# Supplementary material for: Crystal structure and Hirshfeld surface analysis of 4-cyano-N-[(4-cyano­phen­yl)sulfon­yl]-N-[2-(5-methyl­furan-2-yl)phen­yl]benzene­sulfonamide
Source: Acta Crystallogr E Crystallogr Commun. 2023 Jul 21;79(Pt 8):747–51. doi: 10.1107/S2056989023006254 (PMC10439414; doi:10.1107/S2056989023006254)
Supplement: Supplementary file 1 [file e-79-00747-sup1.cif]

##############################################################################
#                                                                            #
# This CIF contains the data in a paper accepted for publication in          #
# Acta Crystallographica Section E. It conforms to the requirements of       #
# Notes for Authors for Acta Crystallographica Section E, and has been       #
# peer reviewed under the auspices of the IUCr Commission on Journals.       #
#                                                                            #
# Full details of the Crystallographic Information File format               #
# are given in the paper "The Crystallographic Information File (CIF):       #
# a New Standard Archive File for Crystallography" by S. R. Hall, F. H.      #
# Allen and I. D. Brown [Acta Cryst. (1991), A47, 655-685].                  #
#                                                                            #
# The current version of the core CIF dictionary is obtainable from          #
# ftp://ftp.iucr.org/pub/cif_core.dic.                                       #
#                                                                            #
# Software is freely available for graphical display of the structure(s)     #
# in this CIF. For information consult the CIF software page                 #
# http://www.iucr.org/resources/cif/software.                                #
#                                                                            #
# This file may be used for bona fide research purposes within the           #
# scientific community so long as proper attribution is given to the journal # 
# article from which it was obtained.                                        #
#                                                                            #
##############################################################################
data_I
_audit_creation_method     'SHELXL-2018/3'
_journal_date_recd_electronic     2023-07-05
_journal_date_accepted     2023-07-17
_journal_name_full     'Acta Crystallographica, Section E'
_journal_year     2023
_journal_volume     79
_journal_issue      8
_journal_page_first     0
_journal_page_last     0
_journal_paper_category     GO
_journal_paper_doi     10.1107/S2056989023006254
_journal_coeditor_code     TX2071
_publ_contact_author_name     'Ajaya Bhattarai'
_publ_contact_author_address
;
Department of Chemistry,
M.M.A.M.C (Tribhuvan University)
Biratnagar,
Nepal
;
_publ_contact_author_email     'ajaya.bhattarai@mmamc.tu.edu.np'
_publ_contact_author_fax     ?
_publ_contact_author_phone     ?
_publ_section_title
;\
Crystal structure and Hirshfeld surface analysis of
4-cyano-<i>N</i>-[(4-cyanophenyl)sulfonyl]-<i>N</i>-[2-(5-methylfuran-2-yl)\
phenyl]benzenesulfonamide
;
_publ_section_title_footnote     .
loop_
    _publ_author_name
    _publ_author_address
    'Gunay Z. Mammadova'
;
Organic Chemistry Department,
Baku State University,
Z. Xalilov Str. 23, Az 1148 Baku,
Azerbaijan
;
    'Elizaveta D. Yakovleva'
;
Peoples' Friendship University of Russia (RUDN University),
6 Miklukho-Maklaya St., Moscow, 117198,
Russian Federation
;
    'Gleb M. Burkin'
;
Peoples' Friendship University of Russia (RUDN University),
6 Miklukho-Maklaya St., Moscow, 117198,
Russian Federation
;
    'Victor N. Khrustalev'
;
Peoples' Friendship University of Russia (RUDN University),
6 Miklukho-Maklaya St., Moscow, 117198,
Russian Federation
Zelinsky Institute of Organic Chemistry of RAS, 4
7 Leninsky Prospect, 119991 Moscow,
Russian Federation
;
    'Akkurt, Mehmet'
;
Department of Physics,
Faculty of Sciences,
Erciyes University,
38039 Kayseri,
Turkey
;
    'Sevim T\"urktekin \,Celikesir'
;
Department of Physics,
Faculty of Sciences,
Erciyes University,
38039 Kayseri,
Turkey
;
    'Ajaya Bhattarai'
;
Department of Chemistry,
M.M.A.M.C (Tribhuvan University)
Biratnagar,
Nepal
;
_publ_section_synopsis
;
The crystal structure features C---H...O and C---H...N hydrogen bonds, which
link the molecules into layers parallel to the (100) plane. IC---H...\p
interactions and weak van der Waals interactions occur between the layers.
;
_chemical_name_systematic
;\
4-Cyano-<i>N</i>-[(4-cyanophenyl)sulfonyl]-\
<i>N</i>-[2-(5-methylfuran-2-yl)phenyl]benzenesulfonamide
;
_chemical_name_common     ?
_chemical_formula_moiety     'C25 H17 N3 O5 S2'
_chemical_formula_sum     'C25 H17 N3 O5 S2'
_chemical_formula_iupac     'C25 H17 N3 O5 S2'
_chemical_formula_weight     503.53
_chemical_melting_point     ?
_space_group_crystal_system     triclinic
_space_group_name_H-M_alt     'P -1'
_space_group_name_Hall     '-P 1'
loop_
    _space_group_symop_operation_xyz
    'x, y, z'
    '-x, -y, -z'
_cell_length_a     7.45420(10)
_cell_length_b     9.5111(2)
_cell_length_c     16.4378(3)
_cell_angle_alpha     88.838(4)
_cell_angle_beta     81.6440(10)
_cell_angle_gamma     81.4140(10)
_cell_volume     1140.11(4)
_cell_formula_units_Z     2
_cell_measurement_reflns_used     21520
_cell_measurement_theta_min     2.682
_cell_measurement_theta_max     77.579
_cell_measurement_temperature     100(2)
_exptl_crystal_description     prism
_exptl_crystal_colour     colourless
_exptl_crystal_size_max     0.290
_exptl_crystal_size_mid     0.220
_exptl_crystal_size_min     0.150
_exptl_crystal_density_diffrn     1.467
_exptl_crystal_density_meas     ?
_exptl_crystal_density_method     ?
_exptl_crystal_F_000     520
_exptl_absorpt_coefficient_mu     2.498
_exptl_absorpt_correction_type     multi-scan
_exptl_absorpt_process_details
;
(CrysAlisPro; Rigaku OD, 2021)
;
_exptl_absorpt_correction_T_min     0.481
_exptl_absorpt_correction_T_max     1.000
_exptl_special_details
;
CrysAlisPro 1.171.41.117a (Rigaku OD, 2021)
Empirical absorption correction using spherical harmonics,
implemented in SCALE3 ABSPACK scaling algorithm.
;
_diffrn_ambient_temperature     100(2)
_diffrn_source     'micro-focus sealed X-ray tube'
_diffrn_radiation_type     CuK\a
_diffrn_radiation_wavelength     1.54184
_diffrn_measurement_device_type     'XtaLAB Synergy, Dualflex, HyPix'
_diffrn_measurement_method     '\f and \w'
_diffrn_detector_area_resol_mean     0
_diffrn_reflns_number     29936
_diffrn_reflns_av_R_equivalents     0.0505
_diffrn_reflns_av_unetI/netI     0.0277
_diffrn_reflns_theta_min     2.717
_diffrn_reflns_theta_max     77.927
_diffrn_reflns_theta_full     67.684
_diffrn_measured_fraction_theta_max     0.992
_diffrn_measured_fraction_theta_full     1.000
_diffrn_reflns_limit_h_min     -8
_diffrn_reflns_limit_h_max     9
_diffrn_reflns_limit_k_min     -12
_diffrn_reflns_limit_k_max     12
_diffrn_reflns_limit_l_min     -20
_diffrn_reflns_limit_l_max     20
_diffrn_standards_number     0
_diffrn_standards_interval_count     0
_diffrn_standards_decay_%     0
_refine_special_details     ?
_reflns_number_total     4841
_reflns_number_gt     4675
_reflns_threshold_expression     'I > 2\s(I)'
_refine_ls_structure_factor_coef     Fsqd
_refine_ls_matrix_type     full
_refine_ls_R_factor_all     0.0362
_refine_ls_R_factor_gt     0.0355
_refine_ls_wR_factor_gt     0.0943
_refine_ls_wR_factor_ref     0.0949
_refine_ls_goodness_of_fit_ref     1.076
_refine_ls_restrained_S_all     1.076
_refine_ls_number_reflns     4841
_refine_ls_number_parameters     316
_refine_ls_number_restraints     0
_refine_ls_hydrogen_treatment     constr
_refine_ls_weighting_scheme     calc
_refine_ls_weighting_details
              'w=1/[\s^2^(Fo^2^)+(0.0547P)^2^+0.4479P] where P=(Fo^2^+2Fc^2^)/3'
_atom_sites_solution_hydrogens     geom
_atom_sites_solution_primary     ?
_atom_sites_solution_secondary     ?
_refine_ls_shift/su_max     0.000
_refine_ls_shift/su_mean     0.000
_refine_diff_density_max     0.763
_refine_diff_density_min     -0.601
_refine_ls_extinction_method     none
_refine_ls_extinction_coef     .
loop_
    _atom_type_symbol
    _atom_type_description
    _atom_type_scat_dispersion_real
    _atom_type_scat_dispersion_imag
    _atom_type_scat_source
    'C' 'C' 0.0181 0.0091
                         'International Tables Vol C Tables 4.2.6.8 and 6.1.1.4'
    'H' 'H' 0.0000 0.0000
                         'International Tables Vol C Tables 4.2.6.8 and 6.1.1.4'
    'N' 'N' 0.0311 0.0180
                         'International Tables Vol C Tables 4.2.6.8 and 6.1.1.4'
    'O' 'O' 0.0492 0.0322
                         'International Tables Vol C Tables 4.2.6.8 and 6.1.1.4'
    'S' 'S' 0.3331 0.5567
                         'International Tables Vol C Tables 4.2.6.8 and 6.1.1.4'
_computing_data_collection
;
CrysAlisPro 1.171.41.117a (Rigaku OD, 2021)
;
_computing_cell_refinement
;
CrysAlisPro 1.171.41.117a (Rigaku OD, 2021)
;
_computing_data_reduction
;
CrysAlisPro 1.171.41.117a (Rigaku OD, 2021)
;
_computing_structure_solution
;
<i>SHELXL2016/6</i> (Sheldrick, 2008)
;
_computing_structure_refinement
;
<i>SHELXL2016/6</i> (Sheldrick, 2015)
;
_computing_molecular_graphics
;
ORTEP-3 for Windows (Farrugia, 2012)
;
_computing_publication_material
;
PLATON (Spek, 2020)
;
loop_
    _atom_site_type_symbol
    _atom_site_label
    _atom_site_fract_x
    _atom_site_fract_y
    _atom_site_fract_z
    _atom_site_U_iso_or_equiv
    _atom_site_adp_type
    _atom_site_calc_flag
    _atom_site_occupancy
    _atom_site_disorder_assembly
    _atom_site_disorder_group
    S S1 0.87131(4) 0.20718(3) 0.37143(2) 0.01631(10) Uani d 1 . .
    S S2 0.47488(4) 0.28580(3) 0.36436(2) 0.01531(10) Uani d 1 . .
    O O1 0.86050(14) 0.27336(10) 0.19206(6) 0.0209(2) Uani d 1 . .
    O O2 0.85236(14) 0.07100(10) 0.34200(6) 0.0224(2) Uani d 1 . .
    O O3 1.02688(13) 0.27486(11) 0.34195(6) 0.0214(2) Uani d 1 . .
    O O4 0.47897(13) 0.15314(11) 0.40679(6) 0.0207(2) Uani d 1 . .
    O O5 0.35697(13) 0.40880(11) 0.39862(6) 0.0208(2) Uani d 1 . .
    N N1 0.68945(15) 0.32549(12) 0.35205(7) 0.0154(2) Uani d 1 . .
    N N2 0.7640(2) 0.22944(17) 0.80753(9) 0.0376(3) Uani d 1 . .
    N N3 0.3238(2) 0.18901(15) -0.04558(8) 0.0301(3) Uani d 1 . .
    C C1 0.71285(17) 0.47104(14) 0.33138(8) 0.0166(3) Uani d 1 . .
    C C2 0.76977(18) 0.51151(15) 0.25007(9) 0.0190(3) Uani d 1 . .
    C C3 0.7802(2) 0.65682(16) 0.23618(10) 0.0244(3) Uani d 1 . .
    H H3 0.819030 0.687961 0.182071 0.029 Uiso calc 1 . .
    C C4 0.7355(2) 0.75524(15) 0.29928(10) 0.0261(3) Uani d 1 . .
    H H4 0.742788 0.852707 0.287872 0.031 Uiso calc 1 . .
    C C5 0.67996(19) 0.71301(16) 0.37940(10) 0.0238(3) Uani d 1 . .
    H H5 0.649904 0.780898 0.422687 0.029 Uiso calc 1 . .
    C C6 0.66904(18) 0.57071(15) 0.39520(9) 0.0196(3) Uani d 1 . .
    H H6 0.631585 0.540682 0.449686 0.024 Uiso calc 1 . .
    C C7 0.81504(19) 0.41619(15) 0.17921(9) 0.0201(3) Uani d 1 . .
    C C8 0.8215(2) 0.44092(18) 0.09722(10) 0.0294(3) Uani d 1 . .
    H H8 0.796625 0.530602 0.071431 0.035 Uiso calc 1 . .
    C C9 0.8728(2) 0.30600(19) 0.05734(9) 0.0308(3) Uani d 1 . .
    H H9 0.888002 0.288669 -0.000144 0.037 Uiso calc 1 . .
    C C10 0.8957(2) 0.20782(17) 0.11670(9) 0.0242(3) Uani d 1 . .
    C C11 0.9513(2) 0.05141(18) 0.11806(10) 0.0320(4) Uani d 1 . .
    H H11A 0.951112 0.019245 0.175088 0.048 Uiso calc 0.5 . .
    H H11B 0.864718 0.004742 0.092582 0.048 Uiso calc 0.5 . .
    H H11C 1.074697 0.026944 0.087412 0.048 Uiso calc 0.5 . .
    H H11D 0.975906 0.014709 0.061633 0.048 Uiso calc 0.5 . .
    H H11E 1.062300 0.029212 0.144140 0.048 Uiso calc 0.5 . .
    H H11F 0.852321 0.007010 0.149309 0.048 Uiso calc 0.5 . .
    C C12 0.85015(18) 0.20354(14) 0.47982(8) 0.0176(3) Uani d 1 . .
    C C13 0.91148(19) 0.31300(14) 0.51825(9) 0.0197(3) Uani d 1 . .
    H H13 0.967389 0.383552 0.486494 0.024 Uiso calc 1 . .
    C C14 0.88981(19) 0.31752(15) 0.60333(9) 0.0208(3) Uani d 1 . .
    H H14 0.928202 0.392513 0.630580 0.025 Uiso calc 1 . .
    C C15 0.81124(19) 0.21113(15) 0.64858(9) 0.0206(3) Uani d 1 . .
    C C16 0.75614(19) 0.09909(15) 0.60938(9) 0.0225(3) Uani d 1 . .
    H H16 0.706667 0.025466 0.640954 0.027 Uiso calc 1 . .
    C C17 0.77392(19) 0.09578(15) 0.52430(9) 0.0204(3) Uani d 1 . .
    H H17 0.734758 0.021287 0.496928 0.025 Uiso calc 1 . .
    C C18 0.7855(2) 0.21874(17) 0.73718(10) 0.0265(3) Uani d 1 . .
    C C19 0.43219(17) 0.26331(14) 0.26310(8) 0.0161(3) Uani d 1 . .
    C C20 0.47823(19) 0.12911(15) 0.22776(9) 0.0201(3) Uani d 1 . .
    H H20 0.531585 0.051367 0.257755 0.024 Uiso calc 1 . .
    C C21 0.4455(2) 0.10992(15) 0.14829(9) 0.0223(3) Uani d 1 . .
    H H21 0.473180 0.018398 0.123514 0.027 Uiso calc 1 . .
    C C22 0.37117(19) 0.22685(16) 0.10504(8) 0.0203(3) Uani d 1 . .
    C C23 0.3246(2) 0.36132(16) 0.14114(9) 0.0234(3) Uani d 1 . .
    H H23 0.272363 0.439559 0.111171 0.028 Uiso calc 1 . .
    C C24 0.3553(2) 0.37968(15) 0.22120(9) 0.0212(3) Uani d 1 . .
    H H24 0.324252 0.470377 0.246872 0.025 Uiso calc 1 . .
    C C25 0.3437(2) 0.20666(16) 0.02113(9) 0.0242(3) Uani d 1 . .
loop_
    _atom_site_aniso_label
    _atom_site_aniso_U_11
    _atom_site_aniso_U_22
    _atom_site_aniso_U_33
    _atom_site_aniso_U_12
    _atom_site_aniso_U_13
    _atom_site_aniso_U_23
    S1 0.01287(16) 0.01633(16) 0.01966(17) -0.00131(11) -0.00276(12)
                                                                    -0.00148(12)
    S2 0.01201(16) 0.01925(17) 0.01516(16) -0.00367(11) -0.00191(11)
                                                                    -0.00204(12)
    O1 0.0234(5) 0.0214(5) 0.0178(5) -0.0057(4) 0.0000(4) -0.0028(4)
    O2 0.0235(5) 0.0175(5) 0.0260(5) -0.0012(4) -0.0044(4) -0.0049(4)
    O3 0.0134(5) 0.0265(5) 0.0241(5) -0.0030(4) -0.0020(4) 0.0003(4)
    O4 0.0192(5) 0.0256(5) 0.0193(5) -0.0086(4) -0.0045(4) 0.0028(4)
    O5 0.0143(4) 0.0260(5) 0.0215(5) -0.0012(4) -0.0015(4) -0.0081(4)
    N1 0.0119(5) 0.0163(5) 0.0184(5) -0.0034(4) -0.0024(4) -0.0002(4)
    N2 0.0433(9) 0.0437(8) 0.0247(7) -0.0043(7) -0.0037(6) 0.0032(6)
    N3 0.0361(7) 0.0327(7) 0.0207(6) 0.0003(6) -0.0065(5) -0.0033(5)
    C1 0.0133(6) 0.0157(6) 0.0214(6) -0.0023(4) -0.0044(5) -0.0007(5)
    C2 0.0155(6) 0.0206(6) 0.0220(7) -0.0040(5) -0.0055(5) 0.0013(5)
    C3 0.0247(7) 0.0229(7) 0.0279(7) -0.0066(5) -0.0095(6) 0.0056(6)
    C4 0.0239(7) 0.0174(6) 0.0393(9) -0.0028(5) -0.0129(6) 0.0026(6)
    C5 0.0187(7) 0.0204(7) 0.0333(8) -0.0010(5) -0.0080(6) -0.0072(6)
    C6 0.0148(6) 0.0214(7) 0.0231(7) -0.0017(5) -0.0049(5) -0.0037(5)
    C7 0.0170(6) 0.0225(7) 0.0211(7) -0.0046(5) -0.0021(5) 0.0018(5)
    C8 0.0334(8) 0.0322(8) 0.0208(7) -0.0011(6) -0.0024(6) 0.0030(6)
    C9 0.0332(8) 0.0394(9) 0.0178(7) -0.0019(7) -0.0002(6) -0.0035(6)
    C10 0.0222(7) 0.0302(8) 0.0195(7) -0.0065(6) 0.0029(5) -0.0076(6)
    C11 0.0368(9) 0.0291(8) 0.0276(8) -0.0056(6) 0.0054(7) -0.0087(6)
    C12 0.0139(6) 0.0173(6) 0.0218(6) -0.0001(5) -0.0056(5) 0.0002(5)
    C13 0.0186(6) 0.0180(6) 0.0236(7) -0.0041(5) -0.0055(5) 0.0016(5)
    C14 0.0190(7) 0.0196(6) 0.0244(7) -0.0010(5) -0.0071(5) -0.0005(5)
    C15 0.0159(6) 0.0225(7) 0.0227(7) 0.0009(5) -0.0047(5) 0.0025(5)
    C16 0.0184(7) 0.0223(7) 0.0276(7) -0.0042(5) -0.0055(5) 0.0056(5)
    C17 0.0177(6) 0.0180(6) 0.0269(7) -0.0034(5) -0.0072(5) 0.0012(5)
    C18 0.0242(7) 0.0271(7) 0.0279(8) -0.0023(6) -0.0050(6) 0.0039(6)
    C19 0.0116(6) 0.0210(6) 0.0164(6) -0.0038(5) -0.0022(5) -0.0020(5)
    C20 0.0202(7) 0.0196(6) 0.0195(6) 0.0001(5) -0.0027(5) -0.0007(5)
    C21 0.0243(7) 0.0214(7) 0.0205(7) -0.0006(5) -0.0028(5) -0.0055(5)
    C22 0.0167(6) 0.0277(7) 0.0169(6) -0.0042(5) -0.0026(5) -0.0022(5)
    C23 0.0257(7) 0.0223(7) 0.0224(7) -0.0004(5) -0.0078(5) 0.0012(5)
    C24 0.0224(7) 0.0197(6) 0.0217(7) -0.0014(5) -0.0058(5) -0.0029(5)
    C25 0.0239(7) 0.0272(7) 0.0206(7) -0.0008(6) -0.0027(5) -0.0022(6)
_geom_special_details
;
 All esds (except the esd in the dihedral angle between two l.s. planes)
 are estimated using the full covariance matrix.  The cell esds are taken
 into account individually in the estimation of esds in distances, angles
 and torsion angles; correlations between esds in cell parameters are only
 used when they are defined by crystal symmetry.  An approximate (isotropic)
 treatment of cell esds is used for estimating esds involving l.s. planes.
;
loop_
    _geom_bond_atom_site_label_1
    _geom_bond_atom_site_label_2
    _geom_bond_site_symmetry_2
    _geom_bond_distance
    _geom_bond_publ_flag
    S1 O2 . 1.4253(10) ?
    S1 O3 . 1.4287(10) ?
    S1 N1 . 1.6914(11) ?
    S1 C12 . 1.7657(14) ?
    S2 O5 . 1.4262(10) ?
    S2 O4 . 1.4277(10) ?
    S2 N1 . 1.6807(11) ?
    S2 C19 . 1.7625(13) ?
    O1 C7 . 1.3699(17) ?
    O1 C10 . 1.3711(17) ?
    N1 C1 . 1.4484(16) ?
    N2 C18 . 1.148(2) ?
    N3 C25 . 1.147(2) ?
    C1 C6 . 1.3979(19) ?
    C1 C2 . 1.4062(19) ?
    C2 C3 . 1.408(2) ?
    C2 C7 . 1.459(2) ?
    C3 C4 . 1.382(2) ?
    C3 H3 . 0.9500 ?
    C4 C5 . 1.392(2) ?
    C4 H4 . 0.9500 ?
    C5 C6 . 1.385(2) ?
    C5 H5 . 0.9500 ?
    C6 H6 . 0.9500 ?
    C7 C8 . 1.359(2) ?
    C8 C9 . 1.427(2) ?
    C8 H8 . 0.9500 ?
    C9 C10 . 1.348(2) ?
    C9 H9 . 0.9500 ?
    C10 C11 . 1.484(2) ?
    C11 H11A . 0.9800 ?
    C11 H11B . 0.9800 ?
    C11 H11C . 0.9800 ?
    C11 H11D . 0.9800 ?
    C11 H11E . 0.9800 ?
    C11 H11F . 0.9800 ?
    C12 C17 . 1.3895(19) ?
    C12 C13 . 1.3946(19) ?
    C13 C14 . 1.385(2) ?
    C13 H13 . 0.9500 ?
    C14 C15 . 1.393(2) ?
    C14 H14 . 0.9500 ?
    C15 C16 . 1.398(2) ?
    C15 C18 . 1.443(2) ?
    C16 C17 . 1.386(2) ?
    C16 H16 . 0.9500 ?
    C17 H17 . 0.9500 ?
    C19 C24 . 1.3863(19) ?
    C19 C20 . 1.3877(19) ?
    C20 C21 . 1.384(2) ?
    C20 H20 . 0.9500 ?
    C21 C22 . 1.396(2) ?
    C21 H21 . 0.9500 ?
    C22 C23 . 1.395(2) ?
    C22 C25 . 1.4442(19) ?
    C23 C24 . 1.387(2) ?
    C23 H23 . 0.9500 ?
    C24 H24 . 0.9500 ?
loop_
    _geom_angle_atom_site_label_1
    _geom_angle_atom_site_label_2
    _geom_angle_atom_site_label_3
    _geom_angle_site_symmetry_1
    _geom_angle_site_symmetry_3
    _geom_angle
    _geom_angle_publ_flag
    O2 S1 O3 . . 121.57(6) ?
    O2 S1 N1 . . 108.74(6) ?
    O3 S1 N1 . . 104.43(6) ?
    O2 S1 C12 . . 109.39(6) ?
    O3 S1 C12 . . 107.41(6) ?
    N1 S1 C12 . . 103.85(6) ?
    O5 S2 O4 . . 120.18(6) ?
    O5 S2 N1 . . 106.78(6) ?
    O4 S2 N1 . . 106.87(6) ?
    O5 S2 C19 . . 108.34(6) ?
    O4 S2 C19 . . 109.55(6) ?
    N1 S2 C19 . . 103.90(6) ?
    C7 O1 C10 . . 107.60(11) ?
    C1 N1 S2 . . 117.35(9) ?
    C1 N1 S1 . . 119.89(9) ?
    S2 N1 S1 . . 122.51(7) ?
    C6 C1 C2 . . 121.38(13) ?
    C6 C1 N1 . . 117.08(12) ?
    C2 C1 N1 . . 121.49(12) ?
    C1 C2 C3 . . 116.84(13) ?
    C1 C2 C7 . . 125.48(12) ?
    C3 C2 C7 . . 117.67(13) ?
    C4 C3 C2 . . 121.64(14) ?
    C4 C3 H3 . . 119.2 ?
    C2 C3 H3 . . 119.2 ?
    C3 C4 C5 . . 120.66(14) ?
    C3 C4 H4 . . 119.7 ?
    C5 C4 H4 . . 119.7 ?
    C6 C5 C4 . . 119.13(14) ?
    C6 C5 H5 . . 120.4 ?
    C4 C5 H5 . . 120.4 ?
    C5 C6 C1 . . 120.35(14) ?
    C5 C6 H6 . . 119.8 ?
    C1 C6 H6 . . 119.8 ?
    C8 C7 O1 . . 109.22(13) ?
    C8 C7 C2 . . 131.86(14) ?
    O1 C7 C2 . . 118.92(12) ?
    C7 C8 C9 . . 106.68(14) ?
    C7 C8 H8 . . 126.7 ?
    C9 C8 H8 . . 126.7 ?
    C10 C9 C8 . . 107.01(13) ?
    C10 C9 H9 . . 126.5 ?
    C8 C9 H9 . . 126.5 ?
    C9 C10 O1 . . 109.49(13) ?
    C9 C10 C11 . . 135.03(14) ?
    O1 C10 C11 . . 115.47(13) ?
    C10 C11 H11A . . 109.5 ?
    C10 C11 H11B . . 109.5 ?
    H11A C11 H11B . . 109.5 ?
    C10 C11 H11C . . 109.5 ?
    H11A C11 H11C . . 109.5 ?
    H11B C11 H11C . . 109.5 ?
    H11D C11 H11E . . 109.5 ?
    H11D C11 H11F . . 109.5 ?
    H11E C11 H11F . . 109.5 ?
    C17 C12 C13 . . 121.92(13) ?
    C17 C12 S1 . . 120.72(11) ?
    C13 C12 S1 . . 117.36(11) ?
    C14 C13 C12 . . 119.13(13) ?
    C14 C13 H13 . . 120.4 ?
    C12 C13 H13 . . 120.4 ?
    C13 C14 C15 . . 119.42(13) ?
    C13 C14 H14 . . 120.3 ?
    C15 C14 H14 . . 120.3 ?
    C14 C15 C16 . . 120.97(14) ?
    C14 C15 C18 . . 118.91(14) ?
    C16 C15 C18 . . 120.11(13) ?
    C17 C16 C15 . . 119.79(13) ?
    C17 C16 H16 . . 120.1 ?
    C15 C16 H16 . . 120.1 ?
    C16 C17 C12 . . 118.71(13) ?
    C16 C17 H17 . . 120.6 ?
    C12 C17 H17 . . 120.6 ?
    N2 C18 C15 . . 177.81(17) ?
    C24 C19 C20 . . 122.18(13) ?
    C24 C19 S2 . . 119.24(10) ?
    C20 C19 S2 . . 118.57(10) ?
    C21 C20 C19 . . 119.19(13) ?
    C21 C20 H20 . . 120.4 ?
    C19 C20 H20 . . 120.4 ?
    C20 C21 C22 . . 119.10(13) ?
    C20 C21 H21 . . 120.5 ?
    C22 C21 H21 . . 120.5 ?
    C23 C22 C21 . . 121.32(13) ?
    C23 C22 C25 . . 120.03(13) ?
    C21 C22 C25 . . 118.65(13) ?
    C24 C23 C22 . . 119.37(13) ?
    C24 C23 H23 . . 120.3 ?
    C22 C23 H23 . . 120.3 ?
    C19 C24 C23 . . 118.81(13) ?
    C19 C24 H24 . . 120.6 ?
    C23 C24 H24 . . 120.6 ?
    N3 C25 C22 . . 179.03(16) ?
loop_
    _geom_torsion_atom_site_label_1
    _geom_torsion_atom_site_label_2
    _geom_torsion_atom_site_label_3
    _geom_torsion_atom_site_label_4
    _geom_torsion_site_symmetry_1
    _geom_torsion_site_symmetry_2
    _geom_torsion_site_symmetry_3
    _geom_torsion_site_symmetry_4
    _geom_torsion
    _geom_torsion_publ_flag
    O5 S2 N1 C1 . . . . -33.62(11) ?
    O4 S2 N1 C1 . . . . -163.42(10) ?
    C19 S2 N1 C1 . . . . 80.78(11) ?
    O5 S2 N1 S1 . . . . 140.59(8) ?
    O4 S2 N1 S1 . . . . 10.79(9) ?
    C19 S2 N1 S1 . . . . -105.01(8) ?
    O2 S1 N1 C1 . . . . -145.42(10) ?
    O3 S1 N1 C1 . . . . -14.26(11) ?
    C12 S1 N1 C1 . . . . 98.17(11) ?
    O2 S1 N1 S2 . . . . 40.51(9) ?
    O3 S1 N1 S2 . . . . 171.67(7) ?
    C12 S1 N1 S2 . . . . -75.89(9) ?
    S2 N1 C1 C6 . . . . 77.49(14) ?
    S1 N1 C1 C6 . . . . -96.87(13) ?
    S2 N1 C1 C2 . . . . -99.91(13) ?
    S1 N1 C1 C2 . . . . 85.72(14) ?
    C6 C1 C2 C3 . . . . -0.1(2) ?
    N1 C1 C2 C3 . . . . 177.24(12) ?
    C6 C1 C2 C7 . . . . -178.78(13) ?
    N1 C1 C2 C7 . . . . -1.5(2) ?
    C1 C2 C3 C4 . . . . -0.4(2) ?
    C7 C2 C3 C4 . . . . 178.39(13) ?
    C2 C3 C4 C5 . . . . 0.6(2) ?
    C3 C4 C5 C6 . . . . -0.3(2) ?
    C4 C5 C6 C1 . . . . -0.2(2) ?
    C2 C1 C6 C5 . . . . 0.4(2) ?
    N1 C1 C6 C5 . . . . -177.05(12) ?
    C10 O1 C7 C8 . . . . -0.07(16) ?
    C10 O1 C7 C2 . . . . 179.71(12) ?
    C1 C2 C7 C8 . . . . 158.84(16) ?
    C3 C2 C7 C8 . . . . -19.9(2) ?
    C1 C2 C7 O1 . . . . -20.9(2) ?
    C3 C2 C7 O1 . . . . 160.40(12) ?
    O1 C7 C8 C9 . . . . 0.29(17) ?
    C2 C7 C8 C9 . . . . -179.45(15) ?
    C7 C8 C9 C10 . . . . -0.40(19) ?
    C8 C9 C10 O1 . . . . 0.37(18) ?
    C8 C9 C10 C11 . . . . -178.47(17) ?
    C7 O1 C10 C9 . . . . -0.20(16) ?
    C7 O1 C10 C11 . . . . 178.89(13) ?
    O2 S1 C12 C17 . . . . -16.82(13) ?
    O3 S1 C12 C17 . . . . -150.62(11) ?
    N1 S1 C12 C17 . . . . 99.12(12) ?
    O2 S1 C12 C13 . . . . 163.63(10) ?
    O3 S1 C12 C13 . . . . 29.83(12) ?
    N1 S1 C12 C13 . . . . -80.43(11) ?
    C17 C12 C13 C14 . . . . -2.4(2) ?
    S1 C12 C13 C14 . . . . 177.14(10) ?
    C12 C13 C14 C15 . . . . 1.5(2) ?
    C13 C14 C15 C16 . . . . 0.8(2) ?
    C13 C14 C15 C18 . . . . -178.59(13) ?
    C14 C15 C16 C17 . . . . -2.2(2) ?
    C18 C15 C16 C17 . . . . 177.20(13) ?
    C15 C16 C17 C12 . . . . 1.3(2) ?
    C13 C12 C17 C16 . . . . 1.0(2) ?
    S1 C12 C17 C16 . . . . -178.51(10) ?
    O5 S2 C19 C24 . . . . 23.09(13) ?
    O4 S2 C19 C24 . . . . 155.90(11) ?
    N1 S2 C19 C24 . . . . -90.20(12) ?
    O5 S2 C19 C20 . . . . -157.37(11) ?
    O4 S2 C19 C20 . . . . -24.55(13) ?
    N1 S2 C19 C20 . . . . 89.35(11) ?
    C24 C19 C20 C21 . . . . -0.5(2) ?
    S2 C19 C20 C21 . . . . 180.00(11) ?
    C19 C20 C21 C22 . . . . 1.6(2) ?
    C20 C21 C22 C23 . . . . -1.9(2) ?
    C20 C21 C22 C25 . . . . 177.80(13) ?
    C21 C22 C23 C24 . . . . 1.0(2) ?
    C25 C22 C23 C24 . . . . -178.67(13) ?
    C20 C19 C24 C23 . . . . -0.4(2) ?
    S2 C19 C24 C23 . . . . 179.11(11) ?
    C22 C23 C24 C19 . . . . 0.2(2) ?
loop_
    _geom_hbond_atom_site_label_D
    _geom_hbond_atom_site_label_H
    _geom_hbond_atom_site_label_A
    _geom_hbond_site_symmetry_A
    _geom_hbond_distance_DH
    _geom_hbond_distance_HA
    _geom_hbond_distance_DA
    _geom_hbond_angle_DHA
    _geom_hbond_publ_flag
    C4 H4 O2 1_565 0.95 2.56 3.3639(17) 142 yes
    C6 H6 O5 2_666 0.95 2.56 3.3744(17) 143.3 yes
    C11 H11B N3 2_655 0.98 2.67 3.616(2) 163 yes
    C13 H13 O3 . 0.95 2.56 2.9146(18) 102 no
    C16 H16 O4 2_656 0.95 2.55 3.2115(18) 127 yes
    C21 H21 N3 2_655 0.95 2.54 3.433(2) 156 yes
    C24 H24 O5 . 0.95 2.59 2.9371(18) 102 no
    C14 H14 Cg2 2_766 0.95 2.85 3.4945(16) 126 yes
_shelx_space_group_comment
;
The symmetry employed for this shelxl refinement is uniquely defined
by the following loop, which should always be used as a source of
symmetry information in preference to the above space-group names.
They are only intended as comments.
;
_shelx_estimated_absorpt_T_min     0.531
_shelx_estimated_absorpt_T_max     0.706
_shelx_hkl_file
;
   0   0   1 1634.60   60.28
   0   0   2  643.39   23.82
   0   0  -2  628.29   23.45
   0   0   3  847.06   31.12
   0   0  -3  812.91   30.55
   0   0  -4 3260.59  120.33
   0   0   4 3278.99  121.10
   0   0   5  822.48   30.54
   0   0   5  783.30   30.74
   0   0  -5  784.99   29.73
   0   0   6   45.26    2.93
   0   0   6   43.48    3.05
   0   0   7 1988.62   75.20
   0   0  -7 1896.76   74.02
   0   0   7 2128.73   74.96
   0   0   8 1717.70   69.14
   0   0  -8 1813.58   67.82
   0   0   8 1862.58   68.72
   0   0   9  105.55    6.56
   0   0  -9  105.25    5.48
   0   0   9  107.42    6.18
   0   0  10   25.92    2.95
   0   0  10   24.99    2.67
   0   0 -10   22.28    2.16
   0   0 -11   83.80    4.98
   0   0 -11   76.28    4.81
   0   0 -11   82.89    4.80
   0   0  11   80.80    5.55
   0   0  11   84.47    5.04
   0   0  11   87.54    6.28
   0   0 -12   76.05    4.72
   0   0 -12   75.62    4.24
   0   0 -12   76.79    4.79
   0   0  12   77.97    5.00
   0   0 -12   80.36    4.98
   0   0  12   79.17    5.59
   0   0  12   76.78    6.21
   0   0 -12   77.06    4.93
   0   0  13   69.19    4.66
   0   0 -13   58.28    4.23
   0   0 -13   60.47    4.37
   0   0  13   57.49    5.43
   0   0 -13   62.97    4.43
   0   0 -13   60.29    3.75
   0   0 -14   14.09    2.01
   0   0 -14   12.46    1.56
   0   0 -14   18.48    2.26
   0   0  14   15.61    2.10
   0   0 -14   11.88    1.84
   0   0 -15    4.34    1.14
   0   0 -15    5.08    1.21
   0   0 -15    4.38    1.09
   0   0  15    5.59    1.27
   0   0 -15    5.96    1.35
   0   0 -15    5.06    1.01
   0   0  16    5.52    1.27
   0   0 -16    4.77    1.17
   0   0 -16    4.68    1.16
   0   0 -16    5.12    1.29
   0   0 -16    5.69    1.27
   0   0 -17   43.60    3.38
   0   0  17   38.62    3.33
   0   0 -17   46.92    3.55
   0   0 -17   41.78    3.42
   0   0 -17   42.19    3.46
   0   0 -17   39.72    3.22
   0   0 -18   34.24    2.57
   0   0 -18   29.08    2.61
   0   0  18   35.78    2.82
   0   0 -18   30.39    2.65
   0   0 -18   33.70    2.81
   0   0 -19   22.68    1.97
   0   0 -19   21.49    2.01
   0   0 -19   21.63    1.83
   0   0  19   20.70    1.88
   0   0  20    1.22    0.41
   0   0  20    1.91    0.54
   0   1 -20   43.86    2.66
   0  -1  20   43.40    2.69
   0  -1  19    8.81    1.25
   0  -1  19    8.71    1.20
   0   1 -19    9.34    1.27
   0  -1  18    4.98    1.10
   0   1 -18    5.87    1.06
   0   1 -18    7.75    1.31
   0   1 -18    6.68    1.09
   0   1 -18    7.35    1.17
   0  -1  18    6.57    1.22
   0   1 -17   69.32    4.54
   0   1 -17   71.96    4.77
   0   1 -17   70.09    4.34
   0   1 -17   66.74    4.45
   0  -1  17   69.43    4.65
   0   1 -17   69.32    4.56
   0  -1  17   74.16    4.90
   0   1 -16   66.83    4.49
   0   1 -16   57.26    4.39
   0   1 -16   62.11    4.28
   0   1 -16   57.58    3.84
   0  -1  16   67.02    4.73
   0   1 -16   53.87    4.17
   0   1 -16   60.85    4.33
   0  -1  16   64.62    4.56
   0   1 -15   18.06    2.30
   0   1 -15   18.15    2.25
   0  -1  15   17.81    2.89
   0   1 -15   15.07    1.71
   0  -1  15   19.18    2.43
   0   1 -15   16.41    1.88
   0   1 -15   17.15    2.16
   0  -1  15   22.66    2.54
   0   1 -15   22.15    2.42
   0   1 -14   41.42    3.71
   0   1 -14   54.56    3.99
   0  -1  14   44.91    4.83
   0  -1  14   50.61    4.16
   0   1 -14   41.54    3.25
   0   1 -14   46.29    3.74
   0   1 -14   53.52    3.95
   0  -1  14   48.26    3.90
   0   1 -13  163.83    8.77
   0   1 -13  169.18    8.70
   0  -1  13  160.23   10.26
   0   1 -13  159.84    8.01
   0   1 -13  167.01    8.67
   0   1 -13  154.38    8.42
   0  -1  13  172.34    8.88
   0   1 -12   90.39    5.42
   0   1 -12   86.23    5.28
   0  -1  12   89.37    6.68
   0   1 -12   79.37    4.61
   0   1 -12   81.97    5.13
   0   1 -12   78.53    5.01
   0  -1  12   87.56    5.36
   0   1 -11    8.18    1.39
   0   1 -11    8.45    1.13
   0  -1  11   10.30    1.52
   0   1 -11    8.17    1.30
   0  -1  11    7.77    1.78
   0   1 -11    7.67    1.27
   0  -1  10   13.14    1.79
   0   1 -10   14.79    1.68
   0  -1   9  430.67   17.36
   0   1  -9  374.87   16.21
   0  -1   9  421.30   18.30
   0   1  -9  423.89   16.73
   0  -1   8  247.06   10.85
   0  -1   8  238.15   11.53
   0   1  -8  232.48   10.15
   0   1  -8  243.10   10.29
   0  -1   7   18.76    1.77
   0  -1   7   20.56    2.13
   0   1  -7   17.74    1.52
   0   1  -7   18.24    1.54
   0   1  -6  761.04   29.33
   0  -1   6  779.59   30.34
   0  -1   6  770.91   29.75
   0  -1   5 2227.91   80.66
   0   1  -5 2072.03   80.31
   0  -1   5 2200.29   81.17
   0  -1   5 2170.55   79.73
   0   1  -4   32.94    1.89
   0  -1   4   32.71    1.99
   0  -1   3  868.85   32.16
   0  -1   3  832.24   31.80
   0  -1   2  179.80    6.77
   0  -1   2  151.78    6.44
   0   1  -1 2374.62   86.33
   0  -1   1 2447.63   86.32
   0  -1   1 2242.66   86.08
   0   1   0  122.00    5.09
   0  -1  -1 1877.94   70.00
   0   1   1 1897.87   70.03
   0  -1  -2  307.59   12.28
   0   1   2  308.42   12.24
   0   1   3 1279.00   49.08
   0  -1  -3 1266.57   49.30
   0   1   3 1392.91   49.41
   0   1   4   59.28    3.37
   0  -1  -4   64.83    3.65
   0   1   5  664.42   27.48
   0  -1  -5  757.77   28.02
   0   1   6   68.46    4.21
   0  -1  -6   73.82    4.58
   0   1   7  255.07   11.35
   0  -1  -7  272.34   11.92
   0   1   8  433.78   18.33
   0  -1  -8  414.81   18.85
   0  -1  -8  415.38   17.04
   0  -1  -9  272.87   13.26
   0   1   9  271.35   12.33
   0   1   9  257.26   12.47
   0  -1  -9  235.22   11.05
   0  -1 -10    0.57    0.78
   0  -1 -10    1.43    0.57
   0   1  10    1.46    0.70
   0   1  10    0.46    0.52
   0   1  11    0.43    0.46
   0   1  11    1.15    0.73
   0  -1 -11    2.07    0.68
   0  -1 -11    2.61    1.16
   0  -1 -11    0.51    0.43
   0  -1 -11    0.89    0.47
   0  -1 -11    1.57    0.59
   0   1  12  433.54   20.46
   0   1  12  462.73   19.44
   0  -1 -12  454.68   19.30
   0  -1 -12  474.95   18.94
   0  -1 -12  411.89   21.82
   0  -1 -12  452.08   19.16
   0  -1 -12  456.12   19.49
   0  -1 -12  462.17   19.17
   0   1  13   41.89    3.55
   0  -1 -13   45.87    3.63
   0  -1 -13   45.37    3.36
   0  -1 -13   47.29    3.64
   0  -1 -13   44.13    3.67
   0  -1 -13   40.88    3.38
   0   1  14    0.94    0.67
   0  -1 -14    0.72    0.60
   0  -1 -14    0.89    0.53
   0  -1 -14    0.64    0.51
   0  -1 -14    0.38    0.53
   0  -1 -14    0.18    0.53
   0  -1 -15   25.68    2.56
   0  -1 -15   29.13    2.98
   0  -1 -15   31.75    3.05
   0   1  15   29.40    2.97
   0  -1 -15   34.14    3.11
   0  -1 -16   32.50    3.15
   0   1  16   39.35    3.58
   0   1  16   37.14    3.28
   0  -1 -16   38.60    3.35
   0  -1 -16   31.46    3.05
   0  -1 -16   39.11    3.24
   0  -1 -17   36.91    3.30
   0  -1 -17   43.70    3.43
   0  -1 -17   39.88    3.19
   0  -1 -17   43.80    3.47
   0   1  17   46.97    3.55
   0   1  17   43.55    3.66
   0  -1 -18    6.60    1.19
   0  -1 -18    6.01    1.08
   0   1  18    7.49    1.37
   0  -1 -18    6.28    1.16
   0  -1 -18    5.24    1.11
   0   1  18    6.30    1.19
   0  -1 -19    5.14    0.93
   0  -1 -19    5.69    0.97
   0   1  19    5.87    1.04
   0   1  19    6.18    0.98
   0   1  19    7.34    1.17
   0  -1 -19    4.76    0.76
   0   1  20  172.88    7.01
   0   1  20  161.36    6.91
   0   2 -20    1.84    0.45
   0  -2  20    1.78    0.46
   0  -2  19   28.27    2.22
   0  -2  19   25.20    2.16
   0   2 -19   26.79    2.17
   0   2 -18   91.95    5.11
   0   2 -18   90.62    5.32
   0  -2  18   90.38    5.29
   0  -2  18   98.32    5.34
   0  -2  18   92.21    5.35
   0  -2  17    4.27    1.11
   0   2 -17    4.03    1.08
   0   2 -17    4.33    1.04
   0  -2  17    4.48    1.07
   0   2 -17    3.23    0.85
   0  -2  17    4.35    1.09
   0  -2  16   74.98    5.18
   0   2 -16   70.47    4.49
   0  -2  16   77.17    5.25
   0   2 -16   76.60    4.97
   0   2 -16   70.53    5.03
   0   2 -16   78.35    4.94
   0   2 -16   75.83    4.76
   0  -2  16   74.03    5.01
   0   2 -15   78.24    4.75
   0   2 -15   79.28    4.92
   0  -2  15   90.32    5.77
   0  -2  15   86.22    5.54
   0   2 -15   80.88    5.16
   0  -2  15   79.47    6.66
   0   2 -15   88.85    5.23
   0  -2  15   84.89    5.72
   0   2 -15   77.27    5.24
   0   2 -15   71.80    5.30
   0   2 -15   79.44    5.19
   0   2 -15   73.38    7.09
   0   2 -14   12.18    1.79
   0  -2  14   12.64    1.92
   0  -2  14   11.86    2.48
   0   2 -14   16.94    2.05
   0   2 -14   13.66    1.85
   0   2 -14   14.82    2.12
   0   2 -14   12.66    1.92
   0   2 -14   14.73    2.98
   0   2 -14   10.71    1.51
   0  -2  14   16.41    2.26
   0   2 -14   11.33    1.62
   0  -2  13  186.34    9.45
   0   2 -13  168.58    8.99
   0  -2  13  186.74   11.21
   0   2 -13  179.60    9.16
   0   2 -13  181.77    9.51
   0   2 -13  183.72    9.38
   0  -2  13  200.90    9.86
   0   2 -13  175.61    8.75
   0   2 -13  166.39   11.34
   0   2 -13  187.70    9.26
   0   2 -12  102.66    6.12
   0   2 -12  105.13    5.87
   0  -2  12  130.29    6.95
   0   2 -12  113.40    6.46
   0   2 -12  111.00    6.53
   0   2 -12  101.97    6.10
   0  -2  12  114.13    6.50
   0  -2  12  118.21    7.99
   0   2 -11  210.28   10.07
   0   2 -11  207.17    9.69
   0  -2  11  235.80   10.67
   0   2 -11  232.30   10.64
   0   2 -11  221.36   10.40
   0   2 -11  198.58    9.94
   0  -2  11  216.90   10.34
   0  -2  11  216.28   11.91
   0   2 -10  154.55    7.64
   0  -2  10  167.02    8.07
   0   2 -10  146.48    7.25
   0   2 -10  155.46    7.92
   0   2 -10  169.83    8.02
   0  -2  10  148.56    7.74
   0  -2  10  165.26    9.36
   0   2  -9  215.70    9.78
   0  -2   9  217.01   10.01
   0  -2   9  226.39   11.40
   0   2  -9  223.01   10.07
   0   2  -8  113.95    5.68
   0  -2   8  110.93    5.90
   0  -2   8  130.86    7.15
   0   2  -8  119.15    6.01
   0  -2   7   79.10    3.75
   0  -2   7   86.32    5.28
   0   2  -7   91.09    4.63
   0  -2   7   82.35    4.46
   0   2  -6  444.99   16.96
   0  -2   6  394.31   16.70
   0  -2   5  192.00    8.23
   0  -2   4    7.27    0.83
   0  -2   4    7.83    1.05
   0  -2   3  565.61   22.53
   0  -2   3  634.22   23.13
   0   2  -2    0.23    0.28
   0  -2   2    0.28    0.24
   0  -2   1  119.45    5.41
   0   2  -1  113.09    5.35
   0   2   0 5634.82  208.05
   0   2   1  458.13   18.26
   0   2   1  467.08   18.54
   0   2   2  106.89    5.36
   0  -2  -2  109.32    5.33
   0   2   3  869.31   33.09
   0  -2  -3  838.69   33.14
   0   2   4  446.11   17.78
   0  -2  -4  414.09   17.80
   0   2   5  446.76   18.42
   0  -2  -5  429.62   18.46
   0  -2  -6   36.61    2.42
   0  -2  -6   45.44    3.52
   0  -2  -7 1479.12   56.26
   0  -2  -7 1666.32   59.22
   0  -2  -8  275.00   13.74
   0  -2  -9   55.17    4.90
   0  -2 -10    9.23    1.23
   0   2  10    6.23    1.16
   0  -2 -10    7.13    1.86
   0  -2 -11  613.15   23.83
   0  -2 -11  572.14   23.44
   0  -2 -11  556.16   23.54
   0   2  11  577.24   25.40
   0   2  11  585.74   23.75
   0  -2 -11  550.23   26.59
   0   2  12  569.23   25.82
   0   2  12  567.12   24.13
   0  -2 -12  603.76   24.22
   0  -2 -12  600.87   24.06
   0  -2 -12  574.75   24.06
   0  -2 -12  576.54   24.40
   0  -2 -12  598.52   27.61
   0   2  13    9.02    1.59
   0   2  13   10.37    2.11
   0  -2 -13    8.19    1.51
   0  -2 -13   10.73    1.67
   0  -2 -13   12.16    1.72
   0  -2 -13   11.44    1.86
   0  -2 -13   11.45    2.63
   0  -2 -13   14.12    1.82
   0   2  14  196.29    9.95
   0  -2 -14  197.21    9.74
   0  -2 -14  170.85   12.38
   0  -2 -14  196.93    9.72
   0  -2 -14  184.36   10.03
   0  -2 -14  197.30    9.95
   0  -2 -14  208.18   10.01
   0  -2 -15   87.40    5.51
   0  -2 -15   94.84    5.83
   0  -2 -15   86.87    5.89
   0  -2 -15   92.08    8.15
   0  -2 -15   93.72    5.62
   0   2  15   91.09    5.82
   0  -2 -15   94.04    5.88
   0  -2 -16   97.55    5.73
   0  -2 -16   85.28    5.75
   0  -2 -16   87.18    5.37
   0  -2 -16   94.62    5.82
   0   2  16   92.01    5.71
   0  -2 -17   11.99    1.55
   0   2  17   12.43    1.74
   0  -2 -17   12.49    1.76
   0   2  17   13.93    1.98
   0  -2 -17   13.89    1.89
   0  -2 -17   11.40    1.59
   0  -2 -17   12.01    1.56
   0  -2 -18   83.51    5.03
   0   2  18   91.60    5.04
   0  -2 -18   87.24    4.91
   0   2  18   94.70    5.35
   0  -2 -18   84.72    5.11
   0  -2 -19  213.79    9.07
   0   2  19  242.83    9.70
   0   2  19  217.77    9.29
   0  -2 -19  223.22    9.46
   0   2  20    5.31    0.75
   0   3 -19   22.18    1.84
   0   3 -19   23.72    1.96
   0  -3  19   20.95    1.80
   0  -3  19   20.52    1.76
   0   3 -19   19.42    1.69
   0   3 -18   28.42    2.52
   0  -3  18   28.45    2.49
   0  -3  18   32.29    2.57
   0  -3  17   40.69    3.36
   0   3 -17   41.21    3.37
   0  -3  17   42.41    3.35
   0   3 -17   40.62    3.19
   0  -3  16   24.88    2.61
   0   3 -16   20.72    2.51
   0   3 -16   25.98    2.62
   0  -3  16   22.86    2.59
   0   3 -16   21.99    2.30
   0  -3  16   25.74    2.70
   0  -3  15   23.70    2.59
   0   3 -15   18.78    2.42
   0   3 -15   24.64    3.86
   0   3 -15   18.83    2.33
   0  -3  15   19.06    2.46
   0   3 -15   17.10    2.10
   0   3 -15   17.29    2.04
   0  -3  15   22.35    2.61
   0   3 -15   22.52    2.22
   0   3 -14   11.92    1.69
   0   3 -14   11.66    1.68
   0  -3  14   12.67    2.00
   0  -3  14   17.05    2.20
   0  -3  14   21.47    3.22
   0   3 -14   10.15    1.76
   0   3 -14   14.34    3.02
   0  -3  14   13.81    2.13
   0   3 -14   11.74    1.75
   0   3 -14   14.11    2.11
   0   3 -14   14.50    1.69
   0  -3  13   34.07    3.30
   0   3 -13   43.45    3.64
   0   3 -13   39.78    3.64
   0  -3  13   42.36    3.69
   0   3 -13   34.31    3.09
   0   3 -13   35.91    3.08
   0  -3  13   44.78    3.86
   0   3 -13   40.40    3.37
   0   3 -13   41.70    3.15
   0  -3  12  100.83    7.44
   0  -3  12   95.29    6.09
   0  -3  12   96.05    6.00
   0   3 -12   82.56    5.36
   0   3 -12   91.58    5.46
   0   3 -12   97.62    5.68
   0  -3  12   97.23    5.95
   0   3 -12  100.49    6.20
   0   3 -12  104.18    6.13
   0  -3  11   31.63    3.70
   0  -3  11   28.22    2.78
   0   3 -11   23.11    2.30
   0  -3  11   23.96    2.57
   0   3 -11   25.89    2.41
   0   3 -11   27.00    2.49
   0  -3  11   27.40    2.67
   0   3 -11   27.49    2.71
   0   3 -11   25.91    2.73
   0   3 -10   97.74    5.95
   0  -3  10  102.82    7.04
   0  -3  10  106.65    5.96
   0   3 -10   88.47    5.21
   0  -3  10  105.00    5.82
   0   3 -10   93.46    5.39
   0   3 -10   99.16    5.91
   0   3 -10   94.31    5.73
   0  -3  10   99.75    5.73
   0  -3   9  221.97   10.67
   0   3  -9  229.67   10.34
   0  -3   9  239.28   12.24
   0   3  -9  235.23   11.05
   0   3  -8   73.85    4.57
   0  -3   8   64.52    3.84
   0   3  -7   20.79    2.07
   0  -3   7   15.93    1.57
   0  -3   6    1.55    0.63
   0   3  -6    1.95    0.61
   0  -3   6    0.68    0.33
   0  -3   5    4.61    1.00
   0  -3   5    3.87    0.68
   0  -3   4  186.01    8.76
   0  -3   3  298.38   12.87
   0  -3   2  222.62    9.55
   0   3  -2  195.00    9.33
   0   3  -1   22.11    2.04
   0  -3   1   24.05    2.08
   0   3   0   26.64    2.23
   0   3   1  200.19    9.06
   0   3   1  187.76    9.27
   0   3   2  751.84   30.28
   0   3   2  792.20   30.84
   0   3   3  110.52    6.21
   0  -3  -4    6.17    1.24
   0   3   4    4.92    1.07
   0  -3  -5    1.29    0.66
   0  -3  -5    1.06    0.41
   0   3   5    1.03    0.64
   0  -3  -6  558.40   22.45
   0   3   6  607.56   24.22
   0  -3  -6  541.41   24.11
   0  -3  -7  236.64   10.44
   0  -3  -7  232.03   12.24
   0  -3  -8   81.92    4.22
   0  -3  -8   83.21    4.79
   0  -3  -8   81.66    6.21
   0  -3  -9  289.01   13.07
   0  -3  -9  308.12   15.57
   0  -3 -10  451.33   21.95
   0  -3 -10  472.81   19.21
   0  -3 -10  457.21   19.03
   0   3  10  431.48   18.91
   0  -3 -11   90.36    5.38
   0   3  11   80.76    5.19
   0  -3 -11   93.03    7.58
   0  -3 -11   86.30    5.09
   0  -3 -12   76.30    5.02
   0  -3 -12   74.83    7.13
   0   3  12   72.90    5.02
   0   3  12   80.45    6.56
   0  -3 -12   82.37    5.17
   0  -3 -12   78.25    4.95
   0  -3 -13   54.12    4.13
   0  -3 -13   47.50    5.84
   0  -3 -13   54.79    4.13
   0   3  13   60.89    5.65
   0   3  13   54.49    4.18
   0  -3 -13   59.26    4.26
   0  -3 -13   61.09    4.31
   0  -3 -14  176.95    9.19
   0  -3 -14  205.76    9.58
   0  -3 -14  165.99   12.09
   0   3  14  172.58    9.28
   0   3  14  157.35   10.69
   0  -3 -14  189.68    9.40
   0  -3 -14  182.48    9.40
   0  -3 -15    3.52    1.10
   0  -3 -15    0.89    0.88
   0  -3 -15    3.97    1.05
   0   3  15    4.34    1.12
   0  -3 -15    3.88    1.01
   0  -3 -15    2.94    0.90
   0  -3 -15    3.61    1.02
   0  -3 -16   15.29    1.97
   0  -3 -16   16.90    2.21
   0  -3 -16   20.24    2.18
   0  -3 -16   15.32    1.87
   0  -3 -16   14.97    2.00
   0   3  16   15.22    1.99
   0  -3 -17  220.65   10.41
   0  -3 -17  232.60   10.78
   0   3  17  232.48   10.70
   0  -3 -17  214.59   10.35
   0  -3 -17  222.42   10.85
   0   3  17  256.69   11.10
   0   3  18   42.46    2.94
   0  -3 -18   39.69    2.93
   0   3  18   42.19    2.88
   0  -3 -18   35.01    2.85
   0  -3 -18   32.27    2.45
   0   3  19    1.33    0.44
   0  -3 -19    1.13    0.51
   0  -3 -19    1.78    0.48
   0   4 -19    3.82    0.63
   0  -4  19    3.23    0.56
   0  -4  19    3.22    0.61
   0   4 -18    5.37    0.98
   0   4 -18    5.61    0.96
   0   4 -18    4.98    0.79
   0  -4  18    6.13    1.00
   0  -4  18    5.81    1.04
   0  -4  17    5.66    1.14
   0   4 -17    5.63    1.15
   0   4 -17    7.52    1.23
   0  -4  17    5.94    1.21
   0  -4  16  126.98    7.14
   0   4 -16  117.93    6.78
   0   4 -16  127.41    7.15
   0  -4  16  125.72    6.98
   0  -4  15    8.07    1.59
   0   4 -15    7.73    1.50
   0   4 -15    6.24    1.46
   0   4 -15    9.13    1.41
   0  -4  15    8.89    1.63
   0   4 -15    8.32    1.35
   0   4 -14   86.26    5.35
   0  -4  14   87.77    5.79
   0   4 -14   81.47    5.23
   0  -4  14   83.82    5.71
   0   4 -14   88.98    7.70
   0  -4  14   88.47    5.91
   0   4 -14   85.54    5.30
   0   4 -14   86.40    5.73
   0  -4  14   88.04    7.24
   0   4 -14   87.15    5.15
   0   4 -14   86.95    5.89
   0  -4  13  762.38   31.86
   0  -4  13  802.71   34.49
   0  -4  13  815.74   32.31
   0   4 -13  802.91   32.13
   0  -4  13  780.69   31.93
   0   4 -13  677.46   31.01
   0   4 -13  776.88   31.36
   0   4 -13  819.10   31.42
   0   4 -13  763.70   32.20
   0   4 -13  813.20   31.28
   0  -4  12   55.59    5.57
   0   4 -12   57.31    4.41
   0  -4  12   59.40    4.39
   0   4 -12   48.27    3.89
   0  -4  12   54.92    4.41
   0   4 -12   52.87    3.90
   0  -4  12   57.46    4.37
   0  -4  11    3.89    1.07
   0   4 -11    5.03    1.22
   0   4 -11    3.82    0.98
   0  -4  11    3.22    1.00
   0  -4  11    5.64    1.34
   0   4 -11    4.63    1.03
   0  -4  11    7.97    1.94
   0  -4  10    0.69    0.51
   0   4 -10    0.54    0.49
   0  -4  10    0.16    0.41
   0   4 -10    0.58    0.58
   0   4 -10    0.90    0.53
   0  -4  10    0.18    0.49
   0   4 -10    1.52    0.58
   0   4 -10    0.22    0.42
   0  -4  10    0.93    0.69
   0   4  -9   56.23    4.18
   0   4  -9   62.01    3.93
   0   4  -9   56.55    3.91
   0  -4   9   55.40    4.00
   0  -4   9   58.96    4.24
   0   4  -9   64.49    4.70
   0  -4   9   62.95    5.31
   0  -4   9   61.40    4.22
   0   4  -8    2.08    0.73
   0   4  -8    2.79    0.77
   0   4  -8    2.01    0.66
   0  -4   8    2.69    0.84
   0  -4   8    1.85    0.68
   0   4  -8    2.78    0.91
   0   4  -7    7.79    1.39
   0  -4   6  270.17   13.17
   0   4  -6  281.14   12.75
   0  -4   5  489.50   20.93
   0  -4   4  289.50   13.36
   0  -4   3   67.17    4.52
   0  -4   2   79.80    4.95
   0   4  -2   73.49    4.80
   0   4  -1   70.11    4.55
   0  -4   1   73.09    4.65
   0   4   0  582.64   23.92
   0   4   1   41.10    3.36
   0   4   1   42.69    3.62
   0   4   2  214.70   10.55
   0   4   2  217.64   10.99
   0   4   3 1233.42   49.03
   0  -4  -3 1207.27   47.49
   0   4   4  736.77   30.11
   0  -4  -4  703.97   27.90
   0  -4  -5    2.36    0.69
   0   4   5    3.78    1.19
   0  -4  -6   11.15    1.08
   0   4   6   11.66    2.07
   0  -4  -6   14.88    1.67
   0  -4  -7  802.87   31.79
   0  -4  -8   87.69    5.41
   0  -4  -8  103.22    5.56
   0  -4  -8   87.39    5.15
   0  -4  -8   90.41    5.29
   0  -4  -8   86.86    6.98
   0  -4  -8   92.96    4.93
   0   4   8  104.47    5.55
   0  -4  -9   17.03    1.78
   0   4   9   16.94    1.81
   0   4   9   19.67    2.02
   0  -4  -9   19.97    2.14
   0  -4  -9   17.94    2.00
   0   4   9   17.40    2.02
   0  -4  -9   14.49    2.80
   0  -4  -9   19.84    2.21
   0   4  10   82.54    4.84
   0  -4 -10   86.64    4.88
   0   4  10   79.01    4.84
   0  -4 -10   83.91    5.20
   0  -4 -10   79.86    5.02
   0   4  10   79.59    5.09
   0  -4 -10   71.01    6.81
   0  -4 -10   75.71    4.55
   0  -4 -10   77.63    5.26
   0  -4 -11 1861.36   72.83
   0   4  11 2001.60   72.97
   0   4  11 1860.15   72.69
   0  -4 -11 1913.97   73.81
   0   4  11 1912.50   73.35
   0  -4 -11 1997.70   73.36
   0  -4 -11 1823.74   77.18
   0   4  12  343.89   15.37
   0   4  12  325.93   17.86
   0   4  12  342.28   14.80
   0  -4 -12  316.85   15.57
   0  -4 -12  324.66   18.63
   0  -4 -12  353.34   15.36
   0   4  13    2.69    1.44
   0   4  13    4.13    1.16
   0  -4 -13    4.37    1.10
   0  -4 -13    3.40    1.09
   0  -4 -13    3.75    1.07
   0   4  14   84.28    5.36
   0   4  14   67.19    6.51
   0  -4 -14   71.10    4.92
   0  -4 -14   85.91    5.41
   0  -4 -14   77.84    5.14
   0  -4 -15   52.78    3.93
   0  -4 -15   55.80    4.15
   0   4  15   58.09    4.22
   0  -4 -15   56.54    4.02
   0  -4 -15   60.34    4.30
   0  -4 -16  174.65    8.87
   0  -4 -16  189.66    9.30
   0   4  16  197.83    9.40
   0  -4 -16  189.18    9.33
   0  -4 -16  195.03    9.09
   0  -4 -17    1.90    0.70
   0  -4 -17    1.62    0.63
   0  -4 -17    4.03    0.93
   0   4  17    2.69    0.77
   0   4  18   97.35    4.93
   0  -4 -18   95.35    5.07
   0  -4 -18   95.42    4.81
   0   4  19  232.90    9.41
   0  -4 -19  217.45    9.49
   0  -5  18    1.40    0.42
   0   5 -18    1.21    0.38
   0  -5  18    1.07    0.43
   0   5 -17    3.62    0.76
   0  -5  17    2.65    0.69
   0   5 -17    1.86    0.67
   0   5 -17    2.85    0.70
   0  -5  17    4.78    0.97
   0  -5  16    2.11    0.75
   0   5 -16    3.32    0.92
   0   5 -16    2.70    0.88
   0  -5  16    3.00    0.93
   0   5 -15   72.80    5.12
   0  -5  15   74.49    4.94
   0   5 -15   72.06    4.93
   0  -5  15   82.32    5.29
   0   5 -14   23.93    2.31
   0  -5  14   30.22    3.05
   0   5 -14   24.22    2.74
   0  -5  14   23.61    2.64
   0   5 -14   23.50    2.45
   0   5 -14   24.76    2.41
   0   5 -13    5.15    1.18
   0  -5  13    6.28    1.77
   0  -5  13    6.70    1.51
   0   5 -13    7.87    1.62
   0  -5  13    6.63    1.40
   0   5 -13    6.07    1.30
   0   5 -13    6.22    1.21
   0   5 -12   22.37    2.40
   0  -5  12   28.33    3.09
   0   5 -12   30.91    3.23
   0  -5  12   26.48    3.85
   0  -5  12   29.35    2.97
   0   5 -12   24.67    2.68
   0   5 -12   25.32    2.63
   0   5 -12   28.41    2.73
   0  -5  11    1.49    1.11
   0   5 -11    0.26    0.42
   0   5 -11   -0.22    0.64
   0   5 -11    1.08    0.52
   0  -5  11    0.57    0.60
   0   5 -11   -0.17    0.50
   0   5 -11    0.18    0.46
   0  -5  11    0.85    0.72
   0   5 -10   62.20    4.79
   0  -5  10   60.37    4.72
   0   5 -10   62.97    4.38
   0   5 -10   61.63    4.51
   0  -5  10   64.15    4.62
   0   5 -10   73.24    4.47
   0   5 -10   63.32    5.27
   0  -5  10   63.63    5.98
   0   5  -9    9.61    1.92
   0  -5   9    7.86    1.50
   0   5  -9    7.74    1.53
   0   5  -9    6.73    1.33
   0   5  -9    8.81    1.40
   0  -5   9    8.13    1.49
   0   5  -8  127.43    7.60
   0   5  -8  150.17    8.41
   0  -5   8  155.45    7.90
   0  -5   8  139.71    7.40
   0   5  -8  130.22    7.06
   0   5  -7   78.84    5.19
   0   5  -7   85.00    5.75
   0  -5   7   83.77    4.26
   0  -5   7   81.33    5.15
   0  -5   7   78.64    4.90
   0   5  -7   69.34    4.51
   0   5  -6   34.73    3.13
   0   5  -6   41.96    3.68
   0  -5   6   40.92    2.60
   0  -5   6   45.98    4.16
   0  -5   6   43.75    3.34
   0   5  -6   39.63    3.10
   0  -5   5   28.12    3.16
   0  -5   4  124.41    7.56
   0  -5   3    0.84    0.58
   0  -5   2  118.54    7.28
   0   5  -2  134.22    7.59
   0  -5   1  504.81   21.57
   0   5  -1  495.32   21.58
   0   5   0    6.59    1.57
   0  -5   0    7.37    1.41
   0   5   0    7.70    1.54
   0   5   1   16.18    2.29
   0   5   1   21.51    2.78
   0   5   2   52.06    4.38
   0   5   2   55.42    4.81
   0   5   3  148.06    9.04
   0   5   3  175.89    9.92
   0   5   4  143.65    8.73
   0   5   4  152.34    9.42
   0   5   5  138.61    8.88
   0   5   5  163.05    9.88
   0  -5  -6  114.85    6.16
   0  -5  -6  103.37    5.77
   0  -5  -6  102.87    5.62
   0   5   6  108.54    7.45
   0  -5  -6  102.96    5.09
   0   5   6  101.09    5.38
   0   5   6  100.31    5.93
   0   5   6  118.30    8.11
   0  -5  -7   87.76    5.26
   0  -5  -7   79.39    4.77
   0  -5  -7   76.68    4.86
   0  -5  -7   71.58    4.70
   0   5   7   72.25    6.15
   0  -5  -7   73.35    4.09
   0   5   7   86.68    4.70
   0  -5  -7   84.40    4.51
   0   5   7   89.79    5.28
   0   5   7   89.70    7.00
   0   5   8  198.79    9.28
   0  -5  -8  183.29    9.11
   0  -5  -8  187.03    9.24
   0  -5  -8  197.55    9.43
   0   5   8  194.99    9.55
   0  -5  -8  180.27    8.65
   0   5   8  185.48    8.90
   0  -5  -8  179.42    9.46
   0   5   9   91.81    5.40
   0  -5  -9   90.14    5.36
   0  -5  -9   79.12    5.23
   0   5   9   82.76    5.43
   0   5   9   83.02    5.05
   0  -5  -9   83.14    4.88
   0  -5  -9   80.71    5.47
   0  -5 -10  220.86   10.43
   0   5  10  234.42   10.70
   0   5  10  232.29   11.19
   0   5  10  228.28   10.84
   0  -5 -10  216.98   10.82
   0  -5 -10  214.60   10.90
   0  -5 -10  224.94   11.27
   0  -5 -10  213.97   10.35
   0  -5 -11    1.87    0.79
   0   5  11    2.28    0.85
   0  -5 -11    2.88    0.83
   0   5  11    3.32    0.95
   0  -5 -11    3.72    1.13
   0  -5 -11    4.47    1.16
   0   5  11    3.51    1.05
   0  -5 -11    2.80    1.03
   0   5  12  352.92   15.74
   0   5  12  344.76   18.65
   0   5  12  336.96   15.02
   0  -5 -12  322.74   15.30
   0  -5 -12  330.52   14.72
   0  -5 -12  354.95   16.07
   0  -5 -12  340.33   15.21
   0   5  12  351.95   15.27
   0  -5 -13   16.46    2.38
   0  -5 -13   17.07    2.13
   0   5  13   17.56    2.06
   0  -5 -13   16.80    2.19
   0   5  13   20.38    2.42
   0   5  13   18.48    3.33
   0  -5 -13   23.30    2.49
   0  -5 -13   18.06    2.20
   0  -5 -14   14.73    1.97
   0  -5 -14   11.22    1.92
   0  -5 -14   14.43    1.99
   0   5  14   15.89    2.08
   0  -5 -14   15.27    1.97
   0  -5 -14   15.03    1.90
   0  -5 -15    0.74    0.62
   0  -5 -15    0.49    0.58
   0   5  15    0.48    0.54
   0  -5 -15    0.41    0.40
   0  -5 -15    0.57    0.45
   0  -5 -16   16.52    1.91
   0   5  16   19.39    2.01
   0  -5 -16   14.48    1.62
   0  -5 -16   13.87    1.60
   0   5  17    4.86    0.91
   0  -5 -17    4.84    0.93
   0   5  18   28.38    1.88
   0  -5 -18   28.43    1.92
   0   6 -17   16.41    1.46
   0  -6  17   20.18    1.66
   0  -6  16    5.71    0.92
   0  -6  16    7.90    1.25
   0   6 -16    5.27    0.99
   0  -6  15   31.28    2.73
   0   6 -15   24.19    2.44
   0  -6  15   24.88    2.29
   0   6 -15   24.75    2.10
   0   6 -14   65.37    4.15
   0  -6  14   70.67    4.87
   0   6 -14   74.69    4.93
   0  -6  14   62.74    4.38
   0   6 -14   71.19    4.40
   0  -6  13   45.22    3.84
   0   6 -13   41.29    3.71
   0   6 -13   33.83    3.07
   0  -6  13   44.71    3.56
   0  -6  12   51.15    4.27
   0   6 -12   50.32    4.30
   0   6 -12   53.20    3.68
   0   6 -12   51.78    3.90
   0   6 -12   45.44    3.84
   0  -6  12   49.99    3.98
   0   6 -11   53.00    4.51
   0  -6  11   54.04    4.44
   0   6 -11   50.61    3.70
   0   6 -11   50.58    4.12
   0  -6  11   51.84    4.12
   0  -6  11   55.72    5.81
   0   6 -11   46.20    4.68
   0  -6  10   94.60    6.24
   0   6 -10   81.25    5.98
   0   6 -10   93.26    6.96
   0  -6  10   96.92    7.97
   0   6 -10   98.00    5.53
   0   6 -10   89.08    5.85
   0  -6  10   89.50    5.80
   0   6 -10   77.51    6.00
   0   6  -9   34.64    3.57
   0   6  -9   24.99    3.38
   0  -6   9   33.41    3.35
   0  -6   9   32.93    3.11
   0   6  -8   37.53    3.64
   0   6  -8   38.79    4.07
   0  -6   8   35.49    3.43
   0  -6   8   38.94    3.36
   0   6  -7   89.02    5.97
   0  -6   7   96.09    7.15
   0   6  -7   89.84    6.42
   0  -6   7   91.48    4.87
   0  -6   7   92.37    5.86
   0   6  -7   80.32    5.44
   0  -6   7   85.53    5.41
   0   6  -6  169.70    9.07
   0  -6   6  169.24    7.86
   0   6  -6  168.55    9.70
   0   6  -6  161.75    8.59
   0  -6   6  162.62    8.36
   0  -6   6  189.30   10.54
   0   6  -6  159.72    8.86
   0  -6   6  174.15    8.88
   0   6  -5    1.89    0.95
   0  -6   5    1.46    0.54
   0  -6   5    1.36    0.59
   0   6  -5    0.79    0.50
   0  -6   5    0.56    0.63
   0   6  -5    0.74    0.59
   0  -6   5    1.34    0.80
   0   6  -4    1.84    0.82
   0  -6   4    1.86    0.89
   0   6  -4    1.24    0.63
   0  -6   4    0.94    0.56
   0  -6   3  174.79    9.95
   0  -6   3  162.15    8.45
   0   6  -3  178.91    8.92
   0  -6   3  173.86    8.57
   0   6  -2   53.64    4.85
   0  -6   2   54.48    3.78
   0  -6   2   50.55    4.56
   0   6  -2   53.13    3.93
   0  -6   2   57.03    3.83
   0  -6   1   14.66    1.78
   0   6  -1   15.21    1.91
   0  -6   1   16.15    2.37
   0   6  -1   14.44    2.35
   0   6  -1   14.04    2.62
   0   6   0  170.34    9.65
   0  -6   0  158.17    9.29
   0   6   0  166.31   10.33
   0  -6  -1   81.53    4.99
   0  -6  -1   87.15    6.19
   0   6   1   92.97    6.48
   0   6   1   89.61    6.90
   0  -6  -2   56.30    3.64
   0  -6  -2   46.81    3.54
   0   6   2   51.19    5.12
   0   6   2   53.23    3.77
   0   6   2   54.68    4.91
   0   6   3  157.81    7.75
   0  -6  -3  157.18    7.82
   0  -6  -3  159.83    8.00
   0   6   3  158.20    8.16
   0   6   3  164.90   10.42
   0  -6  -3  168.03    8.22
   0   6   3  144.17    9.34
   0   6   4  332.53   16.80
   0   6   4  306.12   13.81
   0   6   4  308.32   13.63
   0   6   4  297.21   13.21
   0   6   4  292.63   15.51
   0   6   5    5.80    1.67
   0   6   5    7.57    1.26
   0  -6  -5    7.16    1.08
   0   6   5    5.52    1.06
   0  -6  -5    7.58    1.30
   0   6   5    9.29    1.31
   0  -6  -5    6.47    0.99
   0   6   5    9.51    2.23
   0   6   5    8.22    1.45
   0   6   5    6.58    1.24
   0  -6  -6    3.68    0.78
   0   6   6    3.43    1.39
   0   6   6    3.96    0.90
   0  -6  -6    3.51    0.94
   0  -6  -6    3.56    0.96
   0  -6  -6    3.59    0.78
   0   6   6    3.39    0.82
   0   6   6    3.80    0.98
   0   6   6    4.13    1.07
   0   6   6    4.36    1.61
   0  -6  -7  128.54    7.19
   0  -6  -7  131.74    7.15
   0  -6  -7  137.24    7.37
   0   6   7  136.44    9.43
   0  -6  -7  121.75    6.37
   0   6   7  158.98    7.98
   0   6   7  154.23   10.34
   0  -6  -7  130.94    6.64
   0   6   7  125.68    6.85
   0   6   8    6.03    1.24
   0   6   8    8.01    1.33
   0  -6  -8    4.50    0.98
   0  -6  -8    5.86    1.26
   0  -6  -8    5.38    1.20
   0  -6  -8    3.40    1.00
   0   6   8    6.92    1.48
   0   6   8    4.26    1.64
   0  -6  -8    6.38    1.41
   0  -6  -9   11.56    1.57
   0   6   9   11.83    1.67
   0   6   9   10.16    2.57
   0   6   9   10.68    1.71
   0   6   9   13.06    1.99
   0  -6  -9   12.40    1.87
   0  -6  -9    9.57    1.67
   0  -6  -9   12.40    1.84
   0  -6 -10   34.86    3.05
   0   6  10   44.33    3.49
   0   6  10   46.08    5.36
   0  -6 -10   38.59    3.28
   0   6  10   42.66    3.54
   0   6  10   44.63    3.84
   0  -6 -10   36.78    3.39
   0  -6 -10   43.49    3.64
   0  -6 -11  711.30   29.36
   0   6  11  739.31   29.69
   0  -6 -11  716.80   29.43
   0   6  11  773.89   29.91
   0   6  11  803.02   30.58
   0  -6 -11  719.96   29.93
   0  -6 -11  736.08   30.06
   0  -6 -12   89.80    5.43
   0   6  12   93.03    5.67
   0   6  12  100.19    6.21
   0  -6 -12   96.51    5.92
   0   6  12   91.81    5.63
   0  -6 -12   98.10    5.71
   0  -6 -13    2.97    0.93
   0  -6 -13    3.84    0.86
   0  -6 -13    2.93    0.94
   0   6  13    2.48    0.78
   0   6  13    2.43    0.74
   0  -6 -13    5.02    1.09
   0   6  13    4.56    1.18
   0  -6 -14    1.94    0.81
   0  -6 -14    1.29    0.70
   0   6  14    1.84    0.62
   0   6  14    1.93    0.79
   0  -6 -14    2.36    0.74
   0  -6 -14    1.74    0.71
   0   6  15    1.61    0.64
   0  -6 -15    1.40    0.59
   0  -6 -15    1.97    0.78
   0  -6 -15    2.49    0.73
   0   6  16    2.18    0.63
   0  -6 -16    2.17    0.63
   0  -6 -16    2.72    0.75
   0  -6 -16    2.32    0.59
   0  -6 -17    0.22    0.28
   0  -6 -17    0.40    0.36
   0   7 -16    9.00    1.09
   0   7 -16    9.15    1.05
   0   7 -16    8.81    1.01
   0  -7  16    9.33    1.03
   0   7 -15    0.33    0.37
   0  -7  15    0.22    0.38
   0  -7  15   -0.09    0.35
   0   7 -14    1.31    0.65
   0   7 -14    1.73    0.62
   0  -7  14    1.35    0.53
   0  -7  14    2.10    0.72
   0  -7  14    1.64    0.65
   0   7 -13    3.00    0.94
   0   7 -13    3.33    0.88
   0  -7  13    4.24    0.91
   0  -7  13    5.52    1.25
   0  -7  13    4.25    1.03
   0   7 -12   31.43    3.22
   0  -7  12   38.31    3.37
   0  -7  12   32.25    2.84
   0   7 -12   34.75    3.01
   0  -7  11   24.27    2.52
   0   7 -11   20.82    2.72
   0  -7  10    8.85    1.57
   0   7 -10   13.00    1.67
   0  -7  10   14.00    2.79
   0   7 -10    8.64    2.03
   0  -7  10   15.65    2.22
   0  -7   9   44.84    3.99
   0   7  -9   44.94    4.72
   0  -7   9   43.66    3.61
   0  -7   8  114.50    6.96
   0  -7   8  100.04    6.20
   0   7  -8  117.68    8.04
   0  -7   7    0.62    0.57
   0  -7   7    0.91    0.51
   0   7  -7    0.60    0.68
   0  -7   7    0.80    0.51
   0   7  -7    0.91    0.72
   0  -7   7    1.01    0.75
   0  -7   7    1.09    0.68
   0   7  -6   26.35    3.01
   0  -7   6   27.73    2.99
   0  -7   6   23.15    3.42
   0   7  -6   26.32    3.47
   0  -7   6   32.01    2.58
   0  -7   5   12.40    1.98
   0  -7   5   11.47    1.86
   0   7  -5   13.13    2.08
   0  -7   5   12.26    2.37
   0   7  -5   14.75    2.48
   0  -7   5   19.49    1.93
   0  -7   4    1.08    0.67
   0  -7   4    1.66    0.83
   0   7  -4    1.05    0.67
   0  -7   4    1.52    0.96
   0  -7   4    1.82    0.62
   0  -7   3   48.31    3.86
   0  -7   3   46.66    3.75
   0   7  -3   45.33    3.96
   0  -7   3   49.18    4.79
   0  -7   3   51.47    3.51
   0  -7   2   46.15    3.26
   0   7  -2   42.20    4.19
   0  -7   2   36.95    3.27
   0   7  -2   42.19    3.71
   0  -7   2   41.23    3.51
   0  -7   2   39.09    4.23
   0   7  -2   36.30    4.83
   0   7  -1   43.02    4.68
   0   7  -1   44.42    4.28
   0  -7   1   43.95    3.55
   0   7  -1   48.12    3.83
   0   7  -1   46.43    3.86
   0  -7   1   47.38    3.71
   0  -7   1   39.88    4.32
   0   7  -1   40.00    4.97
   0   7   0   13.54    2.50
   0   7   0   14.88    2.30
   0   7   0   15.16    2.01
   0  -7   0   12.34    1.80
   0   7   0   10.77    1.80
   0  -7   0   11.43    1.72
   0   7   0    7.97    2.23
   0  -7   0   12.93    2.39
   0   7   1    9.25    1.50
   0  -7  -1    6.94    1.79
   0   7   1    8.89    1.29
   0  -7  -1    8.86    1.53
   0  -7  -1   10.45    1.56
   0  -7  -1    8.90    1.53
   0   7   1    9.07    1.78
   0   7   1   10.22    2.20
   0   7   1   10.04    1.60
   0   7   1    9.67    1.61
   0   7   1    8.69    2.24
   0   7   2   70.73    4.52
   0   7   2   61.92    4.05
   0  -7  -2   63.49    4.30
   0  -7  -2   62.42    4.44
   0  -7  -2   56.73    5.42
   0   7   2   62.02    5.67
   0   7   2   62.27    4.92
   0  -7  -2   65.55    4.19
   0  -7  -2   67.16    4.61
   0   7   2   68.06    4.60
   0   7   2   62.95    4.54
   0   7   2   65.31    6.36
   0   7   3   29.35    2.72
   0   7   3   28.27    2.55
   0  -7  -3   29.23    2.72
   0  -7  -3   32.42    2.95
   0   7   3   30.09    2.92
   0   7   3   30.90    4.39
   0  -7  -3   28.28    2.50
   0   7   3   28.83    3.72
   0   7   3   24.95    2.86
   0  -7  -3   26.51    3.60
   0   7   3   32.50    2.97
   0   7   4  210.20    9.84
   0   7   4  199.18   10.36
   0   7   4  214.42   13.33
   0   7   4  213.58   10.55
   0  -7  -4  214.23    9.74
   0   7   4  207.63   12.24
   0   7   4  208.63   10.25
   0   7   4  189.01    9.77
   0   7   5  253.90   11.88
   0  -7  -5  265.61   11.30
   0  -7  -5  251.37   12.28
   0   7   5  248.03   14.44
   0  -7  -5  258.51   11.64
   0   7   5  257.57   12.26
   0   7   5  259.96   12.56
   0   7   6    0.37    0.59
   0  -7  -6    0.77    0.45
   0  -7  -6    0.17    0.50
   0  -7  -6    0.55    0.58
   0   7   6    0.40    0.55
   0   7   6    0.89    0.86
   0   7   6    0.47    0.52
   0  -7  -6    1.56    0.59
   0   7   6    0.15    0.54
   0  -7  -7   12.22    1.55
   0   7   7   12.05    2.58
   0  -7  -7   12.16    1.84
   0  -7  -7   10.93    1.77
   0  -7  -7   10.47    1.75
   0   7   7   13.86    3.04
   0   7   7   13.33    2.04
   0  -7  -7   12.89    1.56
   0   7   7   12.24    1.74
   0   7   7   12.05    1.77
   0  -7  -8    7.13    1.14
   0   7   8    8.03    2.18
   0  -7  -8    7.78    1.26
   0   7   8    8.28    1.44
   0  -7  -8    9.71    1.67
   0  -7  -8    9.63    1.64
   0  -7  -8    8.98    1.60
   0   7   8    6.86    1.50
   0   7   8    6.94    1.36
   0  -7  -9   63.97    4.48
   0   7   9   58.07    6.13
   0  -7  -9   64.23    4.13
   0   7   9   58.50    4.31
   0  -7  -9   64.66    4.64
   0  -7  -9   65.03    4.67
   0   7   9   65.78    4.90
   0   7   9   64.54    4.51
   0  -7 -10   55.22    4.07
   0  -7 -10   57.78    4.12
   0   7  10   43.38    5.26
   0   7  10   53.78    4.05
   0  -7 -10   54.25    4.14
   0  -7 -10   55.06    4.24
   0   7  10   64.23    4.64
   0   7  10   47.48    3.82
   0  -7 -10   54.18    3.75
   0  -7 -11    3.08    0.95
   0  -7 -11    3.39    0.99
   0   7  11    2.41    0.82
   0  -7 -11    3.67    1.06
   0  -7 -11    2.84    0.96
   0   7  11    4.98    1.24
   0  -7 -11    2.94    0.84
   0   7  11    3.63    0.96
   0  -7 -12    1.74    0.67
   0  -7 -12    1.63    0.76
   0   7  12    1.98    0.70
   0  -7 -12    2.08    0.81
   0   7  12    2.96    0.96
   0   7  12    2.73    0.82
   0  -7 -12    1.35    0.65
   0  -7 -13   18.21    1.85
   0  -7 -13   15.89    1.64
   0  -7 -13   14.08    1.85
   0   7  13   16.05    1.69
   0  -7 -13   13.14    1.73
   0   7  13   15.57    1.91
   0   7  13   16.03    1.76
   0  -7 -13   16.83    1.81
   0  -7 -14    1.27    0.59
   0  -7 -14    0.22    0.35
   0   7  14    0.79    0.37
   0   7  14    0.25    0.40
   0  -7 -14    0.65    0.49
   0   7  15    3.80    0.77
   0  -7 -15    3.68    0.72
   0  -7 -15    3.97    0.63
   0  -7 -15    3.84    0.73
   0   7  16    0.12    0.21
   0   8 -15    2.67    0.52
   0   8 -15    2.50    0.50
   0  -8  15    2.35    0.44
   0   8 -15    3.91    0.60
   0   8 -14   17.63    1.56
   0   8 -14   19.56    1.73
   0  -8  14   16.89    1.54
   0   8 -14   17.55    1.68
   0  -8  14   17.59    1.58
   0   8 -14   17.21    1.62
   0   8 -13   36.21    2.66
   0  -8  13   35.62    2.69
   0   8 -13   38.50    2.84
   0   8 -13   34.60    2.63
   0  -8  13   37.52    2.75
   0   8 -13   37.12    2.90
   0   8 -12   23.83    2.33
   0  -8  12   21.83    2.25
   0   8 -12   24.98    2.50
   0  -8  12   26.89    2.43
   0  -8  11   65.45    4.42
   0  -8  11   61.15    4.29
   0  -8  10    9.00    1.55
   0  -8  10    8.76    1.55
   0   8 -10   12.64    1.75
   0  -8   9    2.83    1.00
   0  -8   9    2.88    1.04
   0   8  -9    2.54    0.92
   0   8  -9    3.95    0.92
   0   8  -8   32.06    2.95
   0  -8   8   26.34    2.88
   0   8  -8   24.17    2.97
   0   8  -7   64.30    5.00
   0  -8   7   67.48    4.78
   0   8  -7   55.31    5.48
   0  -8   7   60.52    4.06
   0  -8   6    7.47    1.88
   0  -8   6   11.33    1.57
   0   8  -6    9.09    2.08
   0  -8   6    7.27    1.85
   0  -8   6    8.88    1.69
   0   8  -6    8.53    1.52
   0   8  -6   10.14    1.88
   0   8  -5   13.17    2.49
   0  -8   5   15.58    1.87
   0  -8   5   10.18    2.24
   0  -8   5   12.87    2.02
   0   8  -5   13.58    2.19
   0  -8   5   15.12    2.13
   0   8  -5   13.44    3.10
   0  -8   4   29.66    2.67
   0  -8   4   21.80    3.32
   0  -8   4   21.35    2.67
   0  -8   4   25.60    2.78
   0   8  -4   31.10    3.23
   0   8  -4   31.90    3.30
   0   8  -4   21.24    4.00
   0   8  -3  237.97   12.69
   0  -8   3  224.54   10.43
   0  -8   3  212.89   12.41
   0  -8   3  215.76   10.98
   0   8  -3  207.67   11.26
   0   8  -3  221.53   11.27
   0  -8   3  206.18   10.67
   0   8  -3  206.04   13.95
   0   8  -2  320.24   18.47
   0   8  -2  321.91   16.24
   0  -8   2  324.92   14.26
   0  -8   2  296.64   16.22
   0  -8   2  333.55   14.95
   0  -8   2  297.29   14.48
   0   8  -2  329.40   15.29
   0   8  -2  330.23   15.11
   0   8  -2  308.33   13.48
   0   8  -1  279.56   12.67
   0   8  -1  292.63   17.31
   0   8  -1  278.63   13.83
   0  -8   1  314.22   13.44
   0   8  -1  295.09   15.12
   0   8  -1  302.15   13.78
   0  -8   1  290.26   13.40
   0  -8   1  297.07   13.90
   0  -8   1  270.31   15.29
   0  -8   1  303.36   13.78
   0   8  -1  301.05   14.08
   0   8  -1  282.22   14.12
   0   8   0  102.52    5.63
   0   8   0   99.85    6.42
   0   8   0  112.02    9.20
   0   8   0  100.80    7.16
   0   8   0  105.15    8.00
   0  -8   0   97.88    5.89
   0   8   0  101.95    6.25
   0  -8   0  104.56    6.11
   0  -8   0   98.32    6.27
   0  -8   0  106.48    7.88
   0  -8   0  100.60    6.28
   0   8   0   97.14    6.34
   0   8   1   12.27    1.61
   0   8   1   10.11    1.79
   0   8   1   10.64    2.68
   0   8   1   11.94    2.18
   0   8   1    8.86    2.21
   0   8   1   11.36    1.75
   0  -8  -1   10.85    1.87
   0  -8  -1    9.61    1.70
   0  -8  -1   12.48    1.78
   0  -8  -1   11.90    2.48
   0   8   1   11.26    1.84
   0   8   2   65.86    4.37
   0   8   2   69.17    4.82
   0  -8  -2   69.78    4.98
   0  -8  -2   70.00    4.73
   0   8   2   76.55    7.27
   0   8   2   70.97    5.05
   0   8   2   64.17    4.83
   0   8   2   69.58    6.28
   0  -8  -2   61.47    6.08
   0   8   2   69.54    5.50
   0  -8  -2   72.84    4.66
   0   8   3   32.39    2.84
   0   8   3   31.39    2.96
   0  -8  -3   28.96    2.87
   0   8   3   28.51    3.06
   0   8   3   26.08    4.22
   0   8   3   31.31    3.09
   0   8   3   33.34    4.25
   0  -8  -3   32.71    2.87
   0  -8  -3   29.68    4.06
   0   8   3   26.47    3.16
   0   8   4  375.65   16.81
   0   8   4  390.10   17.54
   0   8   4  394.74   21.06
   0   8   4  394.65   17.02
   0  -8  -4  397.62   17.15
   0  -8  -4  394.71   16.79
   0   8   4  388.61   19.73
   0  -8  -4  360.15   19.57
   0   8   4  388.73   17.23
   0   8   5   56.94    6.11
   0   8   5   53.53    4.15
   0   8   5   43.00    4.92
   0  -8  -5   38.66    4.74
   0  -8  -5   41.83    3.28
   0   8   5   43.39    3.47
   0  -8  -5   38.64    3.51
   0  -8  -5   39.62    3.05
   0   8   5   40.19    3.48
   0  -8  -6   99.21    5.23
   0   8   6   99.62    6.35
   0   8   6  107.45    8.86
   0  -8  -6   93.18    5.57
   0   8   6   97.23    7.95
   0   8   6  107.07    6.23
   0  -8  -6   98.81    6.23
   0  -8  -6  103.36    5.70
   0  -8  -6   94.53    7.31
   0   8   7  110.68    6.70
   0   8   7   90.67    7.85
   0  -8  -7  106.65    5.82
   0   8   7  101.73    6.32
   0  -8  -7  109.48    6.43
   0  -8  -7  111.65    6.62
   0  -8  -7   99.50    6.32
   0  -8  -7  123.60    6.23
   0   8   7  111.99    6.43
   0  -8  -7   98.73    5.47
   0   8   8   50.39    3.84
   0   8   8   45.29    3.68
   0  -8  -8   48.09    3.81
   0  -8  -8   53.22    4.03
   0  -8  -8   43.71    3.74
   0   8   8   45.52    3.85
   0  -8  -8   48.81    3.77
   0  -8  -8   44.06    3.45
   0   8   9   58.15    4.22
   0   8   9   51.87    4.04
   0  -8  -9   61.94    4.39
   0  -8  -9   61.14    4.43
   0   8   9   68.71    4.67
   0  -8  -9   69.00    4.48
   0  -8  -9   58.68    4.11
   0   8  10   18.04    2.08
   0   8  10   19.00    2.25
   0   8  10   16.13    1.96
   0  -8 -10   18.86    2.18
   0  -8 -10   19.92    2.27
   0  -8 -10   20.30    2.17
   0  -8 -10   19.35    2.14
   0   8  11    4.72    0.99
   0  -8 -11    2.38    0.78
   0   8  11    3.70    0.97
   0   8  11    4.99    1.01
   0  -8 -11    3.97    1.00
   0  -8 -11    3.53    0.91
   0   8  12    5.80    1.04
   0  -8 -12    4.25    0.86
   0   8  12    4.21    0.95
   0   8  12    5.18    0.91
   0  -8 -12    5.74    1.09
   0  -8 -12    5.11    1.04
   0   8  13    3.27    0.68
   0   8  13    5.42    0.95
   0   8  13    3.73    0.64
   0  -8 -13    4.25    0.88
   0  -8 -13    4.23    0.85
   0  -8 -13    3.34    0.65
   0   8  14   74.02    3.96
   0  -8 -14   76.34    4.08
   0  -8 -14   80.61    4.00
   0  -8 -15    1.81    0.41
   0   9 -13   81.78    4.06
   0  -9  13   77.62    3.74
   0   9 -13   78.96    3.81
   0  -9  13   85.55    3.93
   0   9 -12   66.81    3.59
   0   9 -12   61.53    3.40
   0   9 -12   55.81    3.22
   0   9 -12   67.05    3.61
   0  -9  12   62.34    3.41
   0  -9  12   59.16    3.49
   0   9 -11   -0.11    0.34
   0  -9  11    0.90    0.51
   0  -9  11    0.94    0.45
   0   9 -11    0.57    0.41
   0   9 -11    0.83    0.50
   0   9 -10   95.25    5.22
   0   9 -10   94.65    5.42
   0  -9  10   88.80    5.10
   0  -9  10   88.85    5.23
   0   9 -10   90.03    4.96
   0   9  -9   25.60    2.41
   0  -9   9   24.57    2.41
   0   9  -9   23.52    2.19
   0   9  -8   37.03    3.01
   0  -9   8   31.64    2.89
   0   9  -8   35.82    3.28
   0   9  -8   33.80    2.75
   0   9  -8   31.29    2.65
   0   9  -7    2.51    0.78
   0   9  -7    2.18    0.84
   0   9  -7    1.81    0.93
   0   9  -7    1.55    0.75
   0  -9   7    1.17    0.70
   0  -9   7    1.77    0.62
   0   9  -6   45.68    3.63
   0   9  -6   45.75    3.40
   0   9  -6   54.43    3.85
   0  -9   6   45.52    3.73
   0   9  -6   53.67    4.28
   0   9  -6   43.84    3.99
   0  -9   6   53.41    4.12
   0  -9   6   54.91    3.73
   0   9  -5   11.01    1.69
   0   9  -5   12.00    1.70
   0   9  -5   11.54    1.92
   0   9  -5   12.96    2.01
   0  -9   5    9.52    1.44
   0  -9   5   10.25    1.80
   0  -9   5   11.14    1.72
   0  -9   5    9.12    1.48
   0   9  -4   14.13    1.97
   0  -9   4   14.68    2.06
   0   9  -4   17.20    2.38
   0   9  -4   15.48    2.26
   0   9  -4   17.60    2.01
   0  -9   4   16.64    2.03
   0  -9   4   16.22    2.24
   0  -9   4   13.99    1.84
   0   9  -3   35.01    5.03
   0  -9   3   36.47    3.15
   0   9  -3   42.54    4.54
   0  -9   3   35.64    3.23
   0   9  -3   36.53    3.55
   0   9  -3   39.36    3.08
   0  -9   3   37.32    4.28
   0  -9   3   35.72    3.05
   0  -9   3   31.16    3.23
   0   9  -2   76.88    7.76
   0   9  -2   77.40    5.56
   0   9  -2   72.21    6.36
   0  -9   2   82.90    5.27
   0   9  -2   84.90    5.48
   0   9  -2   85.39    5.76
   0  -9   2   81.59    5.43
   0  -9   2   84.44    5.19
   0  -9   2   92.94    5.83
   0  -9   2   68.87    6.34
   0   9  -1    4.17    1.15
   0   9  -1    3.77    1.16
   0   9  -1    6.36    2.06
   0  -9   1    5.59    1.24
   0   9  -1    6.78    1.80
   0   9  -1    3.47    0.84
   0   9  -1    2.31    0.92
   0  -9   1    2.78    0.98
   0  -9   1    4.57    1.27
   0  -9   1    3.55    1.00
   0  -9   1    2.03    1.08
   0   9   0   11.05    1.78
   0   9   0   10.02    1.78
   0   9   0   13.59    3.06
   0  -9   0   10.85    1.68
   0   9   0    9.44    2.05
   0   9   0   10.85    1.51
   0   9   0   11.35    1.89
   0  -9   0   10.40    1.80
   0  -9   0    9.02    1.54
   0  -9   0   10.47    2.28
   0   9   1   21.76    2.53
   0   9   1   22.55    3.95
   0   9   1   24.17    2.71
   0   9   1   20.46    2.95
   0   9   1   20.32    2.17
   0   9   1   20.71    2.54
   0  -9  -1   18.56    2.23
   0  -9  -1   20.09    3.23
   0   9   2    0.74    0.55
   0   9   2    0.20    0.51
   0   9   2   -0.47    0.53
   0  -9  -2    0.67    0.56
   0   9   2    0.36    0.70
   0   9   2    1.19    0.63
   0   9   2    0.77    0.57
   0  -9  -2    0.50    0.65
   0  -9  -2    1.47    0.92
   0   9   3    6.20    1.30
   0   9   3    5.58    1.34
   0  -9  -3    6.85    1.31
   0   9   3    4.20    1.05
   0   9   3    4.61    1.15
   0  -9  -3    3.86    1.10
   0  -9  -3    4.06    1.50
   0   9   4   23.13    2.49
   0   9   4   20.61    2.41
   0   9   4   28.64    2.93
   0  -9  -4   25.19    2.49
   0   9   4   23.76    2.50
   0  -9  -4   26.48    2.63
   0   9   5  103.75    5.96
   0   9   5  101.70    6.08
   0   9   5   99.52    6.14
   0  -9  -5   91.05    5.55
   0  -9  -5   87.25    5.76
   0  -9  -5  101.37    5.94
   0   9   6   22.82    2.44
   0   9   6   16.98    2.00
   0   9   6   20.16    2.37
   0  -9  -6   19.00    2.02
   0  -9  -6   18.83    2.25
   0   9   7    7.65    1.40
   0  -9  -7    5.80    1.22
   0  -9  -7    6.38    1.30
   0   9   7    5.00    1.18
   0  -9  -7    6.20    1.24
   0   9   7    4.11    0.92
   0  -9  -8    1.35    0.69
   0   9   8    0.76    0.57
   0   9   8    0.15    0.38
   0   9   8    0.64    0.51
   0  -9  -8    1.08    0.57
   0  -9  -8    1.52    0.70
   0  -9  -9    5.47    1.10
   0   9   9    6.84    1.19
   0   9   9    6.53    1.19
   0  -9  -9    5.60    1.15
   0  -9  -9    6.91    1.24
   0   9   9    6.13    1.17
   0  -9 -10    7.58    1.25
   0  -9 -10    7.19    1.22
   0   9  10    8.99    1.33
   0   9  10    7.43    1.20
   0   9  10    8.61    1.24
   0  -9 -10    6.36    0.94
   0  -9 -10   11.34    1.45
   0  -9 -11    0.19    0.32
   0   9  11   -0.10    0.30
   0  -9 -11    0.21    0.33
   0   9  11    0.09    0.29
   0   9  11    0.63    0.41
   0   9  12   38.97    2.35
   0   9  12   45.16    2.71
   0  -9 -12   39.99    2.42
   0  -9 -12   47.18    2.77
   0   9  12   43.08    2.59
   0  -9 -13    0.05    0.19
   0   9  13    0.27    0.20
   0  10 -11   63.34    3.11
   0  10 -11   60.96    3.03
   0 -10  11   64.67    3.08
   0  10 -11   54.90    2.95
   0 -10  10   15.59    1.32
   0  10 -10   19.22    1.65
   0  10 -10   21.28    1.59
   0 -10  10   19.56    1.61
   0  10 -10   17.99    1.55
   0  10  -9   65.73    3.66
   0  10  -9   64.49    3.81
   0 -10   9   64.47    3.57
   0  10  -8  161.96    7.34
   0 -10   8  156.40    7.30
   0  10  -8  158.53    7.71
   0  10  -8  146.33    7.49
   0  10  -7  166.52    7.86
   0  10  -7  165.99    7.85
   0  10  -7  170.73    8.43
   0 -10   7  171.75    8.02
   0 -10   6    8.82    1.44
   0 -10   6    8.25    1.27
   0  10  -6    8.02    1.41
   0  10  -6   10.32    1.35
   0  10  -6    7.41    1.23
   0 -10   6    8.67    1.23
   0 -10   6    7.83    1.13
   0 -10   5  108.42    6.00
   0  10  -5  111.76    6.36
   0  10  -5  108.81    5.74
   0  10  -5  103.56    5.62
   0 -10   5  117.15    6.01
   0 -10   5  109.80    6.29
   0  10  -5  112.20    6.08
   0  10  -4   46.55    3.68
   0 -10   4   51.36    3.60
   0  10  -4   37.48    2.87
   0  10  -4   47.22    3.35
   0 -10   4   54.56    3.61
   0 -10   4   55.00    3.85
   0  10  -4   44.29    3.45
   0  10  -3   90.57    5.24
   0 -10   3   89.06    5.28
   0  10  -3   87.27    5.52
   0 -10   3   83.68    5.36
   0  10  -2  172.97    9.31
   0  10  -2  193.08    9.58
   0  10  -2  195.19    9.28
   0 -10   2  195.11    9.30
   0 -10   2  182.69    8.77
   0 -10   2  192.00    9.47
   0  10  -2  183.36    9.29
   0  10  -1  234.55   11.40
   0 -10   1  231.60   11.03
   0  10  -1  238.55   11.36
   0 -10   1  245.31   10.82
   0  10  -1  227.67   11.14
   0  10   0  203.30    9.85
   0  10   0  197.60    9.71
   0 -10   0  177.55    9.27
   0 -10   0  193.42    9.20
   0  10   0  193.56    9.19
   0  10   0  192.02    9.58
   0  10   1    4.96    1.16
   0 -10  -1    4.63    0.99
   0  10   1    3.70    0.93
   0  10   1    3.54    0.98
   0 -10  -1    5.00    1.07
   0  10   1    5.59    1.28
   0  10   2    3.25    0.94
   0  10   2    3.95    0.98
   0  10   2    3.76    1.02
   0  10   2    3.90    1.00
   0 -10  -2    2.82    0.79
   0  10   2    3.21    0.92
   0 -10  -2    3.16    0.93
   0  10   2    2.79    0.77
   0 -10  -2    1.97    0.75
   0  10   3    3.67    0.90
   0  10   3    5.47    1.23
   0  10   3    5.92    1.18
   0 -10  -3    5.92    1.17
   0  10   3    4.72    1.09
   0 -10  -3    5.89    1.15
   0 -10  -3    4.90    1.08
   0  10   4   40.43    3.06
   0  10   4   40.17    3.27
   0 -10  -4   39.81    3.05
   0  10   4   36.26    3.05
   0  10   4   39.36    3.10
   0 -10  -4   43.04    3.20
   0 -10  -4   40.46    3.13
   0 -10  -5    9.41    1.39
   0  10   5   10.80    1.57
   0  10   5    7.69    1.25
   0 -10  -5    9.28    1.44
   0 -10  -5    8.32    1.26
   0  10   5    7.76    1.27
   0  10   6   44.20    3.09
   0  10   6   42.94    3.25
   0 -10  -6   50.76    3.47
   0 -10  -6   52.19    3.49
   0  10   6   55.92    3.70
   0  10   6   46.86    3.42
   0  10   7   54.66    3.52
   0 -10  -7   51.10    3.39
   0  10   7   56.93    3.57
   0  10   8   47.38    3.17
   0  10   8   45.54    3.17
   0 -10  -8   49.08    3.23
   0 -10  -8   50.38    3.23
   0  10   8   53.12    3.32
   0 -10  -9   73.13    3.92
   0  10   9   74.26    3.89
   0  10   9   74.88    4.00
   0 -10  -9   69.26    3.86
   0  10   9   74.61    3.97
   0 -10  -9   59.38    3.38
   0  10  10   13.08    1.29
   0 -10 -10   15.48    1.38
   0 -10 -10   14.93    1.31
   0  10  10   14.86    1.28
   0  10  10   14.57    1.33
   0  10  11    8.57    0.81
   0 -10 -11    7.38    0.78
   0  11  -8    6.91    0.77
   0  11  -7    8.51    0.96
   0  11  -7    9.09    1.02
   0  11  -6  120.75    5.78
   0  11  -5   24.48    1.92
   0  11  -5   24.73    2.05
   0  11  -4    0.39    0.37
   0  11  -4    0.52    0.40
   0 -11   3   17.32    1.70
   0 -11   3   18.72    1.73
   0  11  -3   16.79    1.64
   0 -11   3   21.19    1.85
   0  11  -3   16.51    1.71
   0 -11   2   22.04    1.97
   0  11  -2   22.76    1.97
   0  11  -2   23.73    2.02
   0  11  -2   20.44    1.93
   0 -11   2   17.73    1.80
   0 -11   1   35.91    2.66
   0  11  -1   36.32    2.74
   0  11  -1   37.08    2.69
   0 -11   1   38.34    2.77
   0  11   0    0.45    0.40
   0  11   0    0.69    0.41
   0 -11   0    0.76    0.47
   0  11   0    0.62    0.40
   0  11   1   43.70    2.88
   0  11   1   42.78    3.02
   0 -11  -1   49.69    3.10
   0  11   1   48.49    3.20
   0 -11  -1   42.22    3.03
   0  11   2   15.65    1.55
   0  11   2   16.41    1.67
   0 -11  -2   16.13    1.55
   0 -11  -2   14.31    1.54
   0  11   2   15.70    1.66
   0 -11  -2   15.06    1.60
   0 -11  -3    2.15    0.60
   0  11   3    2.46    0.66
   0  11   3    1.64    0.55
   0 -11  -3    1.36    0.48
   0 -11  -3    1.44    0.51
   0 -11  -3    1.76    0.56
   0  11   3    1.80    0.59
   0  11   4    1.47    0.53
   0 -11  -4    1.65    0.53
   0 -11  -4    1.29    0.47
   0 -11  -4    1.51    0.47
   0  11   4    1.51    0.50
   0  11   4    1.30    0.53
   0  11   5   20.89    1.76
   0 -11  -5   19.90    1.65
   0  11   5   17.72    1.45
   0  11   5   18.31    1.55
   0 -11  -5   19.13    1.63
   0 -11  -6    3.17    0.62
   0 -11  -6    2.37    0.55
   0  11   6    3.13    0.59
   0  11   6    2.87    0.59
   0  11   7    0.81    0.32
   0 -11  -7    0.77    0.31
   0  11   7    0.89    0.32
   0  11   7    0.63    0.31
   0 -11  -7    0.40    0.25
   1 -11  -6    1.82    0.39
   1 -11  -6    1.69    0.37
  -1  11   6    1.54    0.36
  -1  11   6    1.36    0.36
   1 -11  -5    5.72    0.78
  -1  11   5    6.38    0.77
  -1  11   5    6.61    0.79
  -1  11   5    6.78    0.83
  -1  11   4   24.18    1.70
   1 -11  -4   21.81    1.70
  -1  11   4   20.08    1.54
  -1  11   4   19.15    1.47
  -1  11   3   31.52    2.11
  -1  11   3   30.24    2.13
  -1  11   3   30.52    2.15
  -1  11   2    0.91    0.38
  -1  11   2    0.87    0.39
  -1  11   2    0.42    0.32
   1 -11  -2    0.40    0.34
  -1  11   1  100.43    4.76
  -1  11   1   90.84    4.77
   1 -11  -1   95.99    4.70
  -1  11   1   85.41    4.71
  -1  11   0   75.49    3.90
   1 -11   0   72.27    3.70
  -1  11   0   74.26    3.68
  -1  11   0   75.08    3.89
   1 -11   1   20.53    1.80
  -1  11  -1   17.60    1.67
   1 -11   1   18.75    1.74
   1 -11   1   19.02    1.62
   1 -11   1   16.59    1.43
  -1  11  -1   17.79    1.62
  -1  11  -2    0.45    0.35
  -1  11  -2    0.84    0.40
  -1  11  -2    0.75    0.33
  -1  11  -2    0.72    0.40
   1 -11   2    0.66    0.38
  -1  11  -3    1.13    0.38
  -1  11  -3    1.67    0.50
  -1  11  -3    1.60    0.50
  -1  11  -3    1.47    0.48
  -1  11  -4   11.42    1.21
  -1  11  -4    9.64    1.15
  -1  11  -4    8.15    0.98
  -1  11  -5   26.50    1.87
  -1  11  -5   22.45    1.67
  -1  11  -6   -0.06    0.19
  -1  11  -6    0.13    0.20
  -1  11  -6    0.06    0.19
  -1  11  -7    0.34    0.21
   1 -10 -10  144.24    6.08
   1 -10  -9   30.97    2.07
  -1  10   9   35.08    2.12
   1 -10  -9   30.68    2.01
  -1  10   9   28.04    1.84
  -1  10   9   28.74    1.83
  -1  10   8   34.25    2.21
   1 -10  -8   33.65    2.34
   1 -10  -8   33.83    2.30
   1 -10  -8   27.92    2.03
  -1  10   8   31.99    2.28
  -1  10   8   33.35    2.24
  -1  10   7   53.04    3.27
  -1  10   7   54.95    3.39
   1 -10  -7   59.74    3.46
   1 -10  -7   57.91    3.40
   1 -10  -7   50.84    3.24
  -1  10   7   53.63    3.33
   1 -10  -6   37.80    2.79
  -1  10   6   41.37    2.83
  -1  10   6   32.84    2.31
   1 -10  -6   34.06    2.58
   1 -10  -6   35.77    2.66
  -1  10   6   35.30    2.63
  -1  10   5    2.08    0.69
   1 -10  -5    2.39    0.72
   1 -10  -5    2.04    0.68
   1 -10  -5    1.67    0.62
  -1  10   5    1.38    0.61
   1 -10  -5    2.48    0.76
  -1  10   5    2.05    0.61
  -1  10   5    2.70    0.78
  -1  10   4    5.45    1.07
  -1  10   4    3.18    0.83
  -1  10   4    5.59    1.07
   1 -10  -4    4.72    0.98
   1 -10  -4    3.93    0.89
   1 -10  -4    4.40    0.95
   1 -10  -4    5.15    0.97
  -1  10   4    3.85    0.87
   1 -10  -4    4.98    1.01
   1 -10  -4    5.45    1.02
  -1  10   3   15.47    1.85
   1 -10  -3   14.49    1.78
   1 -10  -3   15.92    1.79
  -1  10   3   13.89    1.63
   1 -10  -3   14.68    1.78
   1 -10  -3   15.90    1.75
   1 -10  -3   16.24    1.82
   1 -10  -3   15.50    1.81
   1 -10  -2   16.26    1.91
   1 -10  -2   18.91    1.95
   1 -10  -2   14.56    1.68
  -1  10   2   14.63    1.65
  -1  10   2   16.09    1.96
   1 -10  -2   16.44    1.80
  -1  10   2   18.13    1.90
   1 -10  -2   11.05    1.32
   1 -10  -2   18.06    1.99
  -1  10   1    7.37    1.15
  -1  10   1    7.76    1.19
  -1  10   1    8.36    1.34
   1 -10  -1    7.28    1.29
   1 -10  -1    8.01    1.34
  -1  10   1    7.71    1.35
  -1  10   0    9.25    1.45
  -1  10   0    8.52    1.44
   1 -10   0    7.95    1.34
  -1  10   0    9.06    1.37
  -1  10  -1   10.29    1.51
  -1  10  -1    8.90    1.50
  -1  10  -1   10.70    1.52
   1 -10   1    9.59    1.52
   1 -10   1   11.74    1.58
   1 -10   2    2.08    0.56
  -1  10  -2    2.69    0.87
   1 -10   2    1.82    0.75
  -1  10  -2    2.17    0.78
  -1  10  -2    1.59    0.63
  -1  10  -3    2.18    0.77
  -1  10  -3    2.01    0.80
   1 -10   3    2.30    0.73
  -1  10  -3    2.71    0.84
   1 -10   3    1.61    0.66
  -1  10  -4    8.32    1.34
  -1  10  -4   10.15    1.53
  -1  10  -4    9.05    1.41
   1 -10   4    8.72    1.34
   1 -10   4    9.33    1.39
   1 -10   4    7.95    1.36
   1 -10   5   35.08    2.85
  -1  10  -5   32.33    2.74
   1 -10   5   30.27    2.56
   1 -10   5   32.35    2.61
  -1  10  -5   33.10    2.79
  -1  10  -5   32.67    2.49
  -1  10  -5   32.37    2.36
  -1  10  -6   10.28    1.41
  -1  10  -6   10.96    1.54
  -1  10  -6   13.01    1.61
   1 -10   6   11.18    1.50
   1 -10   6   10.64    1.33
   1 -10   6   11.73    1.55
  -1  10  -6   11.38    1.32
   1 -10   6   11.45    1.35
  -1  10  -7    0.96    0.54
  -1  10  -7    1.38    0.55
  -1  10  -7    1.23    0.57
   1 -10   7    0.46    0.45
   1 -10   7    1.41    0.61
  -1  10  -7    0.92    0.44
  -1  10  -8    2.86    0.69
  -1  10  -8    2.19    0.58
  -1  10  -8    3.40    0.68
   1 -10   8    2.88    0.70
   1 -10   8    3.07    0.74
  -1  10  -8    3.20    0.75
   1 -10   9   36.52    2.46
  -1  10  -9   37.38    2.56
  -1  10  -9   37.56    2.40
  -1  10  -9   43.77    2.74
   1 -10   9   37.44    2.52
  -1  10 -10    4.07    0.66
  -1  10 -10    3.89    0.60
   1 -10  10    5.59    0.74
  -1  10 -10    3.59    0.66
   1  -9 -12   37.89    2.27
   1  -9 -11   53.67    2.91
  -1   9  11   50.93    2.81
  -1   9  11   48.54    2.71
  -1   9  10    6.86    0.96
  -1   9  10    9.61    1.19
   1  -9 -10    6.99    0.86
   1  -9 -10    6.62    1.04
  -1   9  10    8.32    1.08
  -1   9   9   59.11    3.56
   1  -9  -9   51.11    3.28
  -1   9   9   53.74    3.47
   1  -9  -9   56.75    3.69
  -1   9   9   55.59    3.57
  -1   9   8  252.35   10.87
  -1   9   8  243.67   10.72
  -1   9   8  229.95   10.64
   1  -9  -8  233.82   10.85
   1  -9  -8  226.26   10.73
   1  -9  -8  222.41   10.71
   1  -9  -7   66.62    4.38
   1  -9  -7   71.26    4.50
  -1   9   7   70.65    4.43
  -1   9   7   67.93    4.36
  -1   9   7   64.47    4.29
  -1   9   7   63.04    3.85
   1  -9  -7   68.85    4.57
  -1   9   6    5.15    1.09
  -1   9   6    3.99    0.98
   1  -9  -6    3.07    0.92
   1  -9  -6    3.13    0.91
   1  -9  -6    3.60    0.97
  -1   9   6    3.60    0.94
   1  -9  -5   27.80    2.32
  -1   9   5   29.27    2.82
   1  -9  -5   24.39    2.48
   1  -9  -5   33.28    2.95
   1  -9  -5   29.03    2.78
   1  -9  -5   36.47    3.03
   1  -9  -5   33.89    3.04
  -1   9   4   48.57    3.66
   1  -9  -4   51.72    3.83
   1  -9  -4   56.04    4.09
  -1   9   4   50.06    3.59
  -1   9   4   50.38    3.92
   1  -9  -4   45.87    3.72
   1  -9  -4   47.85    3.76
   1  -9  -4   54.63    3.89
   1  -9  -3    3.79    0.98
   1  -9  -3    3.77    1.08
  -1   9   3    6.38    1.22
  -1   9   3    4.70    1.09
   1  -9  -3    4.61    1.16
  -1   9   3    4.20    1.10
   1  -9  -3    4.13    1.05
  -1   9   3    5.36    1.07
   1  -9  -2   12.54    1.84
   1  -9  -2   14.42    1.86
  -1   9   2   14.73    1.80
   1  -9  -2   13.59    1.93
   1  -9  -2   10.86    1.41
   1  -9  -2   15.48    1.98
  -1   9   2   12.76    1.80
  -1   9   2   13.58    2.01
  -1   9   2   12.12    1.70
   1  -9  -1   69.20    4.63
   1  -9  -1   81.00    5.16
  -1   9   1   76.64    4.63
   1  -9  -1   72.60    5.05
  -1   9   1   73.48    4.92
   1  -9  -1   73.22    4.80
  -1   9   1   80.01    5.08
  -1   9   1   77.51    5.23
   1  -9  -1   69.04    4.30
  -1   9   0  340.65   14.94
  -1   9   0  328.77   14.89
   1  -9   0  332.82   14.52
   1  -9   0  310.54   14.33
  -1   9   0  332.03   15.22
  -1   9   0  328.87   14.21
  -1   9  -1  340.76   14.62
   1  -9   1  352.04   15.63
  -1   9  -1  348.64   15.62
   1  -9   1  353.05   15.79
   1  -9   1  329.83   14.83
   1  -9   1  342.50   15.73
  -1   9  -1  347.08   15.81
  -1   9  -1  334.66   15.38
  -1   9  -2   44.69    3.11
   1  -9   2   39.77    3.14
   1  -9   2   47.40    3.79
  -1   9  -2   49.53    3.81
  -1   9  -2   49.44    4.02
   1  -9   2   42.10    3.75
  -1   9  -2   43.53    3.70
  -1   9  -3   45.23    3.28
  -1   9  -3   46.43    3.76
  -1   9  -3   45.93    3.90
   1  -9   3   47.46    3.76
   1  -9   3   50.25    3.96
  -1   9  -3   37.77    3.54
  -1   9  -4   16.78    2.14
  -1   9  -4   20.67    2.42
   1  -9   4   17.21    2.24
  -1   9  -4   16.50    2.21
   1  -9   4   19.72    2.26
   1  -9   5    3.01    0.97
   1  -9   5    2.60    0.94
   1  -9   5    2.42    0.80
  -1   9  -5    3.41    1.05
  -1   9  -5    3.41    1.11
   1  -9   6    1.19    0.63
  -1   9  -6    1.94    0.87
  -1   9  -6    2.79    0.98
   1  -9   6    1.87    0.69
   1  -9   6    2.15    0.83
   1  -9   6    2.16    0.83
   1  -9   7  101.03    6.04
  -1   9  -7  116.09    6.01
   1  -9   7  105.92    5.68
  -1   9  -7   97.14    6.12
   1  -9   7   92.32    5.95
  -1   9  -7   96.67    6.16
  -1   9  -7  111.17    6.01
   1  -9   7   97.21    5.49
   1  -9   8  105.66    6.14
  -1   9  -8  120.55    6.18
  -1   9  -8  100.96    6.30
   1  -9   8   99.79    6.13
  -1   9  -8  118.36    6.54
  -1   9  -8  109.10    5.95
   1  -9   9   50.00    3.62
  -1   9  -9   55.88    3.64
  -1   9  -9   54.13    3.90
  -1   9  -9   46.51    3.70
   1  -9   9   50.04    3.67
  -1   9  -9   56.51    3.50
  -1   9 -10   12.02    1.47
   1  -9  10   12.71    1.57
  -1   9 -10   12.72    1.64
  -1   9 -10   10.42    1.53
   1  -9  10   10.03    1.38
  -1   9 -11   69.48    3.86
  -1   9 -11   62.92    3.94
   1  -9  11   60.01    3.78
   1  -9  11   65.94    3.76
  -1   9 -12   38.67    2.47
   1  -9  12   35.34    2.42
  -1   9 -12   39.34    2.66
   1  -9  13    0.22    0.20
  -1   9 -13    0.41    0.25
  -1   9 -13    0.19    0.21
   1  -8 -14    6.17    0.77
   1  -8 -14    4.97    0.61
   1  -8 -13   96.52    4.40
  -1   8  13   70.76    3.55
  -1   8  13   90.76    3.99
   1  -8 -13   69.24    3.63
   1  -8 -12    0.36    0.32
  -1   8  12    0.35    0.32
  -1   8  12    0.09    0.23
   1  -8 -12    1.11    0.53
  -1   8  11   74.26    4.35
  -1   8  11   91.16    4.76
   1  -8 -11   81.70    4.71
   1  -8 -11   79.50    4.75
   1  -8 -11   92.39    5.04
  -1   8  11   80.04    4.63
  -1   8  10   95.89    5.27
  -1   8  10   93.70    5.17
  -1   8  10   89.81    5.02
   1  -8 -10   80.93    4.72
   1  -8 -10   86.28    5.14
   1  -8 -10   86.67    5.20
   1  -8  -9   26.35    2.69
  -1   8   9   30.35    2.69
  -1   8   9   31.73    2.77
  -1   8   9   30.09    2.66
  -1   8   8    0.84    0.57
   1  -8  -8    1.93    0.86
  -1   8   8    1.39    0.67
  -1   8   8    1.53    0.67
   1  -8  -7  288.65   13.53
   1  -8  -7  288.02   13.40
   1  -8  -7  274.78   13.32
   1  -8  -7  288.52   13.44
  -1   8   7  298.09   13.44
  -1   8   7  289.92   13.16
  -1   8   7  287.26   13.17
  -1   8   6  281.94   12.27
  -1   8   6  277.48   12.57
   1  -8  -6  259.65   11.89
  -1   8   6  233.57   13.73
   1  -8  -6  234.23   14.34
   1  -8  -6  252.04   12.30
   1  -8  -6  271.59   12.44
   1  -8  -6  264.42   12.42
   1  -8  -6  239.69   14.01
   1  -8  -6  255.19   11.53
  -1   8   5    7.65    1.31
  -1   8   5   10.90    2.45
  -1   8   5   10.17    1.72
   1  -8  -5    7.63    1.36
  -1   8   5    7.37    1.86
   1  -8  -5    7.33    1.51
   1  -8  -5   10.23    1.67
   1  -8  -5    8.20    1.57
   1  -8  -5    9.14    2.18
   1  -8  -5    7.15    2.05
  -1   8   4   82.78    4.98
   1  -8  -4   78.80    6.97
   1  -8  -4   74.03    5.00
  -1   8   4   71.67    6.28
   1  -8  -4   69.51    4.49
  -1   8   4   65.56    6.66
  -1   8   4   81.69    5.36
   1  -8  -4   78.26    5.07
   1  -8  -4   83.44    5.31
   1  -8  -4   85.90    5.40
   1  -8  -4   65.99    6.41
   1  -8  -3  874.29   33.01
   1  -8  -3  766.67   35.53
   1  -8  -3  768.40   31.92
  -1   8   3  786.42   32.38
  -1   8   3  812.24   33.01
  -1   8   3  843.43   36.73
  -1   8   3  811.31   32.49
   1  -8  -3  814.63   32.83
   1  -8  -3  831.58   32.65
  -1   8   3  834.17   32.41
   1  -8  -3  859.20   36.25
   1  -8  -3  812.68   32.75
  -1   8   3  803.52   33.60
  -1   8   3  733.78   34.53
  -1   8   2   92.11    5.99
  -1   8   2  107.69    6.58
  -1   8   2  110.21    8.81
  -1   8   2  112.71    6.33
   1  -8  -2  106.48    6.18
  -1   8   2  105.65    5.93
   1  -8  -2  102.75    8.26
  -1   8   2  103.01    7.10
  -1   8   2   92.81    7.39
   1  -8  -2  110.95    6.44
  -1   8   1   17.99    2.19
   1  -8  -1   17.53    2.19
  -1   8   1   13.89    2.60
  -1   8   1   22.93    3.81
  -1   8   1   16.20    2.29
   1  -8  -1   13.16    2.08
   1  -8  -1   14.95    1.97
  -1   8   1   12.12    1.90
   1  -8  -1   15.18    2.95
   1  -8   0    7.58    2.03
   1  -8   0    6.21    1.45
   1  -8   0    6.49    1.59
   1  -8   0    5.58    1.21
   1  -8   0    5.12    1.17
  -1   8   0    5.65    1.34
  -1   8   0    6.77    2.10
  -1   8   0    5.48    1.36
  -1   8  -1  684.56   29.61
  -1   8  -1  704.18   33.51
   1  -8   1  724.74   28.79
   1  -8   1  690.72   31.79
   1  -8   1  739.22   32.66
   1  -8   1  699.32   28.80
  -1   8  -1  755.68   29.66
   1  -8   1  705.27   29.64
   1  -8   1  732.63   29.39
  -1   8  -2  252.67   15.65
   1  -8   2  244.44   14.15
   1  -8   2  260.04   11.55
   1  -8   2  264.99   14.85
   1  -8   2  244.32   11.63
  -1   8  -2  256.07   12.73
   1  -8   2  244.63   12.38
  -1   8  -2  267.46   12.64
   1  -8   2  261.95   12.22
  -1   8  -2  258.53   13.81
  -1   8  -3    0.96    1.08
   1  -8   3    2.43    1.24
   1  -8   3    1.87    1.11
   1  -8   3    1.82    0.85
   1  -8   3    1.85    0.72
  -1   8  -3    3.09    1.11
  -1   8  -3    2.26    0.93
   1  -8   3    1.94    0.82
  -1   8  -3    2.72    1.18
  -1   8  -4   88.11    4.75
  -1   8  -4   81.78    8.01
   1  -8   4   76.88    6.85
   1  -8   4   99.21    5.77
   1  -8   4   84.54    7.29
   1  -8   4   91.20    5.47
   1  -8   4   88.94    5.95
   1  -8   4   87.48    5.15
  -1   8  -4   87.11    6.08
   1  -8   4   91.84    6.01
  -1   8  -4   87.38    5.90
  -1   8  -5  140.03   11.00
   1  -8   5  146.08    9.90
   1  -8   5  168.03    8.21
  -1   8  -5  156.15    9.68
   1  -8   5  157.84    8.60
  -1   8  -5  152.94    8.69
   1  -8   5  167.50   10.48
   1  -8   5  144.58    8.36
   1  -8   5  135.57    7.70
   1  -8   5  143.84    7.37
   1  -8   6   76.68    6.90
   1  -8   6   90.67    6.01
  -1   8  -6   87.93    6.10
   1  -8   6   90.53    5.95
   1  -8   6   87.37    5.43
   1  -8   6   87.89    7.17
  -1   8  -6   84.52    6.73
   1  -8   6   97.54    5.61
  -1   8  -7    7.74    1.63
   1  -8   7    8.41    1.46
   1  -8   7    7.45    1.35
  -1   8  -7    9.05    2.02
   1  -8   7    7.88    1.59
   1  -8   7    6.89    1.48
   1  -8   8   54.22    3.71
   1  -8   8   55.65    4.37
  -1   8  -8   54.24    4.40
   1  -8   8   49.13    3.78
   1  -8   8   50.47    4.09
   1  -8   9  186.63    9.61
  -1   8  -9  184.28    9.75
   1  -8   9  177.35    8.91
   1  -8   9  177.57    9.25
  -1   8 -10   55.81    4.29
   1  -8  10   56.51    4.19
   1  -8  10   52.20    3.69
   1  -8  10   52.69    3.91
  -1   8 -10   52.30    3.68
   1  -8  11    9.04    1.32
   1  -8  11   10.24    1.63
   1  -8  11    8.03    1.37
  -1   8 -11   10.89    1.52
  -1   8 -11    9.72    1.62
   1  -8  12   17.36    1.84
   1  -8  12   16.49    1.66
   1  -8  12   18.99    2.04
  -1   8 -12   18.91    2.13
  -1   8 -13   47.57    3.00
   1  -8  13   40.76    2.55
   1  -8  13   45.56    3.10
  -1   8 -13   45.73    3.20
  -1   8 -13   39.54    2.83
  -1   8 -14    9.06    1.15
   1  -8  14   10.50    1.18
  -1   8 -14    7.38    1.01
  -1   8 -14    8.23    0.99
  -1   8 -14    6.58    0.89
   1  -8  15    7.27    0.78
  -1   8 -15    5.98    0.74
   1  -7 -15   43.56    2.49
  -1   7  15   33.65    2.03
   1  -7 -15   35.90    2.08
   1  -7 -15   44.44    2.65
   1  -7 -14   56.08    3.55
   1  -7 -14   53.92    3.38
  -1   7  14   53.32    3.13
   1  -7 -14   54.22    3.22
   1  -7 -13    3.87    0.75
  -1   7  13    3.17    0.74
   1  -7 -13    2.49    0.80
   1  -7 -13    1.92    0.67
  -1   7  13    3.52    0.70
  -1   7  12   46.23    3.14
  -1   7  12   37.99    2.78
  -1   7  12   46.70    3.28
   1  -7 -12   43.45    3.43
   1  -7 -12   42.22    3.09
   1  -7 -12   41.71    3.32
  -1   7  11   56.71    3.98
   1  -7 -11   64.51    4.32
   1  -7 -11   67.80    4.58
  -1   7  11   63.07    4.07
  -1   7  11   63.34    4.30
   1  -7 -11   65.90    4.50
  -1   7  10    5.76    1.17
   1  -7 -10    4.13    1.15
   1  -7 -10    3.89    0.96
   1  -7 -10    5.40    1.24
   1  -7 -10    5.45    1.29
  -1   7  10    5.94    1.29
  -1   7  10    4.98    1.09
   1  -7 -10    7.16    1.38
  -1   7   9   37.98    3.16
  -1   7   9   39.12    3.35
  -1   7   9   29.20    3.96
   1  -7  -9   32.95    3.14
   1  -7  -9   35.53    3.25
  -1   7   9   38.37    3.11
   1  -7  -9   34.64    2.85
  -1   7   8  584.10   24.51
   1  -7  -8  596.60   24.10
  -1   7   8  639.84   24.82
   1  -7  -8  580.73   25.01
   1  -7  -8  621.76   24.98
   1  -7  -8  619.53   25.15
  -1   7   8  597.98   25.03
  -1   7   7  104.34    6.02
   1  -7  -7  105.54    5.65
  -1   7   7  110.08    6.53
   1  -7  -7  107.63    5.76
   1  -7  -7   88.42    7.14
   1  -7  -7  108.42    6.46
   1  -7  -7  107.66    6.44
   1  -7  -7  116.09    6.62
   1  -7  -7  104.11    6.23
   1  -7  -7  103.84    5.80
  -1   7   7   95.36    7.67
  -1   7   6   12.99    1.74
  -1   7   6   12.15    2.59
  -1   7   6   13.86    1.97
   1  -7  -6    8.73    1.37
   1  -7  -6   12.36    2.45
   1  -7  -6   13.89    1.96
   1  -7  -6   10.41    1.73
   1  -7  -6    8.98    1.63
   1  -7  -6   13.41    1.70
  -1   7   6    8.39    2.07
   1  -7  -6   11.98    1.86
   1  -7  -6   12.04    1.70
   1  -7  -5   36.09    3.06
   1  -7  -5   39.46    3.05
  -1   7   5   41.66    4.91
  -1   7   5   40.53    3.49
   1  -7  -5   37.08    3.29
   1  -7  -5   37.84    3.36
  -1   7   5   40.30    3.12
   1  -7  -5   41.24    4.64
  -1   7   5   38.12    3.11
   1  -7  -5   36.96    4.52
   1  -7  -5   36.47    3.10
  -1   7   5   37.51    4.35
  -1   7   4  738.04   32.07
  -1   7   4  699.12   28.72
  -1   7   4  685.59   28.01
   1  -7  -4  696.11   28.59
   1  -7  -4  709.29   28.47
  -1   7   4  645.80   30.31
   1  -7  -4  719.04   28.34
   1  -7  -4  686.31   31.29
   1  -7  -4  709.30   31.21
   1  -7  -4  693.84   27.93
  -1   7   3  272.52   12.51
  -1   7   3  267.99   12.37
  -1   7   3  284.02   15.75
  -1   7   3  279.84   12.98
   1  -7  -3  254.29   14.86
  -1   7   3  255.96   14.21
   1  -7  -3  294.54   12.76
   1  -7  -3  270.60   12.57
  -1   7   2  227.24   10.89
   1  -7  -2  240.51   11.54
  -1   7   2  237.87   10.93
   1  -7  -2  226.61   10.80
   1  -7  -2  241.22   11.38
   1  -7  -2  236.90   11.05
  -1   7   2  200.87   12.26
  -1   7   2  219.26   11.15
  -1   7   2  239.56   13.90
   1  -7  -1  315.91   14.29
  -1   7   1  315.41   16.04
   1  -7  -1  321.55   14.61
   1  -7  -1  318.54   14.11
   1  -7  -1  324.76   14.73
  -1   7   1  324.33   14.37
  -1   7   1  332.47   17.51
  -1   7   1  304.73   14.49
  -1   7   0  488.58   22.85
  -1   7   0  508.60   24.52
  -1   7   0  493.76   21.34
   1  -7   0  488.04   20.69
  -1   7   0  486.42   21.37
   1  -7   0  516.43   21.45
  -1   7   0  520.14   21.24
   1  -7   1  580.86   26.01
   1  -7   1  581.29   23.52
  -1   7  -1  582.51   27.31
   1  -7   1  551.02   23.14
  -1   7  -1  583.31   23.88
   1  -7   1  550.64   23.79
  -1   7  -1  557.83   23.96
   1  -7   2  482.20   22.28
   1  -7   2  481.42   19.85
  -1   7  -2  456.08   23.46
   1  -7   2  463.65   19.50
   1  -7   2  457.44   19.67
  -1   7  -2  487.75   20.52
   1  -7   2  449.73   20.10
   1  -7   3  303.03   14.16
  -1   7  -3  322.69   14.55
   1  -7   3  284.09   13.58
   1  -7   3  298.43   14.08
   1  -7   3  306.55   13.46
   1  -7   3  320.76   13.77
   1  -7   3  297.83   15.99
   1  -7   4  303.78   16.05
   1  -7   4  313.84   13.60
  -1   7  -4  288.67   14.21
   1  -7   4  313.85   14.22
   1  -7   4  285.72   15.56
   1  -7   4  287.71   13.53
   1  -7   4  302.43   14.02
   1  -7   5    3.24    0.94
   1  -7   5    3.48    1.46
   1  -7   5    2.12    0.76
  -1   7  -5    4.53    1.24
   1  -7   5    2.87    1.24
   1  -7   5    1.83    0.86
   1  -7   5    1.35    0.78
   1  -7   6    4.31    1.10
   1  -7   6    5.42    1.68
   1  -7   6    5.28    1.12
  -1   7  -6    4.83    1.47
  -1   7  -6    5.52    1.41
   1  -7   6    4.13    1.43
   1  -7   6    2.74    0.97
   1  -7   6    4.24    1.24
   1  -7   7   86.29    7.33
   1  -7   7   84.86    5.16
  -1   7  -7   91.39    6.71
   1  -7   7   91.49    6.98
   1  -7   7   79.92    5.46
   1  -7   7   85.11    5.71
  -1   7  -7   89.48    6.06
   1  -7   7   81.80    5.84
  -1   7  -8  154.32    9.58
   1  -7   8  163.05    7.96
   1  -7   8  143.67    8.41
   1  -7   8  165.31    8.67
   1  -7   8  159.95    8.94
  -1   7  -8  144.34    8.79
   1  -7   9    9.09    2.34
  -1   7  -9    8.76    1.96
   1  -7   9    9.31    1.66
   1  -7   9    7.90    1.55
   1  -7   9    8.45    1.70
  -1   7  -9    8.97    1.83
   1  -7  10   10.58    2.52
   1  -7  10    8.52    1.53
   1  -7  10    9.33    1.80
   1  -7  10    8.92    1.63
  -1   7 -10    8.40    1.74
   1  -7  11    2.78    0.90
   1  -7  11    3.30    1.09
  -1   7 -11    2.00    0.74
   1  -7  11    2.52    0.91
  -1   7 -11    3.04    1.17
   1  -7  12   75.55    4.86
   1  -7  12   75.03    5.18
  -1   7 -12   83.90    5.50
   1  -7  12   77.69    4.99
  -1   7 -12   74.89    4.68
  -1   7 -13   15.15    1.80
   1  -7  13   15.80    1.89
   1  -7  13   12.29    1.83
  -1   7 -13   16.75    2.11
   1  -7  13   14.96    1.81
   1  -7  14   66.28    4.27
  -1   7 -14   68.57    4.38
  -1   7 -14   67.13    3.96
   1  -7  14   59.63    3.86
   1  -7  15   34.55    2.53
   1  -7  15   27.74    2.09
   1  -7  16   14.79    1.36
   1  -6 -17   66.92    3.13
   1  -6 -17   55.11    2.92
   1  -6 -16   17.04    1.59
  -1   6  16   12.92    1.14
   1  -6 -16   14.88    1.38
   1  -6 -15   10.18    1.18
   1  -6 -15   10.57    1.48
   1  -6 -15   12.39    1.43
   1  -6 -15    9.23    1.27
  -1   6  15   11.59    1.30
  -1   6  14   33.87    2.59
   1  -6 -14   35.02    2.78
   1  -6 -13  133.86    7.06
   1  -6 -13  155.48    7.68
  -1   6  13  146.23    7.16
  -1   6  13  157.28    7.67
   1  -6 -13  153.03    7.85
   1  -6 -12    4.59    1.13
   1  -6 -12    4.33    1.05
  -1   6  12    4.33    0.97
   1  -6 -12    5.09    1.29
  -1   6  12    3.07    0.94
   1  -6 -12    5.06    1.10
  -1   6  11  132.98    6.99
   1  -6 -11  135.84    7.15
   1  -6 -11  128.17    7.39
   1  -6 -11  123.71    7.06
   1  -6 -11  142.10    7.72
  -1   6  11  136.90    7.03
  -1   6  11  127.80    7.22
   1  -6 -10  225.77   10.70
  -1   6  10  224.35   10.63
   1  -6 -10  218.78   11.12
   1  -6 -10  225.79   11.30
   1  -6 -10  224.17   11.22
   1  -6 -10  234.46   11.11
  -1   6  10  251.81   11.03
  -1   6  10  225.26   11.07
  -1   6   9  537.31   22.41
   1  -6  -9  530.82   22.34
  -1   6   9  467.71   25.01
   1  -6  -9  547.14   23.12
   1  -6  -9  542.77   23.07
   1  -6  -9  553.52   22.99
  -1   6   9  547.58   23.01
  -1   6   9  589.31   22.84
   1  -6  -8    0.14    0.34
  -1   6   8    0.28    0.45
  -1   6   8    0.36    0.40
   1  -6  -8   -0.27    0.66
   1  -6  -8   -0.55    0.58
   1  -6  -8    0.18    0.49
   1  -6  -8    0.17    0.44
  -1   6   8    0.91    0.61
  -1   6   7  356.66   15.17
   1  -6  -7  357.16   15.01
  -1   6   7  349.12   15.74
   1  -6  -7  363.20   15.16
   1  -6  -7  346.24   16.98
   1  -6  -7  350.87   15.75
   1  -6  -7  350.62   15.67
   1  -6  -7  349.74   15.64
  -1   6   7  325.36   17.66
   1  -6  -7  345.53   14.90
   1  -6  -6  234.64   10.78
  -1   6   6  246.65   11.16
  -1   6   6  248.67   11.78
  -1   6   6  270.45   14.27
   1  -6  -6  258.26   11.27
   1  -6  -6  251.21   13.08
   1  -6  -6  233.54   11.54
   1  -6  -6  250.50   11.64
   1  -6  -6  239.36   11.63
  -1   6   6  241.16   13.53
   1  -6  -6  240.99   11.06
   1  -6  -6  257.62   11.59
  -1   6   5    1.04    0.78
  -1   6   5    2.16    0.79
   1  -6  -5    0.65    0.44
   1  -6  -5    0.55    0.62
   1  -6  -5    0.63    0.50
   1  -6  -5    1.52    0.66
   1  -6  -5    0.39    0.43
  -1   6   5    0.91    0.76
   1  -6  -5    1.36    0.59
   1  -6  -4  102.51    5.51
  -1   6   4   88.50    6.85
   1  -6  -4  103.29    5.63
   1  -6  -4   99.93    5.80
   1  -6  -4   97.85    5.70
  -1   6   4  115.01    8.14
  -1   6   4  104.65    6.01
   1  -6  -4   96.40    5.46
  -1   6   4  103.38    5.53
  -1   6   3  258.56   14.12
   1  -6  -3  291.81   12.61
   1  -6  -3  271.45   12.55
  -1   6   3  291.69   12.99
   1  -6  -3  285.22   12.21
  -1   6   3  310.66   15.56
   1  -6  -2  531.17   22.15
  -1   6   2  509.95   23.44
   1  -6  -2  540.00   21.77
   1  -6  -2  529.13   22.03
   1  -6  -2  524.08   21.64
  -1   6   2  523.40   22.03
  -1   6   2  572.04   24.92
  -1   6   1   19.10    2.15
   1  -6  -1   15.79    1.97
  -1   6   1   17.43    2.48
   1  -6  -1   20.42    2.03
   1  -6  -1   17.48    1.87
   1  -6  -1   18.00    2.07
  -1   6   1   13.48    2.55
  -1   6   1   19.73    2.12
  -1   6   0   16.89    1.96
   1  -6   0   19.75    2.21
  -1   6   0   16.90    2.05
  -1   6   0   19.44    3.09
  -1   6   0   22.06    2.81
   1  -6   0   18.90    1.94
  -1   6  -1  686.40   30.45
   1  -6   1  678.15   27.14
  -1   6  -1  701.99   29.08
   1  -6   1  690.08   27.55
  -1   6  -1  659.66   27.51
   1  -6   1  661.10   29.23
   1  -6   2   54.68    3.99
  -1   6  -2   57.27    4.13
   1  -6   2   52.58    3.76
   1  -6   2   55.99    3.94
   1  -6   2   61.08    5.25
   1  -6   2   60.37    3.82
   1  -6   3    3.99    0.88
  -1   6  -3    3.60    1.00
   1  -6   3    1.73    0.92
   1  -6   3    3.16    0.87
   1  -6   3    2.45    0.79
   1  -6   3    2.11    0.84
   1  -6   4  119.57    6.38
  -1   6  -4  117.51    7.00
   1  -6   4  121.02    6.95
   1  -6   4  124.81    8.34
  -1   6  -4  130.96    6.79
   1  -6   4  127.02    6.88
   1  -6   4  125.17    6.79
   1  -6   5   17.56    1.86
   1  -6   5   21.13    3.09
   1  -6   5   17.50    2.22
  -1   6  -5   19.08    2.33
  -1   6  -5   16.41    2.00
   1  -6   5   16.79    2.09
   1  -6   5   13.81    1.91
   1  -6   6    9.27    1.58
  -1   6  -6    9.20    1.34
  -1   6  -6    9.28    1.57
   1  -6   6   12.26    1.53
   1  -6   6    8.02    2.02
  -1   6  -6    9.39    1.69
  -1   6  -6   12.80    1.94
   1  -6   6   10.71    2.05
   1  -6   6   10.70    1.79
   1  -6   6   13.53    1.85
   1  -6   7   24.73    2.31
  -1   6  -7   26.35    3.17
   1  -6   7   28.31    3.88
   1  -6   7   25.04    2.74
  -1   6  -7   22.59    2.26
  -1   6  -7   24.64    2.66
   1  -6   7   28.93    3.43
   1  -6   7   24.28    2.81
  -1   6  -7   24.68    2.81
  -1   6  -7   30.75    3.10
  -1   6  -8  119.45    6.71
   1  -6   8  128.12    7.46
  -1   6  -8  132.55    7.40
  -1   6  -8  136.26    8.25
   1  -6   8  128.45    6.62
   1  -6   8  134.39    7.75
  -1   6  -8  116.76    7.44
  -1   6  -8  124.28    7.61
   1  -6   9  388.93   18.05
  -1   6  -9  368.02   17.24
  -1   6  -9  406.34   18.11
  -1   6  -9  432.96   19.28
  -1   6  -9  417.94   18.59
   1  -6   9  435.71   18.73
  -1   6  -9  416.93   18.56
  -1   6 -10    9.49    1.94
   1  -6  10    3.35    1.51
  -1   6 -10    8.20    1.66
  -1   6 -10    7.45    1.39
   1  -6  10   10.01    1.77
   1  -6  10    6.56    1.57
  -1   6 -10   11.43    2.01
  -1   6 -10    9.01    1.78
  -1   6 -11   72.89    5.59
  -1   6 -11   76.01    4.96
   1  -6  11   82.28    5.53
  -1   6 -11   68.93    5.15
  -1   6 -11   81.40    5.16
   1  -6  11   78.81    5.65
  -1   6 -11   70.97    5.50
  -1   6 -12    0.23    0.62
  -1   6 -12    0.90    0.71
  -1   6 -12    0.98    0.61
   1  -6  12    0.61    0.72
   1  -6  12    1.09    0.81
  -1   6 -13    1.46    0.81
  -1   6 -13    0.21    0.53
   1  -6  13    1.03    0.69
  -1   6 -13    1.05    0.56
   1  -6  13    0.95    0.64
  -1   6 -14    2.27    0.88
   1  -6  14    3.15    1.06
   1  -6  14    3.94    0.95
  -1   6 -14    2.39    0.75
  -1   6 -14    1.07    0.67
   1  -6  14    1.02    0.66
  -1   6 -14    1.88    0.68
  -1   6 -15    0.48    0.60
   1  -6  15    1.14    0.58
   1  -6  15    0.32    0.47
   1  -6  16  171.97    8.10
   1  -6  16  162.36    7.79
   1  -6  17   18.85    1.53
  -1   6 -17   18.40    1.65
   1  -6  17   20.55    1.71
   1  -5 -18   20.56    1.42
   1  -5 -18   19.85    1.38
  -1   5  17    0.76    0.28
   1  -5 -17    0.63    0.41
   1  -5 -17    0.88    0.43
   1  -5 -16  141.57    6.97
   1  -5 -16  141.37    7.15
  -1   5  16  146.73    6.81
   1  -5 -16  153.76    7.39
   1  -5 -15  169.80    8.12
   1  -5 -15  140.90    7.08
   1  -5 -15  143.79    7.55
   1  -5 -15  150.93    7.70
  -1   5  15  155.09    7.44
   1  -5 -14   46.68    3.78
  -1   5  14   44.83    3.36
   1  -5 -14   43.27    3.49
   1  -5 -14   39.74    3.37
   1  -5 -13   34.00    3.26
  -1   5  13   30.39    2.86
   1  -5 -13   35.64    3.20
   1  -5 -13   33.41    3.05
   1  -5 -13   35.31    2.85
   1  -5 -12    1.21    0.73
   1  -5 -12    0.45    0.53
   1  -5 -12    0.88    0.57
   1  -5 -12    1.69    0.84
  -1   5  12    0.69    0.61
  -1   5  12    0.38    0.74
  -1   5  11    4.54    1.61
   1  -5 -11    4.57    1.21
   1  -5 -11    9.52    1.60
  -1   5  11    9.31    1.47
  -1   5  11    8.14    1.47
   1  -5 -11    5.94    1.26
  -1   5  10    8.18    1.37
  -1   5  10    7.31    1.93
   1  -5 -10    4.11    1.11
   1  -5 -10    6.72    1.39
  -1   5  10    6.68    1.22
   1  -5 -10    5.94    1.21
   1  -5 -10    6.04    1.37
  -1   5  10    4.92    1.22
   1  -5 -10    5.40    1.19
   1  -5  -9   86.34    5.36
  -1   5   9   97.53    5.43
  -1   5   9   86.96    7.18
  -1   5   9  100.71    5.69
   1  -5  -9  102.88    6.04
   1  -5  -9   88.45    5.77
   1  -5  -9   89.54    5.79
   1  -5  -9   95.68    5.69
  -1   5   9   96.66    5.80
  -1   5   8  295.48   16.13
   1  -5  -8  331.16   13.88
  -1   5   8  321.86   13.69
   1  -5  -8  317.36   13.80
   1  -5  -8  321.19   14.31
   1  -5  -8  302.50   14.18
   1  -5  -8  317.22   14.09
  -1   5   8  310.56   14.22
   1  -5  -7    0.86    0.64
  -1   5   7    0.23    0.32
   1  -5  -7    2.54    0.70
   1  -5  -7    1.54    0.67
  -1   5   7    1.38    0.62
  -1   5   7    0.61    0.59
   1  -5  -7    1.01    0.41
   1  -5  -7    0.13    0.62
  -1   5   6   -0.29    0.46
  -1   5   6    0.15    0.23
   1  -5  -6    0.29    0.42
   1  -5  -6    0.14    0.36
   1  -5  -6   -0.22    0.49
   1  -5  -6    1.23    0.46
  -1   5   6   -0.28    0.55
   1  -5  -6    0.24    0.31
  -1   5   5   27.48    3.41
  -1   5   5   24.69    2.35
  -1   5   5   23.94    3.03
   1  -5  -5   23.39    2.05
   1  -5  -5   22.18    2.17
   1  -5  -5   27.71    2.42
  -1   5   4    0.48    0.60
   1  -5  -4    2.96    0.71
  -1   5   4    2.47    1.07
  -1   5   3   26.61    3.01
   1  -5  -3   31.28    2.37
  -1   5   3   32.10    3.56
   1  -5  -2   22.97    1.98
  -1   5   2   20.67    2.56
  -1   5   2   27.19    3.20
   1  -5  -1  396.57   16.03
  -1   5   1  374.09   17.25
  -1   5   1  384.70   18.16
  -1   5   0   20.64    2.43
  -1   5  -1  108.77    6.49
   1  -5   1  101.37    5.30
  -1   5  -2   17.27    2.30
   1  -5   2   18.69    1.74
   1  -5   2   18.90    2.57
   1  -5   3 1109.64   44.02
   1  -5   3 1277.57   46.83
   1  -5   4  746.11   29.95
   1  -5   4  838.65   32.74
   1  -5   5   64.88    4.29
   1  -5   5   57.76    3.62
   1  -5   5   70.41    5.52
  -1   5  -6    1.23    0.60
   1  -5   6    2.78    0.83
   1  -5   6    2.67    0.66
   1  -5   6    2.24    1.00
  -1   5  -6    3.20    0.92
  -1   5  -6    2.46    0.79
   1  -5   6    3.63    1.10
   1  -5   6    2.97    0.91
   1  -5   7   16.01    2.11
  -1   5  -7   15.73    2.07
  -1   5  -7   19.40    2.29
   1  -5   7   17.49    2.78
   1  -5   7   16.31    1.68
   1  -5   7   18.71    2.46
  -1   5  -7   22.48    2.03
   1  -5   7   17.31    2.11
  -1   5  -7   17.38    2.01
   1  -5   8  314.87   14.29
  -1   5  -8  296.75   14.04
  -1   5  -8  287.17   14.04
  -1   5  -8  317.02   14.69
   1  -5   8  309.63   14.63
  -1   5  -8  305.16   13.34
  -1   5  -8  309.14   13.79
   1  -5   8  305.07   14.04
  -1   5  -9   49.25    4.12
  -1   5  -9   47.41    4.24
   1  -5   9   46.52    4.01
  -1   5  -9   50.36    4.11
  -1   5  -9   52.75    3.70
   1  -5   9   51.89    4.11
  -1   5  -9   51.77    3.94
  -1   5 -10  112.97    7.26
   1  -5  10  133.02    9.29
  -1   5 -10  122.28    7.68
  -1   5 -10  122.37    6.70
   1  -5  10  123.34    7.25
   1  -5  10  120.48    7.34
  -1   5 -10  121.03    7.37
  -1   5 -11  651.13   27.56
   1  -5  11  639.03   27.47
  -1   5 -11  637.45   27.61
   1  -5  11  729.84   30.75
  -1   5 -11  702.20   27.00
   1  -5  11  611.93   27.16
  -1   5 -11  624.97   26.52
   1  -5  12  470.34   22.10
  -1   5 -12  522.28   22.49
  -1   5 -12  510.80   22.50
  -1   5 -12  553.01   21.79
  -1   5 -12  495.65   21.39
  -1   5 -12  475.20   21.64
   1  -5  12  524.29   22.30
   1  -5  12  555.68   25.43
  -1   5 -13   58.23    4.62
  -1   5 -13   49.28    3.87
   1  -5  13   49.59    4.22
  -1   5 -13   51.18    3.86
  -1   5 -13   52.55    4.06
   1  -5  13   53.76    5.80
  -1   5 -14   88.74    5.19
  -1   5 -14   90.20    5.95
  -1   5 -14   85.47    5.33
  -1   5 -14   80.62    5.17
  -1   5 -14   85.18    5.41
   1  -5  14   90.67    5.85
  -1   5 -15  139.26    7.95
  -1   5 -15  142.08    7.35
  -1   5 -15  140.31    7.45
   1  -5  15  153.68    8.05
  -1   5 -16    1.80    0.74
   1  -5  16    3.40    0.97
  -1   5 -16    3.20    0.80
  -1   5 -17   -0.37    0.44
  -1   5 -17    0.13    0.44
   1  -5  17    0.12    0.38
  -1   5 -18   46.60    2.82
   1  -5  18   42.45    2.66
   1  -4 -18   37.50    2.44
   1  -4 -18   35.36    2.23
  -1   4  17   18.36    1.60
   1  -4 -17   18.01    1.81
   1  -4 -16   27.49    2.49
   1  -4 -16   34.31    2.89
  -1   4  16   30.90    2.49
   1  -4 -15    3.61    0.83
   1  -4 -15    4.95    1.19
   1  -4 -15    6.11    1.29
  -1   4  15    4.61    1.02
   1  -4 -15    5.98    1.36
   1  -4 -15    2.52    0.91
  -1   4  14  120.44    6.59
   1  -4 -14  112.78    6.16
   1  -4 -14  103.23    6.54
   1  -4 -14  120.48    7.09
   1  -4 -14  119.13    6.91
   1  -4 -14  110.33    6.61
   1  -4 -13    0.86    0.68
   1  -4 -13    0.75    0.47
   1  -4 -13    1.49    0.72
  -1   4  13    1.36    0.69
   1  -4 -13    1.00    0.77
   1  -4 -13    0.37    0.46
   1  -4 -12  125.78    7.22
  -1   4  12  124.02    7.08
   1  -4 -12  128.11    6.92
   1  -4 -12  124.25    7.57
   1  -4 -12  145.34    7.74
   1  -4 -12  117.73    7.19
   1  -4 -11    0.42    0.57
  -1   4  11   -0.17    0.42
   1  -4 -11    0.29    0.53
   1  -4 -11    0.83    0.62
   1  -4 -11    0.37    0.56
   1  -4 -11   -0.18    0.50
  -1   4  10  190.64    9.51
   1  -4 -10  189.84    9.37
  -1   4  10  196.90    9.13
   1  -4 -10  182.78    9.87
   1  -4 -10  189.43    9.27
   1  -4 -10  190.80    9.74
   1  -4 -10  199.30    9.77
   1  -4 -10  200.95    9.83
  -1   4   9  288.95   13.46
   1  -4  -9  296.22   13.27
  -1   4   9  334.80   13.27
   1  -4  -9  294.14   13.32
   1  -4  -9  309.35   13.72
   1  -4  -9  291.06   13.63
  -1   4   8    0.97    0.49
   1  -4  -8    0.38    0.35
   1  -4  -8    0.86    0.46
   1  -4  -8    1.53    0.56
  -1   4   8    2.54    0.67
   1  -4  -8    0.89    0.52
   1  -4  -8    0.73    0.49
   1  -4  -7   26.57    2.60
   1  -4  -7   24.02    2.24
   1  -4  -7   21.75    2.18
  -1   4   6   67.62    5.06
   1  -4  -6   59.46    4.22
   1  -4  -6   56.19    3.26
   1  -4  -5    1.40    0.43
  -1   4   5    0.65    0.49
  -1   4   4   46.64    3.91
   1  -4  -4   48.66    2.90
  -1   4   4   57.56    4.38
   1  -4  -3  299.69   12.55
  -1   4   3  304.69   14.03
  -1   4   3  328.00   14.59
  -1   4   2  491.21   20.67
   1  -4  -2  475.57   19.30
  -1   4   2  528.01   21.46
   1  -4  -1   16.36    1.48
  -1   4   1   19.68    2.10
  -1   4   1   15.57    2.13
  -1   4   0  111.15    6.13
   1  -4   1   39.51    2.51
  -1   4  -1   39.32    3.12
   1  -4   2  339.47   13.75
  -1   4  -2  337.71   14.91
   1  -4   3  201.20    9.85
   1  -4   3  185.98    8.23
   1  -4   4  181.42    8.87
   1  -4   4  151.34    7.04
   1  -4   5   85.78    5.64
   1  -4   5   78.82    4.14
   1  -4   6    3.51    1.08
   1  -4   6    4.08    0.71
   1  -4   6    2.97    0.88
   1  -4   7    0.73    0.61
   1  -4   7    1.01    0.60
   1  -4   7    0.33    0.28
  -1   4  -8  108.71    6.25
  -1   4  -8  111.54    6.31
   1  -4   8  108.08    6.34
   1  -4   8  109.14    6.23
  -1   4  -8  116.48    5.75
   1  -4   8  113.72    6.63
  -1   4  -9   87.23    5.51
  -1   4  -9   81.54    5.40
   1  -4   9   86.63    5.59
  -1   4  -9   87.51    4.90
   1  -4   9   83.26    5.34
  -1   4  -9   96.52    5.81
   1  -4   9   91.24    6.78
  -1   4 -10  182.45    9.16
  -1   4 -10  165.53    8.98
   1  -4  10  159.83    8.78
  -1   4 -10  170.45    8.32
   1  -4  10  194.94   11.03
  -1   4 -10  164.44    9.04
   1  -4  11    2.89    1.05
  -1   4 -11    6.54    1.44
  -1   4 -11    5.37    1.26
  -1   4 -11    5.77    1.24
   1  -4  11    4.81    1.22
  -1   4 -11    4.86    1.14
  -1   4 -11    6.52    1.23
   1  -4  11    4.22    1.54
   1  -4  12  178.80   11.30
  -1   4 -12  175.11    8.95
  -1   4 -12  167.16    9.37
   1  -4  12  167.22    9.26
  -1   4 -12  168.07    8.80
  -1   4 -12  167.74    8.57
   1  -4  12  179.07    9.38
   1  -4  13  112.13    8.52
  -1   4 -13  112.53    6.99
  -1   4 -13  100.72    6.22
  -1   4 -13  100.64    6.08
   1  -4  13  108.35    6.74
  -1   4 -13   95.26    6.09
   1  -4  13  118.17    6.91
   1  -4  14    2.48    0.93
  -1   4 -14    3.71    1.18
  -1   4 -14    2.61    0.92
   1  -4  14    2.74    1.32
  -1   4 -14    1.68    0.76
   1  -4  14    1.91    0.93
  -1   4 -15   12.00    1.97
   1  -4  15   16.24    2.24
  -1   4 -15   12.11    1.73
  -1   4 -15   10.71    1.68
  -1   4 -16  120.18    6.53
   1  -4  16  125.45    7.12
  -1   4 -16  112.75    6.36
  -1   4 -16  123.54    6.53
  -1   4 -16  123.46    6.99
  -1   4 -16  129.51    7.19
  -1   4 -17   85.53    4.72
   1  -4  17   86.02    5.14
  -1   4 -17   75.64    4.51
  -1   4 -17   78.29    5.07
  -1   4 -17   90.64    5.19
   1  -4  18   13.76    1.60
  -1   4 -18   13.95    1.59
   1  -4  19    5.23    0.76
   1  -4  19    4.51    0.72
  -1   4 -19    4.35    0.67
  -1   4 -19    4.46    0.71
   1  -3 -19    6.55    0.79
   1  -3 -19    7.04    0.84
  -1   3  19    7.95    0.88
   1  -3 -19    7.41    0.92
   1  -3 -18    6.78    0.92
   1  -3 -18    6.65    1.11
  -1   3  18    7.13    0.88
  -1   3  18    8.68    1.21
   1  -3 -17   -0.24    0.41
  -1   3  17   -0.11    0.38
   1  -3 -17   -0.14    0.42
   1  -3 -17   -0.27    0.40
   1  -3 -16   -0.16    0.56
   1  -3 -16    0.34    0.38
   1  -3 -16    0.17    0.46
  -1   3  16    0.69    0.49
   1  -3 -15   99.91    6.15
   1  -3 -15   97.44    5.99
   1  -3 -15  100.06    5.66
   1  -3 -15   99.08    6.25
  -1   3  15  106.08    5.98
   1  -3 -14    3.68    0.93
   1  -3 -14    4.03    1.14
   1  -3 -14    6.76    1.23
  -1   3  14    4.60    1.16
   1  -3 -14    5.97    2.00
   1  -3 -14    4.22    1.17
   1  -3 -14    4.14    1.19
   1  -3 -13    4.48    1.17
   1  -3 -13    2.00    0.72
  -1   3  13    3.46    1.00
   1  -3 -13    1.38    1.27
   1  -3 -13    4.22    1.14
   1  -3 -13    2.51    0.95
  -1   3  12  171.83    8.51
  -1   3  12  157.90    9.87
   1  -3 -12  168.53    8.67
   1  -3 -12  156.83    8.12
   1  -3 -12  159.21    8.82
   1  -3 -12  159.34    8.62
   1  -3 -12  151.06   11.14
   1  -3 -12  150.15    8.35
  -1   3  11  145.98    7.69
   1  -3 -11  154.07    7.99
   1  -3 -11  138.87    7.41
   1  -3 -11  143.39    8.01
   1  -3 -11  143.03   10.33
   1  -3 -11  150.09    7.90
   1  -3 -11  140.46    7.61
   1  -3 -10   99.94    5.82
   1  -3 -10   96.00    5.94
  -1   3  10   96.73    5.66
   1  -3 -10  103.83    5.92
   1  -3 -10   88.44    7.58
   1  -3 -10  100.20    5.66
   1  -3  -9   39.74    3.13
   1  -3  -9   34.48    2.95
   1  -3  -9   39.85    3.23
   1  -3  -9   43.40    3.05
   1  -3  -9   38.51    4.35
  -1   3   9   36.88    2.95
   1  -3  -8   11.28    2.24
   1  -3  -8    9.46    1.45
   1  -3  -7   20.71    2.01
   1  -3  -7   23.13    2.18
   1  -3  -6  125.22    6.37
   1  -3  -6  125.38    6.40
  -1   3   5  512.58   20.75
   1  -3  -5  467.47   19.61
   1  -3  -5  496.88   20.03
  -1   3   4    2.24    0.71
  -1   3   3  186.62    9.00
  -1   3   2   12.37    1.44
  -1   3   2    6.16    1.14
  -1   3   1  131.92    6.59
  -1   3   0  149.76    7.18
  -1   3  -1    1.21    0.48
  -1   3  -2    9.63    1.23
   1  -3   3  800.96   32.04
   1  -3   3  821.20   31.79
   1  -3   4  407.29   16.78
   1  -3   4  379.05   16.30
   1  -3   5  410.52   16.99
   1  -3   5  374.54   16.40
   1  -3   6  208.98   10.18
   1  -3   6  206.81    9.43
   1  -3   6  194.30    9.55
   1  -3   7   27.51    2.38
   1  -3   7   25.86    2.51
   1  -3   8  180.80    9.95
   1  -3   8  181.83    9.14
   1  -3   9   30.11    2.71
  -1   3  -9   39.41    3.04
  -1   3  -9   30.35    2.75
  -1   3  -9   30.97    2.77
   1  -3   9   32.64    3.54
   1  -3   9   33.50    3.07
  -1   3  -9   32.73    2.38
   1  -3   9   32.11    2.78
   1  -3  10   26.60    2.79
   1  -3  10   25.11    2.60
  -1   3 -10   30.33    2.82
  -1   3 -10   28.80    2.77
   1  -3  10   34.69    3.80
  -1   3 -10   29.47    2.70
   1  -3  10   26.66    2.64
  -1   3 -10   27.86    2.27
  -1   3 -10   31.98    2.72
  -1   3 -11  506.86   19.97
   1  -3  11  477.13   22.20
  -1   3 -11  487.26   20.31
   1  -3  11  433.14   19.91
   1  -3  11  443.02   19.88
  -1   3 -12  569.81   23.46
   1  -3  12  565.17   26.11
  -1   3 -12  551.14   23.88
   1  -3  12  553.70   23.79
   1  -3  12  567.48   23.77
   1  -3  13    2.77    1.02
  -1   3 -13    3.19    1.02
  -1   3 -13    2.71    1.05
   1  -3  13    3.52    1.14
   1  -3  13    0.74    0.83
   1  -3  14   16.01    3.02
   1  -3  14   10.56    1.81
  -1   3 -14   12.76    1.60
  -1   3 -14   11.38    1.75
  -1   3 -14   10.04    1.83
  -1   3 -14   11.39    1.65
   1  -3  14   10.02    1.84
  -1   3 -14   10.99    1.63
  -1   3 -14   15.66    3.07
   1  -3  15  213.75   10.95
   1  -3  15  210.03   13.03
  -1   3 -15  219.60   11.06
  -1   3 -15  222.85   11.28
  -1   3 -15  218.49   10.71
  -1   3 -15  234.85   13.97
  -1   3 -15  214.63   10.43
   1  -3  15  217.65   11.14
  -1   3 -15  217.79   10.40
   1  -3  16   29.66    3.08
  -1   3 -16   28.89    3.03
  -1   3 -16   34.26    3.16
  -1   3 -16   31.70    2.91
   1  -3  16   34.49    3.16
  -1   3 -16   29.04    2.65
  -1   3 -16   33.01    2.79
   1  -3  16   34.17    3.26
   1  -3  17    7.12    1.32
   1  -3  17    5.22    1.17
  -1   3 -17    4.64    0.93
  -1   3 -17    4.71    0.99
   1  -3  17    4.91    1.14
  -1   3 -17    6.53    1.19
  -1   3 -17    7.26    1.37
   1  -3  18   72.07    4.48
  -1   3 -18   67.05    4.10
   1  -3  18   69.27    4.40
  -1   3 -18   82.59    4.63
   1  -3  19   74.37    4.12
  -1   3 -19   77.83    4.16
   1  -3  19   71.72    4.11
   1  -3  20   80.98    3.88
  -1   3 -20   87.27    3.98
   1  -3  20   81.57    3.83
  -1   3 -20   80.38    3.87
   1  -2 -19   20.44    1.70
   1  -2 -19   17.74    1.51
  -1   2  19   22.61    1.81
   1  -2 -19   17.15    1.43
   1  -2 -18    7.60    1.17
   1  -2 -18    7.16    1.21
  -1   2  18    8.53    1.07
   1  -2 -17    2.27    0.73
   1  -2 -17    3.46    0.91
  -1   2  17    2.45    0.71
   1  -2 -17    3.74    0.99
   1  -2 -16   12.39    1.75
   1  -2 -16   12.08    1.61
   1  -2 -16   13.84    1.90
  -1   2  16   18.78    2.03
   1  -2 -16   12.02    1.82
   1  -2 -15  115.75    6.63
   1  -2 -15  106.52    6.45
   1  -2 -15  110.18    6.20
   1  -2 -15  111.05    6.70
   1  -2 -15  110.49    6.73
  -1   2  15  115.55    6.51
  -1   2  14   42.63    3.54
   1  -2 -14   37.54    5.10
   1  -2 -14   41.57    3.59
   1  -2 -14   42.03    3.62
   1  -2 -14   41.52    3.34
   1  -2 -14   42.46    3.70
   1  -2 -14   40.86    3.60
   1  -2 -13  228.75   11.17
  -1   2  13  230.76   11.01
   1  -2 -13  225.21   11.09
   1  -2 -13  227.18   14.18
   1  -2 -13  219.80   11.05
   1  -2 -13  225.93   10.73
   1  -2 -13  223.67   11.25
   1  -2 -13  223.65   10.51
  -1   2  12   76.31    5.88
  -1   2  12   83.40    5.21
   1  -2 -12   83.00    5.30
   1  -2 -12   79.86    4.97
   1  -2 -12   75.55    5.27
   1  -2 -12   90.94    5.43
   1  -2 -12   73.73    7.06
   1  -2 -12   81.17    5.26
   1  -2 -11  145.86    7.82
   1  -2 -11  144.33    7.93
   1  -2 -11  158.57    7.71
   1  -2 -11  150.57   10.36
   1  -2 -11  160.02    8.00
  -1   2  11  144.05    8.71
  -1   2  11  150.55    7.81
   1  -2 -10   53.05    3.70
   1  -2 -10   50.84    3.45
  -1   2  10   48.71    3.53
   1  -2 -10   48.08    3.65
   1  -2 -10   50.27    5.06
   1  -2 -10   52.06    3.67
   1  -2  -9   53.25    3.62
   1  -2  -9   48.13    4.78
   1  -2  -8    0.24    0.27
   1  -2  -8    0.25    0.49
   1  -2  -7  233.30   10.05
   1  -2  -7  217.26    9.48
   1  -2  -7  241.67   11.82
   1  -2  -6   17.70    1.59
   1  -2  -6   15.00    1.44
   1  -2  -6   16.34    2.16
   1  -2  -5    4.43    0.77
   1  -2  -5    5.23    1.13
  -1   2   4   29.91    2.37
   1  -2  -4   33.70    2.29
   1  -2  -4   28.51    2.68
  -1   2   3  147.75    6.95
   1  -2  -3  154.25    7.50
  -1   2   2  199.56    8.71
  -1   2   1  578.70   22.51
  -1   2   0  700.17   26.86
  -1   2  -1 2566.81   96.98
   1  -2   1 2677.01   97.36
   1  -2   2    2.32    0.59
   1  -2   3   23.29    1.87
   1  -2   4  238.27   10.82
   1  -2   4  254.52   10.76
   1  -2   4  266.85   11.15
   1  -2   5  488.30   20.64
   1  -2   5  517.72   20.40
   1  -2   5  533.55   21.08
   1  -2   6   30.14    2.55
   1  -2   6   33.76    2.35
   1  -2   7   14.90    1.45
   1  -2   7   15.07    1.83
   1  -2   7   18.21    2.16
   1  -2   8  688.04   28.04
   1  -2   8  690.21   28.82
  -1   2  -9  229.42   10.28
   1  -2   9  234.06   11.96
  -1   2  -9  225.15   10.09
   1  -2   9  227.53   11.13
  -1   2 -10    4.40    0.96
  -1   2 -10    2.49    0.80
   1  -2  10    3.24    0.88
   1  -2  10    5.32    1.44
   1  -2  10    4.53    1.16
  -1   2 -11    6.58    1.21
  -1   2 -11    6.55    1.26
   1  -2  11    7.44    1.39
  -1   2 -11    7.08    1.09
   1  -2  11    8.33    1.39
   1  -2  11    7.11    1.51
   1  -2  11    5.68    1.59
  -1   2 -12  249.75   11.74
   1  -2  12  262.71   12.14
  -1   2 -12  241.34   10.96
  -1   2 -12  243.45   11.90
   1  -2  12  246.31   13.82
   1  -2  12  250.02   11.90
   1  -2  13    7.89    2.05
   1  -2  13   10.12    1.71
   1  -2  13   10.39    1.83
  -1   2 -13   10.94    1.83
  -1   2 -13   11.36    1.51
   1  -2  13    8.96    1.71
  -1   2 -13   10.16    1.69
  -1   2 -13   11.00    2.56
   1  -2  14    1.89    1.21
   1  -2  14    4.37    1.15
   1  -2  14    3.77    1.16
  -1   2 -14    5.73    1.30
  -1   2 -14    4.93    1.29
  -1   2 -14    4.39    0.98
   1  -2  14    6.48    1.47
  -1   2 -14    3.66    1.08
  -1   2 -14    4.15    1.62
   1  -2  15   67.10    4.88
  -1   2 -15   56.15    6.19
  -1   2 -15   64.58    4.81
   1  -2  15   64.13    6.28
   1  -2  15   65.60    4.90
  -1   2 -15   67.98    4.74
   1  -2  15   65.48    4.90
  -1   2 -15   63.17    4.25
  -1   2 -16    1.90    0.68
   1  -2  16    2.79    0.98
  -1   2 -16    0.99    0.53
  -1   2 -16    1.13    0.67
   1  -2  16    2.45    0.87
   1  -2  16    2.18    0.86
  -1   2 -16    1.22    0.65
  -1   2 -17    7.92    1.24
   1  -2  17    8.92    1.57
   1  -2  17    7.70    1.48
  -1   2 -17    8.85    1.45
   1  -2  17    8.57    1.48
  -1   2 -17   10.13    1.60
  -1   2 -18   20.07    2.02
  -1   2 -18   18.20    2.01
   1  -2  18   14.51    1.81
   1  -2  18   18.79    2.06
  -1   2 -19   13.78    1.52
   1  -2  19   11.31    1.42
  -1   2 -20   25.25    1.84
   1  -2  20   20.94    1.66
  -1   2 -20   23.16    1.77
  -1   1  20   11.01    1.01
   1  -1 -19   51.63    2.88
   1  -1 -19   42.37    2.53
  -1   1  19   54.08    3.14
   1  -1 -19   48.74    2.98
  -1   1  19   41.37    2.44
   1  -1 -18   19.33    1.94
   1  -1 -18   16.29    1.68
  -1   1  18   17.58    1.65
   1  -1 -18   14.16    1.77
   1  -1 -17   -0.15    0.33
   1  -1 -17    0.15    0.56
   1  -1 -17    0.16    0.45
  -1   1  17    0.92    0.49
   1  -1 -16   15.16    1.86
   1  -1 -16   16.36    2.07
  -1   1  16   16.77    2.03
   1  -1 -16   15.35    2.10
   1  -1 -16   17.69    1.95
   1  -1 -15    5.44    1.16
   1  -1 -15    6.94    2.13
  -1   1  15    8.03    1.46
   1  -1 -15    8.05    1.31
   1  -1 -15    7.46    1.32
   1  -1 -15    6.09    1.33
   1  -1 -15    7.32    1.49
   1  -1 -14   21.78    2.45
   1  -1 -14   24.41    3.94
   1  -1 -14   23.27    2.59
   1  -1 -14   20.49    2.34
   1  -1 -14   23.42    2.60
   1  -1 -14   23.00    2.62
  -1   1  14   26.18    2.67
  -1   1  13  270.13   12.27
   1  -1 -13  268.69   12.19
   1  -1 -13  264.08   15.29
   1  -1 -13  253.62   12.26
   1  -1 -13  249.91   11.87
   1  -1 -13  247.22   12.18
   1  -1 -13  253.75   12.30
  -1   1  12   18.49    2.15
   1  -1 -12   13.57    2.79
   1  -1 -12   15.71    2.00
   1  -1 -12   17.47    2.12
   1  -1 -12   22.11    2.23
   1  -1 -12   19.01    2.21
   1  -1 -12   16.71    2.09
  -1   1  11  229.88   10.42
  -1   1  11  224.00   11.16
   1  -1 -11  210.84   12.72
   1  -1 -11  225.44   10.37
   1  -1 -11  212.47   10.39
   1  -1 -11  215.42   10.12
   1  -1 -11  216.28   10.42
   1  -1 -11  218.09   10.41
   1  -1 -10   30.83    3.78
   1  -1 -10   34.24    2.72
  -1   1  10   33.86    3.11
   1  -1 -10   28.31    2.57
   1  -1 -10   33.22    2.74
   1  -1 -10   31.09    2.67
   1  -1  -9  145.53    9.00
   1  -1  -9  151.72    7.38
   1  -1  -8  102.60    6.60
   1  -1  -8   94.23    5.02
   1  -1  -7    3.99    1.10
   1  -1  -7    3.95    0.74
   1  -1  -6  113.60    6.16
   1  -1  -6   98.77    4.48
   1  -1  -5   38.88    3.02
   1  -1  -5   38.27    2.21
   1  -1  -4  301.19   12.23
   1  -1  -4  268.87   11.23
   1  -1  -3  196.06    8.52
   1  -1  -3  186.18    7.97
   1  -1  -2  164.98    7.42
  -1   1   2  167.58    6.99
   1  -1  -2  176.74    7.27
  -1   1   1 1646.03   58.09
   1  -1  -1 1452.16   58.33
  -1   1   0  207.44    8.11
   1  -1   0  205.06    8.34
   1  -1   1  262.43   10.44
   1  -1   1  261.12   10.62
   1  -1   2   88.92    4.53
   1  -1   2  108.96    4.65
   1  -1   3  638.06   24.79
   1  -1   3  640.27   24.55
   1  -1   4  112.62    5.50
   1  -1   4  110.98    5.13
   1  -1   5  254.92   10.31
   1  -1   5  269.21   11.10
   1  -1   6  309.82   12.42
   1  -1   6  305.16   13.45
   1  -1   6  326.57   13.74
   1  -1   7 1155.72   44.51
   1  -1   7 1231.44   46.35
   1  -1   7 1318.35   46.85
   1  -1   8    9.59    1.54
   1  -1   8   10.98    1.73
  -1   1  -8   10.81    1.08
   1  -1   9    1.66    0.75
   1  -1   9    1.32    0.74
   1  -1  10    5.17    1.27
   1  -1  10    6.87    1.60
   1  -1  11   99.88    6.47
  -1   1 -11   89.42    5.36
  -1   1 -11   93.86    5.54
   1  -1  11   94.67    6.97
   1  -1  11   96.32    5.62
   1  -1  12   19.27    2.26
   1  -1  12   18.99    2.65
  -1   1 -12   26.26    3.57
  -1   1 -12   17.16    1.70
  -1   1 -12   19.73    2.23
  -1   1 -12   17.90    2.12
   1  -1  12   18.24    2.94
  -1   1 -13   10.43    1.52
   1  -1  13   10.83    1.75
  -1   1 -13   12.07    2.63
  -1   1 -13    9.12    1.31
  -1   1 -13   10.35    1.70
  -1   1 -13   10.32    1.71
  -1   1 -13   11.10    1.77
   1  -1  13   10.68    2.36
   1  -1  14   24.35    3.61
  -1   1 -14   19.89    3.40
  -1   1 -14   14.04    1.71
  -1   1 -14   21.91    2.48
  -1   1 -14   15.21    1.90
   1  -1  14   13.54    2.03
  -1   1 -14   16.57    2.18
   1  -1  15   98.04    8.07
  -1   1 -15   96.52    8.36
  -1   1 -15  108.82    6.55
  -1   1 -15  105.95    5.83
   1  -1  15  117.87    6.77
  -1   1 -15   98.92    5.93
  -1   1 -15  108.77    6.58
  -1   1 -16    6.62    1.41
   1  -1  16    6.84    1.42
   1  -1  16    5.72    1.36
  -1   1 -16    9.68    1.64
  -1   1 -16    5.06    1.06
  -1   1 -17   10.67    1.71
  -1   1 -17   10.22    1.38
   1  -1  17    9.39    1.63
   1  -1  17   12.29    1.78
  -1   1 -17   11.65    1.73
  -1   1 -18    4.97    1.09
   1  -1  18    4.33    1.05
   1  -1  18    5.02    1.07
  -1   1 -18    3.68    0.91
  -1   1 -19   19.05    1.87
  -1   1 -19   17.74    1.89
   1  -1  19   24.34    2.10
   1  -1  19   18.50    1.93
   1  -1  19   18.15    1.83
  -1   1 -19   17.46    1.79
  -1   1 -20   13.56    1.39
   1  -1  20   15.04    1.42
   1  -1  20   16.02    1.53
   1   0 -20   -0.06    0.27
  -1   0  20    0.36    0.25
  -1   0  20    0.06    0.19
   1   0 -19   17.68    1.48
  -1   0  19   14.14    1.28
   1   0 -19   18.33    1.63
  -1   0  19   18.45    1.72
  -1   0  19   20.67    1.79
   1   0 -18   20.00    1.89
   1   0 -18   29.76    2.40
   1   0 -18   25.63    2.38
  -1   0  18   23.17    2.04
   1   0 -18   28.09    2.42
  -1   0  18   27.92    2.44
   1   0 -17    0.80    0.62
  -1   0  17    1.64    0.67
   1   0 -17    0.92    0.51
   1   0 -17    0.98    0.61
  -1   0  17    1.14    0.66
  -1   0  16  226.08   10.65
   1   0 -16  204.64   10.00
   1   0 -16  204.45   10.10
   1   0 -16  207.95   10.42
  -1   0  16  199.58   10.02
   1   0 -15  201.79    9.67
   1   0 -15  209.82   10.00
   1   0 -15  182.92   10.08
  -1   0  15  201.65   10.06
   1   0 -15  203.99   10.06
   1   0 -15  215.03   13.29
   1   0 -14   68.40    4.71
   1   0 -14   71.85    4.60
   1   0 -14   69.13    4.97
  -1   0  14   74.53    4.91
   1   0 -14   69.79    4.80
   1   0 -14   61.88    6.55
   1   0 -13    3.98    1.56
   1   0 -13    4.17    0.99
   1   0 -13    4.58    1.17
   1   0 -13    5.47    1.14
   1   0 -13    4.49    1.05
   1   0 -13    4.41    1.09
  -1   0  13    5.64    1.22
   1   0 -12   13.09    1.70
   1   0 -12   15.09    2.84
   1   0 -12   14.95    1.93
  -1   0  12   13.97    1.83
   1   0 -12   12.91    1.80
   1   0 -12   12.29    1.69
   1   0 -12   14.75    1.87
   1   0 -11  116.68    6.52
  -1   0  11  112.91    7.38
   1   0 -11  125.17    8.73
   1   0 -11  128.36    6.58
   1   0 -11  123.51    6.76
   1   0 -11  127.33    6.78
   1   0 -11  131.02    6.65
  -1   0  11  125.70    6.66
   1   0 -10   58.55    3.89
  -1   0  10   63.59    4.75
   1   0 -10   64.15    4.11
   1   0 -10   69.40    5.65
   1   0  -9   24.07    2.06
  -1   0   9   24.00    2.54
  -1   0   9   20.26    2.13
   1   0  -9   21.57    2.86
   1   0  -8    7.44    1.06
  -1   0   8    7.41    1.34
   1   0  -7  476.60   19.00
   1   0  -7  498.11   20.74
  -1   0   7  477.30   19.82
   1   0  -6   69.30    4.37
  -1   0   6   63.23    3.82
   1   0  -5  201.16    7.99
   1   0  -5  201.35    9.29
  -1   0   5  207.33    8.76
   1   0  -4  537.04   20.85
   1   0  -4  578.39   21.83
   1   0  -4  557.30   20.86
  -1   0   4  539.89   21.17
   1   0  -3  232.63    9.38
   1   0  -3  244.19    9.85
   1   0  -3  231.66    9.34
  -1   0   3  235.03    9.31
   1   0  -2  253.91   10.01
   1   0  -2  269.94   10.11
   1   0  -2  244.70    9.94
  -1   0   2  244.82    9.58
   1   0  -1  417.72   16.61
   1   0  -1  430.71   16.67
   1   0  -1  442.67   16.39
   1   0   0    6.24    0.60
   1   0   0    6.62    0.42
   1   0   1  608.23   22.86
   1   0   1  594.17   22.57
   1   0   1  604.81   22.88
   1   0   2    7.06    0.74
   1   0   2    8.61    0.81
   1   0   2    9.89    0.84
   1   0   3   48.19    2.39
   1   0   3   45.35    2.38
   1   0   4  735.11   26.70
   1   0   4  701.83   27.44
   1   0   4  680.95   26.72
   1   0   5  949.97   37.45
   1   0   5  981.22   37.47
   1   0   5  975.83   36.37
   1   0   6 1082.90   41.71
   1   0   6 1069.55   41.61
   1   0   7   24.05    2.36
  -1   0  -7   19.15    1.14
   1   0   7   21.58    2.22
  -1   0  -7   25.13    1.81
   1   0   8  431.86   19.12
   1   0   8  439.32   19.02
  -1   0  -8  447.70   17.81
   1   0   9   30.98    3.04
  -1   0  -9   29.31    3.15
   1   0   9   26.87    2.96
   1   0  10    3.52    1.11
   1   0  10    1.99    0.89
  -1   0 -10    4.32    1.31
  -1   0 -11    0.85    0.53
  -1   0 -11    0.29    0.66
   1   0  11    0.29    0.64
   1   0  11    0.74    0.62
   1   0  11    0.44    0.50
   1   0  12   30.87    3.70
   1   0  12   43.73    4.60
  -1   0 -12   44.88    3.14
   1   0  12   37.90    3.26
  -1   0 -12   33.60    4.14
  -1   0 -13  146.78    9.89
   1   0  13  141.76    9.66
   1   0  13  151.95    7.99
  -1   0 -13  136.06    6.67
   1   0  13  136.42    8.74
   1   0  13  131.07    7.62
  -1   0 -13  138.36    7.27
  -1   0 -14    3.48    0.98
   1   0  14    2.91    1.02
  -1   0 -14    1.21    0.91
   1   0  14    2.36    0.89
  -1   0 -14    4.01    0.84
  -1   0 -14    2.06    0.82
   1   0  14    4.07    1.44
  -1   0 -15   24.94    4.00
  -1   0 -15   31.90    2.90
   1   0  15   34.26    3.21
  -1   0 -15   31.70    3.12
   1   0  15   27.35    3.03
  -1   0 -15   29.76    2.47
  -1   0 -15   26.91    2.90
   1   0  16    8.10    1.54
  -1   0 -16    8.43    2.29
   1   0  16    8.85    1.61
  -1   0 -16   10.66    1.42
  -1   0 -16    8.65    1.60
  -1   0 -16   10.03    1.69
  -1   0 -16    8.29    1.44
   1   0  17   23.31    2.56
  -1   0 -17   24.14    2.54
   1   0  17   25.73    2.58
  -1   0 -17   22.09    2.30
  -1   0 -17   21.59    2.44
  -1   0 -18   12.98    1.69
  -1   0 -18   12.15    1.74
   1   0  18   12.55    1.71
   1   0  18   11.87    1.71
  -1   0 -18   11.25    1.63
  -1   0 -18    9.46    1.34
   1   0  18   12.77    1.71
   1   0  19    1.94    0.71
  -1   0 -19    3.25    0.78
  -1   0 -19    2.64    0.79
   1   0  19    2.56    0.78
  -1   0 -19    2.75    0.74
   1   0  19    2.64    0.74
   1   0  20   28.86    2.09
  -1   0 -20   26.51    2.04
   1   0  20   26.80    2.00
   1   0  20   28.79    2.14
  -1  -1  20   93.97    4.44
  -1  -1  20  101.32    4.48
   1   1 -20   98.29    4.56
  -1  -1  19   55.87    3.26
  -1  -1  19   52.74    3.19
   1   1 -19   45.74    2.79
   1   1 -19   52.73    3.29
   1   1 -18    2.74    0.76
  -1  -1  18    1.78    0.65
   1   1 -18    3.03    0.91
  -1  -1  18    3.26    0.85
   1   1 -18    4.17    0.85
  -1  -1  18    3.55    0.91
   1   1 -17    3.38    0.99
  -1  -1  17    5.47    1.10
   1   1 -17    4.10    0.85
   1   1 -17    4.75    1.08
  -1  -1  17    3.24    0.99
  -1  -1  17    3.27    0.98
   1   1 -17    4.99    1.03
   1   1 -16   99.94    5.84
   1   1 -16   90.65    5.55
   1   1 -16  107.21    6.27
  -1  -1  16  116.37    6.46
   1   1 -16   98.61    5.88
  -1  -1  16  101.48    5.93
   1   1 -16  102.89    6.17
   1   1 -15   60.59    4.45
  -1  -1  15   59.78    4.28
   1   1 -15   61.15    4.23
   1   1 -15   54.28    4.01
  -1  -1  15   63.85    4.61
   1   1 -15   64.12    4.59
   1   1 -15   53.31    4.11
   1   1 -15   49.49    3.82
   1   1 -15   50.59    5.73
   1   1 -14    1.56    0.62
  -1  -1  14    0.88    0.62
   1   1 -14    0.57    0.64
   1   1 -14    0.88    0.59
   1   1 -14    0.63    0.50
   1   1 -14    1.63    1.02
   1   1 -14    0.17    0.38
   1   1 -13   14.82    1.93
  -1  -1  13   13.57    2.31
  -1  -1  13   12.79    1.81
   1   1 -13   12.82    1.90
   1   1 -13   15.54    1.92
   1   1 -13   14.22    1.91
   1   1 -13   17.45    3.09
   1   1 -13   13.68    1.69
   1   1 -12    6.07    1.12
  -1  -1  12    9.22    1.48
  -1  -1  12    7.16    1.61
   1   1 -12    4.81    1.15
   1   1 -12    7.11    1.25
   1   1 -12    7.09    1.28
   1   1 -12    4.99    1.66
   1   1 -12    6.28    1.22
   1   1 -11  313.96   13.44
  -1  -1  11  302.83   14.74
   1   1 -11  299.08   13.64
  -1  -1  11  292.45   13.37
   1   1 -11  304.05   13.36
   1   1 -11  311.32   13.55
   1   1 -11  312.33   16.09
   1   1 -11  303.69   13.14
   1   1 -10   48.19    4.60
  -1  -1  10   44.55    3.92
   1   1 -10   44.73    3.36
   1   1 -10   44.55    3.14
   1   1  -9   71.35    4.16
  -1  -1   9   75.78    5.08
   1   1  -9   75.33    5.67
  -1  -1   8    7.70    1.35
   1   1  -8    5.11    0.84
  -1  -1   8    6.19    0.89
  -1  -1   7  122.90    6.19
  -1  -1   7  114.21    5.27
   1   1  -7  106.52    5.24
  -1  -1   6  493.83   18.08
  -1  -1   6  531.36   19.12
   1   1  -6  483.27   18.78
   1   1  -5    0.72    0.24
  -1  -1   5    0.79    0.24
   1   1  -5    0.62    0.33
  -1  -1   5    0.44    0.30
   1   1  -4  259.92   10.56
  -1  -1   4  259.33   10.08
   1   1  -4  279.39   11.03
   1   1  -3    6.81    0.81
   1   1  -3   16.56    1.29
   1   1  -2   97.84    4.56
  -1  -1   1  925.25   34.10
   1   1  -1  903.05   33.96
   1   1  -1  942.43   34.73
   1   1  -1  962.26   34.51
   1   1   0  696.30   25.76
   1   1   0  682.92   26.02
   1   1   0  683.02   25.91
  -1  -1  -1 1152.84   43.31
   1   1   1 1223.90   43.80
   1   1   1 1150.33   43.53
  -1  -1  -2  218.80    8.77
   1   1   3    5.25    0.67
  -1  -1  -3    3.90    0.62
  -1  -1  -4 1473.52   53.65
   1   1   4 1388.75   53.02
  -1  -1  -5    1.29    0.53
   1   1   5    1.51    0.35
   1   1   6  509.22   20.59
  -1  -1  -6  537.27   20.72
   1   1   6  478.62   18.98
   1   1   6  517.41   20.65
  -1  -1  -7 2217.79   84.44
   1   1   7 2310.84   85.85
  -1  -1  -7 2336.94   85.99
   1   1   7 2236.65   85.80
  -1  -1  -8  326.52   13.73
   1   1   8  347.30   15.27
  -1  -1  -8  334.55   15.31
   1   1   8  320.57   15.15
  -1  -1  -9   87.65    4.79
   1   1   9   93.19    6.03
  -1  -1  -9   79.73    5.84
   1   1   9   81.22    5.77
  -1  -1 -10   18.26    1.91
   1   1  10   15.93    2.38
  -1  -1 -10   12.61    2.23
   1   1  10   17.79    2.54
   1   1  11  511.52   24.47
   1   1  11  552.48   22.60
   1   1  11  553.40   24.46
  -1  -1 -11  540.98   22.60
  -1  -1 -11  552.90   24.99
  -1  -1 -11  563.71   22.09
   1   1  12  103.54    5.97
   1   1  12  103.47    7.26
   1   1  12   89.90    7.12
  -1  -1 -12   99.55    5.53
  -1  -1 -12   92.54    7.38
  -1  -1 -13  265.05   11.78
   1   1  13  289.91   13.22
   1   1  13  278.22   14.71
  -1  -1 -13  299.00   12.87
  -1  -1 -13  298.13   15.94
  -1  -1 -14   20.42    1.88
   1   1  14   18.83    2.92
  -1  -1 -14   25.73    2.56
   1   1  14   20.01    2.42
  -1  -1 -14   24.08    2.23
  -1  -1 -14   23.67    3.72
  -1  -1 -15  279.47   16.51
  -1  -1 -15  279.11   12.43
   1   1  15  304.96   13.98
   1   1  15  309.24   13.88
  -1  -1 -15  295.78   13.52
   1   1  16   32.35    3.19
  -1  -1 -16   32.68    3.20
  -1  -1 -16   35.93    3.12
   1   1  16   33.23    3.13
   1   1  17    7.26    1.41
  -1  -1 -17    6.81    1.30
  -1  -1 -17    6.92    1.38
   1   1  17   10.54    1.74
  -1  -1 -17    9.30    1.58
  -1  -1 -17   10.88    1.71
   1   1  18   11.63    1.59
  -1  -1 -18    9.32    1.39
  -1  -1 -18   11.44    1.64
  -1  -1 -18   10.45    1.52
   1   1  18   11.12    1.64
  -1  -1 -18   11.55    1.65
  -1  -1 -19    1.91    0.58
  -1  -1 -19    2.45    0.67
  -1  -1 -19    2.52    0.77
   1   1  19    2.95    0.79
   1   1  19    3.04    0.79
  -1  -1 -19    1.34    0.57
   1   1  19    2.16    0.67
  -1  -1 -20   15.41    1.43
   1   1  20   15.44    1.44
  -1  -2  19   51.10    3.09
  -1  -2  19   51.95    3.03
   1   2 -19   48.99    3.15
  -1  -2  18   84.27    4.68
  -1  -2  18   89.83    4.86
   1   2 -18   78.68    4.18
   1   2 -18   75.55    4.26
   1   2 -17   62.71    3.97
  -1  -2  17   62.62    4.15
   1   2 -17   55.38    3.89
  -1  -2  17   65.98    4.34
   1   2 -17   54.20    3.84
  -1  -2  17   63.53    4.03
   1   2 -16   88.80    5.38
  -1  -2  16   86.47    5.56
   1   2 -16   82.80    5.26
  -1  -2  16   83.20    5.21
  -1  -2  16   86.39    5.44
   1   2 -16   80.39    5.20
   1   2 -15   82.90    5.29
  -1  -2  15   72.40    4.91
   1   2 -15   68.14    4.95
  -1  -2  15   90.92    5.57
   1   2 -15   73.01    5.00
   1   2 -15   72.73    4.78
   1   2 -15   77.55    4.85
   1   2 -15   75.67    6.97
   1   2 -14   67.47    4.85
   1   2 -14   60.95    4.62
  -1  -2  14   62.81    4.52
   1   2 -14   68.78    4.52
  -1  -2  14   66.92    4.88
   1   2 -14   68.72    4.77
   1   2 -14   67.88    4.57
   1   2 -14   64.24    6.36
  -1  -2  13  194.02   10.94
   1   2 -13  198.62   10.06
   1   2 -13  183.91    9.22
  -1  -2  13  216.91   10.27
   1   2 -13  204.18    9.53
  -1  -2  13  195.68    9.63
   1   2 -13  187.71    9.78
   1   2 -13  172.20    9.13
   1   2 -13  187.01    9.50
   1   2 -13  191.79    9.77
   1   2 -13  187.02   12.00
   1   2 -12  110.36    6.45
  -1  -2  12  106.29    6.14
   1   2 -12  105.14    5.96
  -1  -2  12  104.40    7.26
   1   2 -12  119.27    6.35
   1   2 -12   99.48    6.19
   1   2 -12  102.79    5.92
   1   2 -12  107.48    5.74
   1   2 -12  109.66    8.23
  -1  -2  11  267.90   12.42
   1   2 -11  279.86   12.76
   1   2 -11  300.01   12.47
  -1  -2  11  281.77   13.89
   1   2 -11  290.70   12.62
   1   2 -11  262.83   12.58
   1   2 -11  309.13   15.31
   1   2 -11  272.24   12.31
   1   2 -11  263.90   11.95
   1   2 -11  265.09   12.01
   1   2 -10  275.92   12.73
   1   2 -10  290.86   12.67
  -1  -2  10  282.63   13.85
  -1  -2  10  273.24   12.54
   1   2 -10  280.42   12.86
   1   2 -10  301.42   12.51
   1   2 -10  291.53   12.58
   1   2  -9  177.84    8.00
   1   2  -9  158.57    8.47
  -1  -2   9  180.13    9.26
   1   2  -8  390.31   16.34
   1   2  -8  403.87   17.23
  -1  -2   8  440.32   17.88
   1   2  -7    4.01    0.61
   1   2  -7    5.12    0.78
   1   2  -7    4.83    0.99
  -1  -2   7    6.26    1.16
   1   2  -6    2.33    0.52
   1   2  -6    2.57    0.72
   1   2  -5   31.27    2.43
   1   2  -4   64.39    3.76
  -1  -2   4   64.01    3.50
   1   2  -3  639.56   24.42
  -1  -2   3  611.30   23.91
   1   2  -2 1108.03   42.87
   1   2  -2 1137.11   42.93
  -1  -2   2 1142.40   42.47
   1   2  -1  346.10   14.47
  -1  -2   1  374.96   14.27
   1   2   0  529.41   20.24
   1   2   0  504.34   19.96
   1   2   1  175.00    7.55
   1   2   1  166.72    7.12
   1   2   2  157.14    6.69
  -1  -2  -2  168.45    7.15
   1   2   3  167.41    6.93
  -1  -2  -3  179.76    7.76
   1   2   4  295.08   12.08
   1   2   4  258.87   10.28
  -1  -2  -4  283.71   11.67
  -1  -2  -5  308.00   13.39
  -1  -2  -6  797.00   31.46
   1   2   6  776.18   30.05
  -1  -2  -7    0.36    0.46
   1   2   7    0.71    0.29
  -1  -2  -8  895.55   34.61
  -1  -2  -8  890.64   36.46
  -1  -2  -9  125.99    6.44
   1   2   9  127.66    7.73
  -1  -2  -9  124.18    7.96
  -1  -2 -10   91.44    5.45
   1   2  10   99.56    6.85
  -1  -2 -10  110.04    7.38
   1   2  11  170.14   10.09
   1   2  11  163.75    8.29
  -1  -2 -11  171.84    8.00
  -1  -2 -11  166.23    8.50
  -1  -2 -11  153.89   10.15
   1   2  12    0.49    0.45
   1   2  12    0.62    0.78
  -1  -2 -12    0.27    0.45
  -1  -2 -12    0.52    0.55
  -1  -2 -12    1.09    1.00
   1   2  13  565.81   24.52
   1   2  13  573.99   26.71
  -1  -2 -13  601.20   27.90
  -1  -2 -13  621.92   24.37
  -1  -2 -13  580.72   24.76
   1   2  14   11.14    1.83
   1   2  14    8.91    2.12
  -1  -2 -14   15.29    2.13
  -1  -2 -14   14.36    1.93
  -1  -2 -14   13.56    2.03
  -1  -2 -15    0.29    0.43
  -1  -2 -15    0.43    0.96
   1   2  15    0.38    0.52
   1   2  15    0.78    0.69
  -1  -2 -15   -0.17    0.47
  -1  -2 -15   -0.19    0.53
  -1  -2 -16  116.96    6.30
   1   2  16  114.17    6.79
  -1  -2 -16  113.35    6.65
   1   2  16  116.45    6.79
  -1  -2 -16  116.50    6.86
  -1  -2 -17   69.69    4.28
   1   2  17   74.88    4.89
  -1  -2 -17   78.69    5.04
   1   2  17   70.16    4.76
  -1  -2 -17   72.99    4.72
   1   2  18    1.97    0.76
   1   2  18    3.33    0.91
  -1  -2 -18    2.50    0.80
  -1  -2 -18    2.62    0.78
  -1  -2 -18    2.83    0.88
  -1  -2 -19    0.48    0.34
  -1  -2 -19    0.22    0.37
   1   2  19    0.22    0.41
  -1  -2 -19    0.35    0.35
   1   2  19    0.33    0.39
  -1  -2 -19    0.29    0.36
   1   2  20   15.57    1.38
  -1  -2 -20   15.32    1.34
   1   3 -19   40.18    2.55
   1   3 -19   45.53    2.76
  -1  -3  19   48.49    2.71
  -1  -3  19   41.79    2.49
  -1  -3  18    2.05    0.63
  -1  -3  18    2.50    0.71
   1   3 -18    0.70    0.54
   1   3 -18    1.72    0.68
   1   3 -17   51.24    3.70
  -1  -3  17   47.38    3.50
   1   3 -17   43.08    3.25
  -1  -3  17   42.17    3.24
   1   3 -16  198.16    9.51
   1   3 -16  195.79    9.83
  -1  -3  16  220.64   10.28
  -1  -3  16  221.03   10.11
   1   3 -16  185.48    9.39
   1   3 -15    7.00    1.30
   1   3 -15    8.39    1.45
   1   3 -15    4.63    1.10
   1   3 -15    6.37    1.37
  -1  -3  15    6.80    1.46
  -1  -3  15    7.06    1.31
  -1  -3  15    5.09    1.26
  -1  -3  14   70.21    4.98
  -1  -3  14   67.88    4.84
   1   3 -14   59.39    4.03
  -1  -3  14   65.41    4.56
   1   3 -14   62.84    4.55
   1   3 -14   65.81    4.66
   1   3 -14   62.25    4.46
   1   3 -14   65.23    4.74
   1   3 -14   58.42    6.06
   1   3 -14   71.44    4.44
   1   3 -13   10.37    2.37
   1   3 -13    3.19    1.05
  -1  -3  13    7.66    1.53
  -1  -3  13    5.14    1.28
   1   3 -13    6.61    1.17
   1   3 -13    4.14    1.06
   1   3 -13    4.79    1.22
  -1  -3  13    7.29    1.36
   1   3 -13    7.37    1.38
   1   3 -13    5.27    1.31
   1   3 -13    4.93    1.05
  -1  -3  13    5.72    1.55
   1   3 -13    5.34    1.11
   1   3 -12  313.40   14.41
  -1  -3  12  364.46   15.38
   1   3 -12  306.64   14.58
   1   3 -12  327.62   15.03
  -1  -3  12  311.73   14.71
  -1  -3  12  324.85   16.37
   1   3 -12  347.07   15.29
   1   3 -12  324.27   14.90
   1   3 -12  328.02   15.17
   1   3 -12  353.47   14.71
   1   3 -12  348.98   14.63
   1   3 -12  357.76   17.91
   1   3 -11  108.21    6.38
  -1  -3  11  104.57    6.10
  -1  -3  11  110.66    7.33
   1   3 -11  112.23    6.49
   1   3 -11  105.43    6.19
   1   3 -11  107.61    6.01
  -1  -3  11  119.12    6.49
   1   3 -11   99.35    6.01
   1   3 -11  102.87    5.87
   1   3 -11  116.35    6.59
   1   3 -11  102.82    5.79
   1   3 -10    0.24    0.30
   1   3 -10   -0.16    0.40
   1   3 -10    0.53    0.35
   1   3 -10    0.16    0.37
  -1  -3  10    0.29    0.43
   1   3 -10    0.13    0.33
   1   3 -10   -0.13    0.33
  -1  -3  10   -0.15    0.34
   1   3 -10    0.14    0.36
  -1  -3  10    0.24    0.38
   1   3 -10   -0.20    0.38
   1   3 -10    0.16    0.37
   1   3 -10   -0.15    0.34
   1   3  -9  220.52   10.26
   1   3  -9  226.86    9.92
   1   3  -9  204.86   10.33
   1   3  -9  233.19   11.21
  -1  -3   9  239.28   11.63
   1   3  -8  377.12   16.60
  -1  -3   8  408.68   17.02
   1   3  -8  352.35   15.14
   1   3  -7   34.33    3.02
   1   3  -7   32.19    2.22
   1   3  -6  101.17    5.82
   1   3  -5  309.36   13.40
  -1  -3   5  295.23   12.91
   1   3  -4  526.59   21.57
  -1  -3   4  528.39   21.11
   1   3  -3  185.03    8.48
  -1  -3   3  175.98    8.11
   1   3  -2  174.94    8.15
  -1  -3   2  175.90    7.95
  -1  -3   1   71.68    3.97
   1   3   0   15.96    1.53
   1   3   1  214.40    9.22
   1   3   2  563.61   21.95
   1   3   3   24.43    1.70
   1   3   3   29.86    2.69
   1   3   4    4.39    0.60
  -1  -3  -4    5.25    1.07
   1   3   4    4.41    1.09
   1   3   5  317.43   12.56
   1   3   5  345.97   15.05
  -1  -3  -5  334.33   14.61
  -1  -3  -6  195.23    8.72
   1   3   6  218.27   10.57
  -1  -3  -6  192.45   10.05
  -1  -3  -7  411.10   16.82
  -1  -3  -7  412.52   18.65
  -1  -3  -8  315.64   13.50
  -1  -3  -8  314.74   15.38
  -1  -3  -9    1.73    0.65
  -1  -3  -9    1.99    1.01
   1   3  10  132.83    7.30
   1   3  10  146.79    9.26
  -1  -3 -10  153.03    9.67
   1   3  10  139.23    7.18
  -1  -3 -10  153.88    7.49
  -1  -3 -10  150.95    7.67
  -1  -3 -10  151.47    7.12
   1   3  11  325.55   16.35
   1   3  11  301.52   13.78
  -1  -3 -11  287.79   16.34
   1   3  11  291.51   13.32
  -1  -3 -11  330.74   13.71
  -1  -3 -11  313.05   14.08
   1   3  11  291.26   13.33
  -1  -3 -11  325.20   13.45
   1   3  12   73.37    4.81
   1   3  12   72.65    6.42
  -1  -3 -12   62.81    6.28
   1   3  12   65.72    4.29
  -1  -3 -12   71.04    4.54
  -1  -3 -12   70.79    4.50
  -1  -3 -12   76.50    5.06
   1   3  13    9.14    2.23
   1   3  13   10.15    1.71
  -1  -3 -13    7.13    2.08
  -1  -3 -13    8.87    1.63
  -1  -3 -13    9.34    1.47
  -1  -3 -13    9.03    1.49
  -1  -3 -13   11.32    1.83
   1   3  14  170.48    9.01
   1   3  14  172.95   11.03
  -1  -3 -14  154.38   11.29
  -1  -3 -14  172.01    9.27
  -1  -3 -14  159.20    8.33
  -1  -3 -14  179.28    8.84
  -1  -3 -14  172.51    9.13
  -1  -3 -15   62.42    4.43
  -1  -3 -15   53.83    4.06
  -1  -3 -15   56.66    4.41
   1   3  15   40.80    4.82
   1   3  15   53.51    4.17
  -1  -3 -15   47.25    5.71
  -1  -3 -15   54.59    3.94
  -1  -3 -16   60.40    4.32
  -1  -3 -16   54.41    4.09
   1   3  16   58.69    4.29
   1   3  16   58.56    4.20
  -1  -3 -16   56.62    4.43
  -1  -3 -16   56.98    3.98
   1   3  17    1.00    0.53
  -1  -3 -17    0.89    0.62
  -1  -3 -17    0.52    0.47
   1   3  17    1.13    0.65
  -1  -3 -17    1.39    0.62
  -1  -3 -17    0.77    0.55
  -1  -3 -18  252.49   11.76
   1   3  18  282.00   12.07
  -1  -3 -18  256.23   11.29
  -1  -3 -18  276.23   11.91
  -1  -3 -18  279.27   11.80
   1   3  19   41.31    2.71
  -1  -3 -19   37.04    2.52
  -1  -3 -19   32.53    2.42
   1   3  20    2.38    0.48
   1   4 -19   54.67    2.85
  -1  -4  18  213.58    9.06
  -1  -4  18  192.55    8.66
   1   4 -18  201.09    8.71
   1   4 -18  210.18    9.05
  -1  -4  17   28.65    2.46
   1   4 -17   23.95    2.20
  -1  -4  17   28.68    2.32
   1   4 -17   22.49    2.25
   1   4 -17   26.98    2.32
   1   4 -16   25.59    2.51
  -1  -4  16   28.75    2.68
   1   4 -16   22.82    2.28
   1   4 -16   27.10    2.65
  -1  -4  16   24.59    2.39
   1   4 -15  159.16    8.31
   1   4 -15  160.33    8.61
  -1  -4  15  171.13    8.59
   1   4 -15  150.70    7.95
  -1  -4  15  183.78    8.96
   1   4 -14  148.11    8.04
   1   4 -14  151.98    7.64
   1   4 -14  145.83    8.25
  -1  -4  14  168.74    8.40
   1   4 -14  138.68    7.43
   1   4 -14  145.21    7.81
  -1  -4  14  156.29    8.43
  -1  -4  13   96.62    6.13
   1   4 -13   91.71    5.48
  -1  -4  13   91.45    5.82
   1   4 -13   81.08    5.41
   1   4 -13   98.52    5.83
   1   4 -13   88.21    5.78
   1   4 -13   85.78    5.95
   1   4 -13   99.98    5.66
   1   4 -13  100.04    7.95
   1   4 -13   88.96    5.25
  -1  -4  12  183.03    9.76
   1   4 -12  188.62    9.46
  -1  -4  12  186.30    9.53
  -1  -4  12  182.03   10.91
   1   4 -12  184.74    9.67
   1   4 -12  193.90    9.41
   1   4 -12  175.36    9.78
   1   4 -12  176.07    9.19
  -1  -4  12  193.60    9.63
   1   4 -12  196.69    9.11
   1   4 -12  189.89    9.60
  -1  -4  11 1140.85   41.84
  -1  -4  11 1002.81   41.16
   1   4 -11  983.18   41.05
   1   4 -11 1004.78   42.22
  -1  -4  11 1104.94   43.36
   1   4 -11 1031.97   41.44
   1   4 -11 1124.44   41.32
   1   4 -11 1015.79   41.70
   1   4 -11  962.44   40.93
   1   4 -11 1005.14   40.97
  -1  -4  11 1085.22   41.32
   1   4 -11 1093.67   40.72
   1   4 -11 1051.42   41.36
  -1  -4  10  493.76   20.17
  -1  -4  10  459.42   19.79
   1   4 -10  436.00   19.58
   1   4 -10  473.87   21.10
  -1  -4  10  488.39   21.69
   1   4 -10  453.28   19.89
   1   4 -10  455.04   20.11
   1   4 -10  518.49   19.97
   1   4 -10  441.14   19.57
  -1  -4  10  477.61   19.75
   1   4 -10  431.70   19.49
   1   4 -10  489.19   19.30
   1   4 -10  469.08   19.88
   1   4 -10  457.47   18.99
  -1  -4   9  236.97   10.64
  -1  -4   9  216.21   10.25
   1   4  -9  228.25   11.56
  -1  -4   9  221.30   11.73
   1   4  -9  202.23   10.26
   1   4  -9  217.36   10.60
   1   4  -9  202.89   10.06
  -1  -4   9  228.29   10.22
   1   4  -9  215.86    9.72
   1   4  -9  204.38    9.59
   1   4  -9  209.54   10.27
   1   4  -8   59.51    4.04
  -1  -4   8   68.64    4.26
   1   4  -8   66.15    4.43
  -1  -4   8   63.54    4.23
   1   4  -8   71.15    5.17
   1   4  -8   63.96    3.77
   1   4  -8   64.89    4.29
   1   4  -7  122.92    7.33
  -1  -4   6   64.87    4.51
   1   4  -6   72.57    4.92
  -1  -4   5  417.49   18.28
   1   4  -5  450.18   18.84
  -1  -4   4   67.58    4.33
   1   4  -4   67.58    4.56
  -1  -4   3  278.76   12.61
   1   4  -3  290.40   12.95
  -1  -4   2  863.34   34.01
  -1  -4   1  268.84   12.09
   1   4  -1  275.32   12.23
   1   4   0  504.16   20.73
   1   4   1  292.15   12.68
   1   4   2   18.15    1.76
   1   4   3  261.17   12.20
   1   4   3  221.80   10.01
   1   4   4  156.85    8.88
  -1  -4  -4  145.71    6.79
   1   4   4  146.02    6.70
   1   4   5   48.23    4.30
  -1  -4  -5   42.96    2.88
   1   4   5   43.61    2.59
   1   4   6    0.53    0.59
  -1  -4  -6    0.66    0.39
  -1  -4  -7   28.58    3.29
  -1  -4  -7   23.73    2.21
  -1  -4  -8   93.96    6.87
  -1  -4  -8   89.67    5.26
  -1  -4  -9  220.13   12.77
   1   4   9  220.19   10.33
  -1  -4  -9  227.20   10.34
  -1  -4  -9  228.08   10.51
  -1  -4  -9  228.66   10.76
   1   4   9  229.32   10.52
   1   4  10  118.94    6.92
  -1  -4 -10  122.47    9.01
   1   4  10  139.93    6.96
  -1  -4 -10  137.41    7.08
  -1  -4 -10  121.72    6.73
  -1  -4 -10  127.69    7.16
   1   4  10  126.96    6.88
   1   4  11   77.34    5.15
   1   4  11   76.90    6.79
  -1  -4 -11   61.41    6.41
  -1  -4 -11   77.90    4.69
   1   4  11   77.04    4.88
  -1  -4 -11   75.80    4.89
  -1  -4 -11   81.57    5.09
  -1  -4 -11   75.38    5.20
   1   4  11   80.58    4.97
   1   4  12   49.73    4.01
   1   4  12   48.01    5.43
  -1  -4 -12   49.92    5.67
   1   4  12   47.59    3.71
  -1  -4 -12   51.66    3.73
  -1  -4 -12   50.06    3.78
  -1  -4 -12   53.00    4.22
   1   4  12   51.43    3.78
   1   4  13  109.44    6.23
   1   4  13  110.00    6.31
  -1  -4 -13  114.69    6.49
  -1  -4 -13  108.50    9.03
   1   4  13  116.71    6.89
   1   4  13  116.00    9.00
  -1  -4 -13  115.31    6.48
  -1  -4 -13  105.64    6.85
  -1  -4 -13  125.17    7.06
  -1  -4 -14   63.86    4.38
  -1  -4 -14   52.75    6.03
   1   4  14   63.01    4.64
   1   4  14   61.23    6.23
  -1  -4 -14   55.59    4.08
  -1  -4 -14   59.19    4.69
  -1  -4 -14   63.54    4.63
  -1  -4 -15  142.36    7.60
  -1  -4 -15  148.40    7.63
   1   4  15  145.40    7.94
  -1  -4 -15  133.38    7.14
  -1  -4 -15  132.05    7.87
  -1  -4 -15  142.24    7.77
   1   4  16  289.20   13.23
  -1  -4 -16  285.79   12.93
  -1  -4 -16  262.12   13.11
  -1  -4 -16  290.05   12.85
  -1  -4 -16  291.47   13.05
  -1  -4 -17  217.27   10.56
   1   4  17  249.09   11.06
  -1  -4 -17  234.49   10.97
  -1  -4 -17  230.57   10.53
  -1  -4 -17  232.06   10.66
  -1  -4 -18   23.63    2.11
   1   4  18   27.84    2.31
  -1  -4 -18   24.48    2.24
  -1  -4 -18   23.15    1.93
  -1  -4 -18   25.80    2.13
  -1  -4 -19   86.58    4.20
   1   4  19   89.70    4.42
  -1  -4 -19   82.32    4.26
   1   5 -18    8.78    0.94
  -1  -5  18    7.41    0.84
  -1  -5  17   46.08    2.76
   1   5 -17   45.68    3.01
   1   5 -17   44.77    2.91
  -1  -5  17   50.06    3.13
  -1  -5  16  175.80    8.21
   1   5 -16  159.69    7.86
   1   5 -16  168.24    7.90
   1   5 -16  157.96    7.55
   1   5 -16  151.20    7.88
  -1  -5  16  161.81    7.70
  -1  -5  15   28.95    2.76
   1   5 -15   27.29    2.54
   1   5 -15   28.43    2.67
  -1  -5  15   26.20    2.48
   1   5 -15   28.24    2.55
   1   5 -15   27.85    2.73
   1   5 -14    1.16    0.56
   1   5 -14    0.19    0.61
   1   5 -14    0.52    0.52
  -1  -5  14    1.28    0.65
  -1  -5  14    0.56    0.70
   1   5 -14    0.82    0.58
  -1  -5  13   29.45    2.98
   1   5 -13   24.25    2.71
   1   5 -13   24.69    2.55
   1   5 -13   22.76    2.80
  -1  -5  13   24.36    2.56
   1   5 -12   30.35    3.21
   1   5 -12   35.31    3.11
  -1  -5  12   28.03    2.84
   1   5 -12   28.63    2.81
  -1  -5  12   30.71    3.16
   1   5 -12   30.26    3.12
  -1  -5  12   26.09    3.55
  -1  -5  11   27.85    2.76
   1   5 -11   24.74    2.65
   1   5 -11   26.00    2.72
   1   5 -11   24.23    2.79
   1   5 -11   26.41    2.71
   1   5 -11   24.16    2.89
   1   5 -11   26.65    2.40
   1   5 -11   25.77    3.30
  -1  -5  11   23.72    3.43
  -1  -5  11   34.19    3.22
  -1  -5  10   32.87    2.97
   1   5 -10   32.80    3.05
   1   5 -10   29.57    2.90
   1   5 -10   29.93    3.09
   1   5 -10   29.56    3.18
   1   5 -10   34.22    3.11
   1   5 -10   33.70    2.68
   1   5 -10   33.24    3.79
  -1  -5  10   33.94    4.04
  -1  -5  10   30.66    3.12
   1   5  -9   30.64    2.93
  -1  -5   9   33.27    2.92
   1   5  -9   28.77    2.80
   1   5  -9   29.77    3.01
   1   5  -9   29.50    3.10
   1   5  -9   33.24    3.02
   1   5  -9   34.34    2.63
   1   5  -9   30.25    3.60
  -1  -5   9   35.76    4.00
  -1  -5   9   28.54    2.96
   1   5  -8   59.12    3.59
   1   5  -8   55.32    3.95
   1   5  -8   50.27    4.00
  -1  -5   8   54.86    4.04
   1   5  -8   60.84    5.11
   1   5  -8   49.75    3.83
  -1  -5   8   48.02    3.60
   1   5  -8   53.88    4.18
  -1  -5   7  156.93    8.02
   1   5  -7  156.34    8.20
   1   5  -7  169.02    9.36
   1   5  -7  148.03    7.86
   1   5  -7  151.29    8.24
   1   5  -6  266.13   12.32
   1   5  -6  301.07   13.64
   1   5  -6  246.31   11.83
   1   5  -6  252.71   12.12
  -1  -5   6  280.63   12.99
  -1  -5   5    0.77    0.57
   1   5  -5    0.65    0.69
  -1  -5   4  256.34   12.38
   1   5  -4  259.69   12.72
  -1  -5   3  148.88    8.08
  -1  -5   2  257.40   12.22
  -1  -5   1  497.41   21.69
   1   5  -1  536.91   22.06
   1   5   0  351.84   16.66
   1   5   0  388.48   16.52
   1   5   1  473.13   20.87
   1   5   1  479.78   20.18
   1   5   2  376.77   18.31
   1   5   2  392.44   17.78
   1   5   2  388.99   16.62
   1   5   3    2.27    1.01
   1   5   3    1.45    0.59
   1   5   3    1.19    0.66
   1   5   4  147.08    9.05
   1   5   4  133.29    8.23
   1   5   4  124.07    6.51
  -1  -5  -5  107.07    5.84
   1   5   5  112.51    7.50
   1   5   5  106.23    5.57
   1   5   6   25.37    3.63
  -1  -5  -6   25.93    2.39
   1   5   6   25.28    3.28
  -1  -5  -7  210.85   10.06
  -1  -5  -7  217.01    9.83
   1   5   7  215.27   10.05
   1   5   7  199.57    9.77
  -1  -5  -7  220.58   10.26
  -1  -5  -8  345.24   14.99
  -1  -5  -8  336.38   14.82
  -1  -5  -8  321.53   14.55
   1   5   8  352.93   15.00
  -1  -5  -8  345.35   14.42
   1   5   8  330.95   14.68
  -1  -5  -8  345.15   15.12
  -1  -5  -9  140.61    7.54
  -1  -5  -9  138.51    7.24
  -1  -5  -9  140.96    7.42
   1   5   9  143.70    7.55
  -1  -5  -9  133.46    6.91
   1   5   9  130.36    7.21
  -1  -5  -9  139.42    7.63
   1   5  10  940.47   37.72
  -1  -5 -10  943.75   37.26
  -1  -5 -10  924.32   37.04
   1   5  10  982.16   37.45
  -1  -5 -10  887.64   36.55
   1   5  10  930.12   37.11
  -1  -5 -10  962.43   37.72
   1   5  11  527.59   25.45
   1   5  11  526.40   22.43
  -1  -5 -11  520.14   21.83
  -1  -5 -11  520.51   21.98
   1   5  11  510.66   21.96
   1   5  11  514.99   21.85
  -1  -5 -11  509.71   22.34
   1   5  12  102.48    6.55
   1   5  12   98.16    8.45
  -1  -5 -12  100.88    6.13
   1   5  12  112.88    6.40
   1   5  12  111.35    6.36
  -1  -5 -12   94.25    6.43
   1   5  13   23.34    3.80
   1   5  13   34.75    3.32
   1   5  13   26.82    2.72
  -1  -5 -13   25.15    2.63
   1   5  13   28.90    2.78
  -1  -5 -13   30.73    3.18
   1   5  14  321.89   14.00
  -1  -5 -14  303.41   13.59
   1   5  14  284.59   12.87
  -1  -5 -14  273.66   12.95
   1   5  14  288.85   13.02
  -1  -5 -14  276.04   13.07
  -1  -5 -14  282.55   13.75
   1   5  15  289.01   12.86
  -1  -5 -15  278.94   12.46
  -1  -5 -15  270.80   12.26
  -1  -5 -15  249.88   11.79
  -1  -5 -15  259.07   12.22
  -1  -5 -15  260.99   12.65
  -1  -5 -16    3.88    0.96
  -1  -5 -16    3.15    0.71
  -1  -5 -16    3.89    1.00
  -1  -5 -16    5.38    1.14
   1   5  16    4.03    1.06
  -1  -5 -16    3.97    0.97
  -1  -5 -17   25.94    2.25
   1   5  17   27.55    2.42
  -1  -5 -17   25.47    2.19
  -1  -5 -17   24.56    2.18
  -1  -5 -18  334.94   13.89
   1   5  18  365.99   14.13
  -1  -5 -18  330.48   13.69
  -1  -5 -18  330.08   13.69
  -1  -5 -19   75.81    3.56
  -1  -6  17   18.58    1.39
  -1  -6  17   19.80    1.43
   1   6 -17   17.29    1.46
   1   6 -17   15.38    1.25
  -1  -6  16    1.20    0.54
   1   6 -16    0.70    0.42
   1   6 -16    0.38    0.38
   1   6 -16    0.89    0.50
  -1  -6  15    5.60    1.08
  -1  -6  15    5.38    0.87
   1   6 -15    6.23    1.00
   1   6 -15    5.93    1.12
   1   6 -14   77.41    4.58
   1   6 -14   73.85    4.93
   1   6 -14   70.79    4.41
  -1  -6  14   69.16    4.32
  -1  -6  14   78.45    4.92
   1   6 -14   74.77    4.75
   1   6 -13   22.01    2.35
   1   6 -13   22.11    2.62
   1   6 -13   18.81    2.13
  -1  -6  13   19.07    2.11
   1   6 -13   20.78    2.45
  -1  -6  13   23.68    2.60
   1   6 -12   19.19    2.25
   1   6 -12   19.45    2.55
   1   6 -12   21.52    2.36
  -1  -6  12   17.61    2.10
  -1  -6  12   20.07    2.45
   1   6 -12   19.09    2.44
  -1  -6  11  293.47   13.74
   1   6 -11  280.99   13.75
   1   6 -11  286.30   13.38
   1   6 -11  283.83   14.06
   1   6 -11  285.95   13.11
  -1  -6  11  282.80   13.06
  -1  -6  11  280.89   15.34
   1   6 -11  281.77   14.86
   1   6 -10  149.64    9.00
   1   6 -10  171.63    8.77
   1   6 -10  155.86   10.04
  -1  -6  10  158.80   10.33
  -1  -6  10  160.94    8.32
  -1  -6  10  167.52    8.94
   1   6 -10  151.52    8.85
  -1  -6   9   23.01    2.68
   1   6  -9   25.01    2.89
   1   6  -9   21.10    2.72
   1   6  -9   24.66    3.42
   1   6  -9   24.19    2.20
   1   6  -8  258.38   13.16
  -1  -6   8  275.11   13.07
   1   6  -8  271.95   13.42
   1   6  -8  275.71   14.66
   1   6  -8  285.89   12.10
   1   6  -7   39.53    3.69
   1   6  -7   45.58    4.52
  -1  -6   7   41.16    3.51
   1   6  -7   39.52    3.62
  -1  -6   6    7.06    1.35
   1   6  -6    9.93    1.75
   1   6  -6   10.53    1.75
  -1  -6   6    8.19    1.75
   1   6  -6    9.26    1.97
  -1  -6   5  226.39   11.02
   1   6  -5  228.70   11.49
  -1  -6   5  240.44   12.24
   1   6  -5  263.00   13.00
   1   6  -4   59.85    4.35
  -1  -6   4   50.56    3.80
  -1  -6   4   62.31    4.87
   1   6  -4   70.74    5.37
   1   6  -3  213.00   10.73
  -1  -6   3  240.53   11.77
   1   6  -2  192.31    9.85
  -1  -6   2  214.56   10.89
   1   6  -2  208.96   11.49
   1   6  -2  211.24   11.17
   1   6  -1   66.37    4.31
   1   6  -1   66.89    5.41
   1   6  -1   73.56    5.25
  -1  -6   0   10.68    1.86
   1   6   0    6.48    1.65
   1   6   0   10.94    1.85
   1   6   1  448.51   21.86
   1   6   1  476.07   21.36
   1   6   1  470.43   20.49
   1   6   2   42.99    4.23
   1   6   2   39.84    3.48
   1   6   2   38.59    2.99
   1   6   2   39.35    3.10
   1   6   2   44.75    4.69
   1   6   3   32.28    2.93
   1   6   3   38.91    4.45
   1   6   3   38.36    3.09
   1   6   3   42.33    4.27
   1   6   3   40.07    3.36
   1   6   3   35.03    2.86
   1   6   3   39.24    2.85
   1   6   4   17.36    1.83
   1   6   4   13.19    1.82
   1   6   4   16.78    2.01
   1   6   4   16.57    3.00
  -1  -6  -4   16.75    1.87
  -1  -6  -4   17.83    1.90
   1   6   4   11.38    2.33
   1   6   4   14.91    1.90
   1   6   4   12.93    1.68
   1   6   5  367.80   15.71
   1   6   5  350.52   15.52
   1   6   5  397.67   19.35
  -1  -6  -5  341.91   15.02
   1   6   5  353.98   17.76
   1   6   5  335.37   15.04
   1   6   5  338.77   15.09
   1   6   6   44.65    3.37
   1   6   6   52.03    5.65
   1   6   6   50.14    3.88
  -1  -6  -6   51.19    3.71
  -1  -6  -6   46.86    3.43
   1   6   6   39.69    4.72
   1   6   6   42.38    3.39
   1   6   7    0.89    0.99
   1   6   7    2.22    0.66
   1   6   7    1.27    0.59
   1   6   7    0.75    0.73
   1   6   7    0.60    0.53
  -1  -6  -7    0.73    0.54
  -1  -6  -7    0.33    0.53
   1   6   8  388.04   16.81
   1   6   8  371.72   19.79
  -1  -6  -8  357.21   15.42
  -1  -6  -8  389.08   16.15
   1   6   8  377.54   16.61
  -1  -6  -8  419.45   17.10
  -1  -6  -8  377.66   16.51
  -1  -6  -8  384.84   16.76
  -1  -6  -9  349.94   15.64
  -1  -6  -9  335.02   15.20
  -1  -6  -9  353.28   15.50
   1   6   9  335.82   15.46
   1   6   9  340.39   18.64
   1   6   9  334.95   15.27
  -1  -6  -9  339.83   14.81
  -1  -6  -9  355.45   15.80
   1   6  10   21.44    2.69
  -1  -6 -10   18.42    2.25
  -1  -6 -10   21.73    2.46
   1   6  10   20.62    2.43
   1   6  10   26.12    4.07
   1   6  10   21.21    2.41
  -1  -6 -10   20.94    2.21
  -1  -6 -10   19.73    2.51
   1   6  11   15.49    3.19
   1   6  11   21.86    2.70
  -1  -6 -11   22.73    2.50
  -1  -6 -11   19.11    2.32
   1   6  11   18.77    2.34
   1   6  11   18.42    3.42
   1   6  11   22.54    2.48
  -1  -6 -11   15.26    1.95
  -1  -6 -11   20.48    2.57
  -1  -6 -12   65.73    4.30
  -1  -6 -12   70.19    4.59
   1   6  12   77.00    5.01
  -1  -6 -12   70.78    4.82
   1   6  12   76.29    5.03
   1   6  12   59.38    6.56
  -1  -6 -12   70.40    5.16
   1   6  12   64.15    6.69
   1   6  12   77.90    5.40
   1   6  13  200.06    9.83
  -1  -6 -13  193.66    9.70
   1   6  13  206.41   10.39
   1   6  13  204.90    9.87
  -1  -6 -13  190.45    9.56
   1   6  14   21.57    2.48
  -1  -6 -14   23.10    2.44
   1   6  14   21.88    2.20
  -1  -6 -14   22.36    2.25
  -1  -6 -14   21.02    2.28
   1   6  14   19.31    2.11
  -1  -6 -15   31.87    2.66
   1   6  15   25.76    2.19
  -1  -6 -15   29.93    2.65
   1   6  15   33.56    2.88
  -1  -6 -15   26.59    2.29
  -1  -6 -16  265.09   10.92
  -1  -6 -16  263.59   11.09
   1   6  16  285.47   11.43
  -1  -6 -17  120.84    5.87
   1   6  17  123.60    5.96
  -1  -6 -17  121.39    5.67
   1   6  18    0.05    0.21
  -1  -7  16  120.59    5.40
   1   7 -16  121.15    5.51
   1   7 -15    4.34    0.66
  -1  -7  15    4.53    0.80
  -1  -7  15    4.22    0.84
   1   7 -15    5.29    0.98
   1   7 -14   25.98    2.28
  -1  -7  14   26.79    2.29
   1   7 -14   23.67    2.04
   1   7 -14   24.59    2.14
   1   7 -14   25.58    2.35
   1   7 -14   30.87    2.61
   1   7 -13   70.53    4.45
   1   7 -13   75.78    4.62
   1   7 -13   75.30    4.78
  -1  -7  13   79.76    4.80
   1   7 -12    7.10    1.27
  -1  -7  12    6.75    1.31
   1   7 -12    5.98    1.23
   1   7 -12    7.29    1.45
   1   7 -11   80.52    5.12
   1   7 -11   72.72    4.91
  -1  -7  11   70.42    5.02
   1   7 -11   81.53    5.47
   1   7 -10   14.74    2.01
   1   7 -10   14.19    2.20
   1   7  -9  362.56   17.92
   1   7  -9  310.86   15.28
  -1  -7   9  358.90   16.03
   1   7  -9  338.74   16.23
   1   7  -9  374.49   16.07
   1   7  -9  352.37   14.87
   1   7  -8  276.96   14.75
  -1  -7   8  269.22   12.79
   1   7  -8  254.89   13.00
   1   7  -8  235.69   12.03
   1   7  -8  285.28   12.90
   1   7  -8  268.16   11.98
  -1  -7   7    6.30    1.06
   1   7  -7    4.35    1.52
   1   7  -7    8.67    1.42
  -1  -7   7    7.20    1.48
   1   7  -7    7.22    1.47
   1   7  -7    7.31    1.21
   1   7  -7    6.46    1.48
   1   7  -6   31.08    3.26
  -1  -7   6   28.63    2.88
   1   7  -6   32.23    3.12
   1   7  -6   29.09    2.62
   1   7  -6   32.74    4.04
  -1  -7   6   28.84    3.53
  -1  -7   5  175.64    9.32
   1   7  -5  182.43    9.98
   1   7  -5  200.03    9.71
   1   7  -5  209.95   11.70
  -1  -7   5  175.82   10.53
  -1  -7   4  160.49    8.50
  -1  -7   4  159.71    8.31
   1   7  -4  160.06    8.91
  -1  -7   4  156.78    9.46
   1   7  -3    0.87    0.98
   1   7  -3    2.40    1.07
   1   7  -3    2.45    0.83
  -1  -7   3    2.49    0.82
  -1  -7   3    2.21    0.86
  -1  -7   3    2.14    0.95
   1   7  -3    1.87    0.79
  -1  -7   2   28.03    3.41
   1   7  -2   28.33    3.54
   1   7  -2   29.82    2.81
   1   7  -2   33.78    2.94
  -1  -7   2   32.29    2.94
   1   7  -2   26.77    2.59
   1   7  -2   31.20    3.08
  -1  -7   2   27.09    2.58
  -1  -7   1  237.05   12.09
   1   7  -1  206.13    9.99
  -1  -7   1  214.96   10.44
   1   7  -1  216.08    9.77
  -1  -7   1  207.06   10.17
   1   7  -1  221.09   10.85
   1   7  -1  228.52   12.73
   1   7  -1  239.23   12.29
  -1  -7   0  102.50    5.98
   1   7   0   99.25    5.49
  -1  -7   0  102.29    5.81
   1   7   0  102.66    6.22
  -1  -7   0   93.82    6.93
   1   7   0  104.36    7.67
   1   7   0  114.80    7.35
   1   7   1   40.25    4.89
   1   7   1   42.15    3.52
   1   7   1   48.53    3.65
  -1  -7  -1   51.82    3.72
   1   7   1   43.90    3.23
  -1  -7  -1   49.30    3.54
   1   7   1   40.29    3.53
   1   7   1   43.17    4.70
   1   7   1   53.82    4.53
  -1  -7  -1   39.99    4.23
   1   7   2   47.48    3.80
   1   7   2   60.54    6.04
   1   7   2   54.87    3.92
  -1  -7  -2   49.72    3.83
   1   7   2   50.82    3.60
  -1  -7  -2   50.17    3.70
   1   7   2   49.35    3.92
  -1  -7  -2   49.78    4.80
   1   7   2   57.47    5.38
   1   7   2   54.35    4.58
   1   7   3   51.11    3.96
   1   7   3   49.84    5.58
   1   7   3   58.85    4.04
  -1  -7  -3   48.17    3.77
  -1  -7  -3   51.90    3.81
   1   7   3   47.07    3.57
   1   7   3   55.01    4.14
   1   7   3   56.30    5.42
   1   7   3   57.99    4.52
   1   7   4    0.43    0.96
   1   7   4    0.36    0.45
   1   7   4    0.32    0.48
  -1  -7  -4    1.24    0.63
   1   7   4    0.30    0.47
   1   7   4    0.37    0.42
   1   7   4    0.35    0.56
   1   7   4    0.60    0.55
   1   7   5  181.11   11.94
   1   7   5  156.57    8.39
  -1  -7  -5  168.52    8.72
  -1  -7  -5  165.67    8.44
   1   7   5  158.88    8.40
   1   7   5  171.10    8.94
   1   7   5  168.21   10.95
  -1  -7  -6   18.31    2.29
  -1  -7  -6   17.30    2.11
   1   7   6   21.45    3.76
   1   7   6   19.55    3.35
   1   7   6   18.21    2.23
  -1  -7  -7  277.56   12.06
   1   7   7  265.13   12.67
   1   7   7  272.44   12.75
  -1  -7  -7  268.85   12.57
  -1  -7  -7  279.46   12.95
   1   7   7  321.69   17.46
   1   7   7  278.46   15.80
  -1  -7  -7  256.66   11.72
   1   7   7  265.07   12.23
  -1  -7  -8  108.51    6.39
  -1  -7  -8  107.66    6.48
  -1  -7  -8  117.98    6.71
   1   7   8  111.47    6.54
  -1  -7  -8  112.64    5.90
   1   7   8  109.89    6.43
  -1  -7  -8   97.25    5.39
   1   7   8   87.67    8.11
  -1  -7  -9   18.82    2.31
  -1  -7  -9   22.30    2.56
  -1  -7  -9   22.41    2.52
   1   7   9   19.30    2.34
   1   7   9   20.25    2.38
  -1  -7  -9   20.76    2.12
   1   7   9   18.13    3.41
   1   7  10   16.05    2.30
   1   7  10   14.91    2.05
  -1  -7 -10   16.78    2.17
  -1  -7 -10   15.16    2.05
   1   7  10   15.11    2.04
  -1  -7 -10   16.69    1.91
   1   7  10   12.39    2.82
  -1  -7 -11   33.24    3.12
  -1  -7 -11   40.55    3.34
   1   7  11   35.38    3.19
  -1  -7 -11   35.02    2.91
   1   7  11   40.43    3.36
   1   7  11   34.87    3.39
  -1  -7 -11   31.87    2.85
  -1  -7 -12  143.07    7.45
   1   7  12  132.09    7.32
  -1  -7 -12  134.90    7.09
   1   7  12  139.01    7.43
   1   7  12  156.53    8.09
  -1  -7 -12  129.64    6.93
  -1  -7 -13   38.42    3.02
   1   7  13   37.57    2.99
  -1  -7 -13   35.39    2.87
   1   7  13   32.06    2.81
  -1  -7 -13   33.16    2.57
  -1  -7 -13   40.49    3.14
  -1  -7 -14   18.44    1.83
   1   7  14   16.51    1.69
  -1  -7 -14   20.19    1.99
   1   7  14   17.23    2.00
   1   7  14   16.02    1.71
  -1  -7 -14   16.68    1.79
  -1  -7 -15   67.66    3.80
   1   7  15   56.39    3.29
  -1  -7 -15   65.32    3.78
  -1  -7 -15   60.36    3.43
   1   7  15   73.61    4.11
   1   7  16    2.69    0.65
  -1  -7 -16    2.72    0.60
  -1  -7 -16    2.26    0.60
  -1  -7 -17    6.81    0.74
   1   7  17    8.51    0.82
  -1  -7 -17    7.38    0.80
   1   8 -15   10.68    1.01
  -1  -8  15   12.90    1.02
   1   8 -15   10.63    0.99
  -1  -8  14   25.82    1.92
   1   8 -14   24.34    1.92
   1   8 -14   25.91    2.01
  -1  -8  14   22.09    1.60
   1   8 -14   23.36    1.79
  -1  -8  13    2.18    0.57
   1   8 -13    2.81    0.70
   1   8 -13    1.44    0.58
   1   8 -13    1.41    0.56
   1   8 -13    2.07    0.69
   1   8 -12   14.88    1.85
  -1  -8  12   12.61    1.54
   1   8 -12   13.70    1.77
   1   8 -11   24.23    2.56
   1   8 -11   22.15    2.27
  -1  -8  11   22.45    2.26
   1   8 -11   20.40    2.35
   1   8 -10   27.04    2.78
  -1  -8  10   25.80    2.65
   1   8 -10   24.73    2.54
   1   8 -10   22.71    2.49
  -1  -8  10   22.66    2.41
   1   8 -10   22.96    2.64
  -1  -8   9    3.78    1.00
  -1  -8   9    2.28    0.98
   1   8  -9    1.00    0.78
   1   8  -9    1.88    0.85
   1   8  -9    1.34    0.72
   1   8  -9    1.95    0.85
  -1  -8   8  257.93   12.37
   1   8  -8  261.15   12.28
   1   8  -8  256.24   12.47
  -1  -8   8  257.22   12.10
   1   8  -8  251.79   12.61
   1   8  -8  235.54   11.37
   1   8  -8  253.78   12.42
   1   8  -7  264.44   14.46
  -1  -8   7  262.90   11.41
   1   8  -7  242.28   15.57
   1   8  -7  255.82   11.84
   1   8  -7  254.98   12.48
  -1  -8   7  267.51   12.63
   1   8  -7  243.76   11.42
   1   8  -7  266.59   12.46
   1   8  -7  248.36   12.58
  -1  -8   7  265.41   12.23
   1   8  -7  229.19   12.50
   1   8  -6    4.57    1.37
   1   8  -6    4.79    1.28
   1   8  -6    4.18    1.19
   1   8  -6    1.95    1.35
   1   8  -6    4.96    1.60
  -1  -8   6    5.41    1.04
   1   8  -6    4.88    1.11
  -1  -8   6    6.05    1.34
  -1  -8   6    5.28    1.36
   1   8  -6    3.93    1.14
   1   8  -6    5.73    1.14
  -1  -8   6    4.72    1.45
   1   8  -5    1.15    0.82
   1   8  -5    3.85    1.09
   1   8  -5    3.44    1.56
  -1  -8   5    2.76    0.80
   1   8  -5    3.86    1.07
  -1  -8   5    3.32    1.02
  -1  -8   5    2.41    0.93
   1   8  -5    3.62    0.97
   1   8  -5    4.91    1.21
  -1  -8   5    2.68    1.11
  -1  -8   4  157.78    9.78
  -1  -8   4  179.00    8.15
   1   8  -4  141.21   11.23
   1   8  -4  156.71    8.42
   1   8  -4  152.82    8.39
  -1  -8   4  166.08    8.76
   1   8  -4  154.67    8.35
  -1  -8   4  138.81    8.06
  -1  -8   3   30.86    3.82
   1   8  -3   33.77    4.26
   1   8  -3   41.69    5.49
   1   8  -3   36.88    3.31
   1   8  -3   39.44    3.31
  -1  -8   3   40.28    3.52
   1   8  -3   32.44    3.04
  -1  -8   3   32.95    3.05
   1   8  -3   37.32    3.61
  -1  -8   2  218.22   12.33
   1   8  -2  229.24   12.89
   1   8  -2  212.27   10.80
  -1  -8   2  228.94   11.03
  -1  -8   2  204.09   10.45
   1   8  -2  232.46   11.49
   1   8  -2  214.88   10.43
   1   8  -1  409.42   18.71
   1   8  -1  423.93   20.49
   1   8  -1  459.90   19.31
  -1  -8   1  411.53   18.18
  -1  -8   1  443.45   18.72
  -1  -8   1  411.28   20.36
   1   8  -1  417.18   17.62
   1   8   0  575.74   23.71
   1   8   0  609.94   28.88
   1   8   0  569.30   24.67
   1   8   0  619.92   27.73
   1   8   0  585.83   26.35
   1   8   0  578.11   24.58
  -1  -8   0  582.76   24.49
  -1  -8   0  574.13   24.15
   1   8   0  608.11   25.08
  -1  -8   0  577.81   26.48
   1   8   1  178.98    9.06
   1   8   1  190.10    9.87
   1   8   1  193.75   12.88
   1   8   1  190.96   11.97
   1   8   1  177.50   10.80
   1   8   1  193.72    9.82
  -1  -8  -1  193.32    9.71
  -1  -8  -1  184.81    9.42
   1   8   1  191.73   10.06
  -1  -8  -1  199.37   11.58
   1   8   2  226.81   11.33
   1   8   2  243.33   14.72
   1   8   2  232.38   11.25
  -1  -8  -2  227.46   11.08
   1   8   2  228.38   11.44
   1   8   2  212.87   13.24
  -1  -8  -2  232.21   13.14
   1   8   2  224.08   12.22
   1   8   2  216.32   10.63
   1   8   3   56.27    4.25
   1   8   3   62.04    4.57
   1   8   3   55.29    4.01
   1   8   3   44.28    5.21
  -1  -8  -3   54.40    5.50
   1   8   3   54.26    4.78
   1   8   3   60.53    6.46
   1   8   3   53.08    4.27
   1   8   4  155.42   11.33
   1   8   4  149.85    8.19
   1   8   4  155.47    8.28
  -1  -8  -4  159.09    8.25
   1   8   4  145.23    7.99
  -1  -8  -4  150.73   10.14
   1   8   4  157.40   10.57
   1   8   4  150.33    8.46
   1   8   5    2.41    0.93
  -1  -8  -5    0.69    0.68
  -1  -8  -5    2.46    0.90
   1   8   5    1.57    0.84
  -1  -8  -5    3.12    0.77
   1   8   5    2.35    1.25
  -1  -8  -5    1.50    0.62
   1   8   6    5.76    1.27
   1   8   6    7.65    2.35
  -1  -8  -6    6.09    1.34
  -1  -8  -6    7.22    1.46
   1   8   6    5.19    1.75
  -1  -8  -6    6.02    1.12
   1   8   6    3.61    1.07
  -1  -8  -6    6.02    1.05
   1   8   7    3.26    1.45
  -1  -8  -7    3.70    0.86
  -1  -8  -7    3.68    1.16
  -1  -8  -7    3.98    1.09
  -1  -8  -7    5.94    1.29
   1   8   7    3.20    0.90
   1   8   7    3.36    1.02
  -1  -8  -7    4.46    0.95
   1   8   8   91.66    8.26
   1   8   8  106.66    6.57
   1   8   8  106.52    5.99
  -1  -8  -8  110.91    5.93
   1   8   8  121.85    6.84
  -1  -8  -8  127.30    6.97
  -1  -8  -8  116.28    6.74
  -1  -8  -8  118.01    6.69
   1   8   9   28.05    2.81
   1   8   9   28.88    2.86
  -1  -8  -9   23.72    2.24
  -1  -8  -9   26.77    2.69
  -1  -8  -9   27.64    2.80
  -1  -8 -10   33.68    3.02
  -1  -8 -10   34.67    3.10
   1   8  10   34.60    3.09
  -1  -8 -10   33.43    2.67
   1   8  10   33.67    3.02
  -1  -8 -10   32.44    2.84
   1   8  10   39.28    3.37
   1   8  11    6.26    1.33
  -1  -8 -11    5.54    1.16
  -1  -8 -11    6.09    1.24
   1   8  11    5.21    1.10
  -1  -8 -11    5.62    1.08
  -1  -8 -11    4.76    1.05
  -1  -8 -11    5.67    1.03
   1   8  11    7.12    1.29
  -1  -8 -12   27.65    2.46
  -1  -8 -12   29.55    2.35
   1   8  12   23.62    2.31
   1   8  12   29.72    2.50
  -1  -8 -12   27.15    2.28
  -1  -8 -12   32.42    2.61
   1   8  12   28.68    2.66
   1   8  13   31.40    2.53
  -1  -8 -13   26.00    2.20
   1   8  13   28.52    2.21
  -1  -8 -13   27.60    2.31
  -1  -8 -13   26.63    2.14
   1   8  13   25.93    2.18
  -1  -8 -13   27.71    2.00
  -1  -8 -13   26.51    2.29
   1   8  14   27.76    2.19
  -1  -8 -14   27.37    1.94
   1   8  14   24.25    1.76
  -1  -8 -14   28.42    2.02
   1   8  14   25.60    1.88
  -1  -8 -14   28.62    2.18
  -1  -8 -14   28.96    2.09
  -1  -8 -15    5.63    0.80
   1   8  15    4.66    0.74
   1   9 -13   16.48    1.26
  -1  -9  12    0.05    0.19
   1   9 -12    0.09    0.27
   1   9 -12   -0.08    0.25
   1   9 -12    0.69    0.42
  -1  -9  11   10.59    1.38
   1   9 -11    9.85    1.25
   1   9 -11   10.06    1.33
   1   9 -11    9.09    1.32
   1   9 -11    9.88    1.26
  -1  -9  11   10.38    1.15
   1   9 -11   12.41    1.43
  -1  -9  10    0.31    0.37
  -1  -9  10    0.41    0.45
   1   9 -10   -0.13    0.36
   1   9 -10    0.47    0.37
   1   9 -10    0.39    0.39
   1   9 -10    0.15    0.40
   1   9 -10    0.13    0.43
  -1  -9   9   36.96    3.07
   1   9  -9   33.73    2.74
   1   9  -9   38.03    3.20
   1   9  -9   34.53    2.99
  -1  -9   9   32.74    2.68
   1   9  -9   30.27    2.79
   1   9  -9   40.85    3.10
  -1  -9   8   16.83    2.10
   1   9  -8   15.39    1.84
   1   9  -8   18.24    2.28
   1   9  -8   15.89    2.05
  -1  -9   8   13.92    1.74
   1   9  -8   19.30    2.16
   1   9  -8   17.90    2.09
  -1  -9   7   15.97    1.71
  -1  -9   7   16.15    2.15
   1   9  -7   15.62    1.86
   1   9  -7   19.96    2.47
   1   9  -7   19.16    2.38
  -1  -9   7   16.26    1.95
   1   9  -7   15.68    2.01
   1   9  -7   16.89    1.92
   1   9  -7   18.21    2.14
  -1  -9   6   55.27    3.73
  -1  -9   6   53.79    4.27
   1   9  -6   53.29    3.76
   1   9  -6   55.97    3.80
   1   9  -6   60.08    4.21
   1   9  -6   59.28    4.07
   1   9  -6   56.21    4.07
  -1  -9   6   59.52    4.06
   1   9  -6   59.59    4.58
  -1  -9   5   65.10    4.52
  -1  -9   5   76.05    5.12
   1   9  -5   73.88    4.66
   1   9  -5   71.88    4.75
   1   9  -5   64.22    4.50
   1   9  -5   69.77    4.75
  -1  -9   5   81.01    4.69
  -1  -9   4   25.48    2.57
   1   9  -4   27.83    3.06
   1   9  -4   25.74    2.70
  -1  -9   4   32.97    3.10
   1   9  -4   28.61    2.74
   1   9  -4   28.00    2.68
  -1  -9   4   25.98    2.50
  -1  -9   3   33.77    4.00
   1   9  -3   35.28    4.36
  -1  -9   3   36.85    3.08
   1   9  -3   40.98    5.42
   1   9  -3   37.82    3.48
   1   9  -3   36.49    3.32
  -1  -9   3   38.80    3.44
   1   9  -3   37.90    3.12
   1   9  -3   37.08    3.28
  -1  -9   3   35.41    3.09
   1   9  -3   34.15    3.51
  -1  -9   2   47.65    4.85
   1   9  -2   49.78    5.14
  -1  -9   2   51.37    3.71
   1   9  -2   44.09    3.95
   1   9  -2   50.67    4.03
  -1  -9   2   51.78    4.03
   1   9  -2   45.57    3.82
   1   9  -2   43.25    3.38
  -1  -9   2   43.40    3.54
   1   9  -2   43.51    4.06
   1   9  -1   63.80    5.94
  -1  -9   1   67.65    4.53
  -1  -9   1   64.30    4.52
   1   9  -1   80.24    5.50
  -1  -9   1   65.16    4.76
  -1  -9   1   75.90    4.95
   1   9  -1   67.61    4.99
  -1  -9   1   61.02    5.79
   1   9   0   22.61    2.25
   1   9   0   22.89    2.75
   1   9   0   23.04    4.14
   1   9   0   21.38    3.19
  -1  -9   0   24.18    2.44
   1   9   0   22.81    2.64
  -1  -9   0   23.39    2.60
  -1  -9   0   24.02    2.61
   1   9   0   23.50    2.81
  -1  -9   0   20.76    3.23
   1   9   1    0.29    0.43
   1   9   1    0.50    0.97
   1   9   1    0.20    0.56
   1   9   1    0.30    0.59
   1   9   1   -0.39    0.44
   1   9   1    0.16    0.41
   1   9   1    0.20    0.59
  -1  -9  -1   -0.18    0.54
  -1  -9  -1    0.53    0.69
  -1  -9  -1    0.34    0.66
   1   9   1    1.31    0.77
   1   9   2    3.82    1.12
   1   9   2    3.24    0.92
   1   9   2    1.96    1.35
   1   9   2    3.83    1.16
   1   9   2    1.93    1.15
  -1  -9  -2    1.99    0.78
   1   9   2    3.52    1.08
   1   9   2    3.96    1.06
  -1  -9  -2    4.89    1.21
   1   9   2    4.66    1.19
  -1  -9  -2    3.14    1.30
   1   9   3   94.34    5.80
   1   9   3  104.80    9.06
   1   9   3   89.68    6.09
  -1  -9  -3  104.40    5.91
   1   9   3   85.56    7.64
   1   9   3   98.31    6.20
   1   9   3  110.06    6.29
   1   9   3  109.09    6.37
  -1  -9  -3   90.07    7.51
   1   9   3  110.09    6.60
   1   9   4    5.34    1.30
   1   9   4    5.70    1.20
   1   9   4    2.36    1.31
  -1  -9  -4    4.26    0.99
   1   9   4    2.25    1.20
   1   9   4    3.64    1.05
  -1  -9  -4    5.17    1.20
   1   9   4    5.92    1.27
  -1  -9  -4    4.30    1.51
  -1  -9  -5   58.81    3.99
  -1  -9  -5   62.37    4.48
  -1  -9  -5   59.05    4.31
   1   9   5   59.23    4.31
   1   9   5   60.88    4.47
   1   9   5   63.79    4.46
  -1  -9  -6    4.81    1.14
  -1  -9  -6    1.77    0.82
   1   9   6    3.96    1.01
  -1  -9  -6    2.23    0.71
   1   9   6    2.08    0.85
   1   9   7   80.04    5.21
  -1  -9  -7   71.40    4.96
  -1  -9  -7   87.01    5.17
  -1  -9  -7   77.22    5.06
   1   9   7   75.49    4.70
   1   9   8    0.49    0.55
   1   9   8    0.55    0.39
  -1  -9  -8    0.79    0.59
  -1  -9  -8    0.62    0.65
  -1  -9  -8    0.80    0.57
   1   9   9   15.30    1.92
   1   9   9   17.41    2.05
  -1  -9  -9   20.39    2.07
  -1  -9  -9   18.03    2.04
  -1  -9  -9   15.25    1.91
  -1  -9 -10   10.82    1.47
  -1  -9 -10   11.99    1.56
   1   9  10    9.09    1.40
   1   9  10   10.29    1.46
  -1  -9 -10   10.40    1.43
   1   9  10   12.61    1.63
  -1  -9 -11    4.00    0.88
   1   9  11    2.54    0.69
  -1  -9 -11    3.04    0.72
   1   9  11    3.39    0.80
   1   9  11    1.64    0.59
  -1  -9 -12   57.59    3.27
   1   9  12   51.91    3.23
   1   9  12   53.67    3.16
   1   9  12   59.47    3.44
  -1  -9 -12   49.28    2.97
   1   9  13   12.69    1.10
  -1  -9 -13   15.21    1.23
   1   9  13   13.67    1.22
   1   9  14   13.38    1.05
  -1 -10  11   22.37    1.51
   1  10 -11   20.02    1.43
   1  10 -10    9.51    1.07
   1  10 -10    9.35    1.06
  -1 -10  10   11.62    1.21
   1  10  -9   41.29    2.61
   1  10  -9   40.32    2.73
  -1 -10   9   32.68    2.09
  -1 -10   9   43.25    2.80
   1  10  -9   39.21    2.59
  -1 -10   8   38.37    2.74
   1  10  -8   32.41    2.50
  -1 -10   8   29.09    2.10
   1  10  -8   33.62    2.69
   1  10  -8   33.56    2.48
  -1 -10   7   38.30    2.94
   1  10  -7   37.81    2.72
   1  10  -7   33.48    2.75
  -1 -10   7   34.06    2.44
   1  10  -7   34.11    2.88
   1  10  -6    8.11    1.34
  -1 -10   6    9.58    1.47
  -1 -10   6    7.89    1.12
   1  10  -6    5.28    1.04
   1  10  -6    9.15    1.29
  -1 -10   6    7.25    1.13
   1  10  -5    2.56    0.84
  -1 -10   5    4.54    1.05
  -1 -10   5    3.44    0.79
   1  10  -5    2.69    0.81
   1  10  -5    3.30    0.80
  -1 -10   5    4.07    0.87
   1  10  -4    2.07    0.78
  -1 -10   4    1.46    0.53
  -1 -10   4    1.88    0.81
  -1 -10   4    2.13    0.72
  -1 -10   4    1.97    0.68
   1  10  -4    1.92    0.73
   1  10  -4    1.35    0.63
   1  10  -4    2.05    0.64
   1  10  -4    3.39    0.98
   1  10  -3    0.33    0.50
  -1 -10   3    0.14    0.43
  -1 -10   3    0.32    0.47
  -1 -10   3    0.14    0.38
   1  10  -3    0.47    0.50
   1  10  -3    0.19    0.42
   1  10  -3    0.30    0.47
  -1 -10   2   23.65    2.51
  -1 -10   2   27.07    2.51
   1  10  -2   30.85    2.80
  -1 -10   2   29.01    2.57
   1  10  -2   26.01    2.79
   1  10  -2   29.44    2.82
   1  10  -1   12.81    1.87
  -1 -10   1   15.59    1.96
  -1 -10   1   13.26    1.77
   1  10  -1   14.06    1.96
  -1 -10   1   16.88    1.93
   1  10  -1   14.40    2.08
   1  10  -1   15.87    1.76
   1  10   0   69.07    4.80
   1  10   0   71.56    4.44
  -1 -10   0   77.77    4.74
  -1 -10   0   71.94    4.65
   1  10   0   73.94    5.13
   1  10   0   77.14    5.06
   1  10   1   36.23    3.29
   1  10   1   38.46    3.11
  -1 -10  -1   39.95    3.25
   1  10   1   41.58    3.55
   1  10   1   44.21    3.51
   1  10   1   43.42    3.60
   1  10   2   24.12    2.59
   1  10   2   24.83    2.40
  -1 -10  -2   22.23    2.43
  -1 -10  -2   27.33    2.57
   1  10   2   22.74    2.58
  -1 -10  -2   23.59    2.32
   1  10   2   23.33    2.50
   1  10   3    2.26    0.83
   1  10   3    1.34    0.58
  -1 -10  -3    2.66    0.86
   1  10   3    1.54    0.72
   1  10   3    0.80    0.57
  -1 -10  -3    1.39    0.61
  -1 -10  -4    0.13    0.36
  -1 -10  -4    0.61    0.56
   1  10   4   -0.15    0.42
   1  10   4   -0.14    0.41
   1  10   4    0.61    0.54
  -1 -10  -5    4.54    0.94
   1  10   5    4.06    1.02
   1  10   5    5.32    1.08
   1  10   5    2.50    0.79
  -1 -10  -5    4.94    1.09
  -1 -10  -5    5.79    1.17
   1  10   6    5.60    1.04
   1  10   6    5.73    1.11
  -1 -10  -6    9.10    1.35
  -1 -10  -6    5.48    1.10
  -1 -10  -6    6.58    1.18
  -1 -10  -7    0.62    0.56
   1  10   7    0.77    0.40
  -1 -10  -7    0.13    0.38
  -1 -10  -7    1.26    0.58
  -1 -10  -7    0.63    0.49
   1  10   7    0.79    0.51
   1  10   8   32.29    2.62
  -1 -10  -8   31.37    2.52
  -1 -10  -8   33.51    2.58
  -1 -10  -8   34.97    2.61
   1  10   9   49.89    3.26
  -1 -10  -9   56.15    3.32
  -1 -10  -9   46.48    3.15
  -1 -10  -9   53.11    3.23
   1  10  10    2.03    0.56
   1  10  10    2.72    0.63
  -1 -10 -10    2.20    0.56
  -1 -10 -10    2.61    0.60
   1  10  10    2.06    0.58
   1  10  11    1.28    0.39
  -1 -10 -11    1.46    0.40
   1  10  11    0.84    0.33
   1  10  11    1.60    0.44
  -1 -10 -11    0.42    0.26
   1  11  -8    1.48    0.34
   1  11  -8    2.07    0.42
  -1 -11   7    5.73    0.79
  -1 -11   6   10.60    1.16
   1  11  -6   10.75    1.17
   1  11  -6    7.78    0.85
   1  11  -6    8.75    1.02
   1  11  -5    0.06    0.19
   1  11  -5   -0.09    0.30
   1  11  -5    0.27    0.30
   1  11  -5   -0.11    0.36
   1  11  -4    1.10    0.49
   1  11  -4    0.35    0.41
   1  11  -4    0.24    0.24
   1  11  -3    4.00    0.81
   1  11  -3    5.91    1.06
  -1 -11   3    4.28    0.81
   1  11  -3    4.41    0.89
   1  11  -2    6.01    1.03
   1  11  -2    5.21    1.02
  -1 -11   2    6.17    1.01
   1  11  -2    5.12    0.98
   1  11  -1   31.87    2.62
   1  11  -1   34.40    2.80
   1  11  -1   36.75    2.73
  -1 -11   1   36.20    2.68
  -1 -11   1   34.04    2.62
  -1 -11   1   34.45    2.47
   1  11   0    2.64    0.77
   1  11   0    2.43    0.72
  -1 -11   0    2.32    0.67
  -1 -11   0    2.37    0.68
   1  11   0    1.89    0.56
  -1 -11   0    2.13    0.65
   1  11   1   11.83    1.50
  -1 -11  -1   11.51    1.44
  -1 -11  -1   11.50    1.40
   1  11   1   13.60    1.60
   1  11   2    0.58    0.43
  -1 -11  -2    0.76    0.41
  -1 -11  -2    1.45    0.57
  -1 -11  -2    1.85    0.59
   1  11   2    0.71    0.44
  -1 -11  -3    0.32    0.40
  -1 -11  -3    0.10    0.37
  -1 -11  -3    0.20    0.34
  -1 -11  -3    0.55    0.37
   1  11   3    0.54    0.42
   1  11   3    0.58    0.46
  -1 -11  -3    0.31    0.30
   1  11   3    0.23    0.34
   1  11   4    0.58    0.36
  -1 -11  -4    0.47    0.39
   1  11   4    0.48    0.38
  -1 -11  -4    0.83    0.42
  -1 -11  -4    0.89    0.49
  -1 -11  -4    0.99    0.46
  -1 -11  -4    0.40    0.36
  -1 -11  -5    1.86    0.56
  -1 -11  -5    2.09    0.59
   1  11   5    2.89    0.67
  -1 -11  -5    2.09    0.59
   1  11   5    2.28    0.56
  -1 -11  -6    0.83    0.41
   1  11   6    0.95    0.40
   1  11   6    0.82    0.30
  -1 -11  -6    1.18    0.45
   1  11   6    1.31    0.42
   1  11   7    2.77    0.55
  -1 -11  -7    3.33    0.65
  -1 -11  -7    4.14    0.67
   1  11   8   16.36    1.34
  -1 -11  -8   17.20    1.34
   1  11   8   16.13    1.29
  -1 -11  -8   20.04    1.44
  -1 -12   1    0.14    0.18
   1  12  -1   -0.05    0.15
  -1 -12   0    6.17    0.69
  -1 -12   0    5.39    0.66
  -1 -12  -1    5.52    0.65
   1  12   1    5.85    0.70
   1  12   1    6.46    0.70
  -2  11   3    7.58    0.79
   2 -11  -3    6.75    0.75
  -2  11   2   11.12    0.99
   2 -11  -2   10.38    0.97
  -2  11   1    8.61    0.93
  -2  11   1    7.91    0.87
  -2  11   0   38.66    2.38
  -2  11   0   40.56    2.31
   2 -11   1   23.90    1.59
  -2  11  -1   24.55    1.59
   2 -11   2   44.62    2.54
  -2  11  -2   54.31    2.68
   2 -11   3    5.15    0.66
  -2  11  -3    7.53    0.81
  -2  11  -3    7.05    0.78
  -2  11  -4    0.42    0.22
   2 -11   4    0.14    0.19
  -2  11  -5   58.28    2.84
  -2  10   8   24.32    1.59
  -2  10   7    7.75    0.90
  -2  10   7   10.16    1.06
   2 -10  -7    8.36    0.94
  -2  10   6   12.79    1.12
  -2  10   6   16.71    1.49
  -2  10   6   15.13    1.41
   2 -10  -6   14.27    1.42
   2 -10  -6   15.46    1.45
   2 -10  -5    0.39    0.37
   2 -10  -5    0.28    0.35
  -2  10   5    0.56    0.31
  -2  10   5    0.36    0.27
  -2  10   5    0.47    0.42
  -2  10   4    6.57    1.00
  -2  10   4    7.25    0.97
   2 -10  -4    8.34    1.12
   2 -10  -4    5.83    0.78
   2 -10  -4    6.98    1.11
  -2  10   4    7.41    1.08
  -2  10   3    6.83    1.01
   2 -10  -3    5.13    0.94
  -2  10   3    5.68    0.93
  -2  10   3    7.97    1.15
   2 -10  -3    6.11    0.87
   2 -10  -3    5.47    0.98
   2 -10  -2   48.66    3.42
  -2  10   2   54.87    3.29
   2 -10  -2   49.71    3.47
   2 -10  -2   53.08    3.50
  -2  10   2   51.54    3.29
   2 -10  -1    0.09    0.28
  -2  10   1   -0.11    0.33
   2 -10  -1    0.13    0.33
  -2  10   1    0.81    0.44
   2 -10  -1    0.36    0.27
   2 -10  -1    0.39    0.39
  -2  10   1    0.39    0.33
   2 -10   0   13.27    1.33
  -2  10   0   15.96    1.71
   2 -10   0   13.82    1.51
  -2  10   0   13.43    1.53
  -2  10  -1   26.84    2.24
   2 -10   1   25.65    2.40
  -2  10  -1   24.80    2.22
   2 -10   1   25.37    2.38
   2 -10   1   21.32    2.03
   2 -10   1   24.97    2.17
   2 -10   1   23.69    1.89
   2 -10   2   30.39    2.61
   2 -10   2   30.21    2.63
   2 -10   2   24.90    2.07
  -2  10  -2   33.93    2.57
  -2  10  -2   35.01    2.63
   2 -10   3    0.13    0.32
   2 -10   3    0.39    0.38
   2 -10   3    0.36    0.32
  -2  10  -3   -0.12    0.37
  -2  10  -3    0.12    0.33
  -2  10  -3   -0.09    0.30
   2 -10   4    3.61    0.83
   2 -10   4    4.22    0.88
  -2  10  -4    5.30    0.98
  -2  10  -4    5.43    0.99
  -2  10  -4    3.42    0.74
   2 -10   5    3.58    0.77
  -2  10  -5    3.48    0.75
  -2  10  -5    3.96    0.86
   2 -10   5    4.18    0.84
  -2  10  -5    4.46    0.87
  -2  10  -6   57.23    3.06
  -2  10  -6   56.84    3.37
  -2  10  -6   55.74    3.43
  -2  10  -7    4.25    0.67
  -2  10  -7    4.95    0.82
  -2  10  -7    5.63    0.86
  -2  10  -8    1.87    0.44
  -2  10  -8    2.66    0.58
   2 -10   8    1.81    0.52
  -2  10  -8    2.53    0.55
  -2  10  -8    2.26    0.52
  -2  10  -9   11.16    0.94
   2 -10   9    9.58    0.96
  -2  10  -9    9.99    0.95
  -2  10  -9    9.97    0.98
  -2  10  -9   10.85    1.01
   2  -9 -11   32.65    1.91
  -2   9  10    1.45    0.39
   2  -9 -10    1.47    0.45
   2  -9 -10    0.86    0.40
   2  -9  -9   28.27    2.11
  -2   9   9   33.12    2.19
  -2   9   9   26.16    1.72
  -2   9   9   24.81    1.80
   2  -9  -9   25.02    1.88
   2  -9  -9   27.66    2.16
  -2   9   8    1.73    0.61
   2  -9  -8    1.56    0.55
  -2   9   8    1.41    0.45
   2  -9  -8    2.18    0.66
  -2   9   8    1.56    0.53
   2  -9  -8    1.27    0.57
   2  -9  -7    2.61    0.73
  -2   9   7    2.34    0.69
   2  -9  -7    1.97    0.67
   2  -9  -7    1.51    0.56
  -2   9   7    1.64    0.53
  -2   9   7    2.52    0.72
  -2   9   6   20.40    1.87
   2  -9  -6   16.31    1.53
  -2   9   6   17.90    1.89
   2  -9  -6   14.18    1.73
   2  -9  -6   14.77    1.74
  -2   9   6   19.10    1.94
   2  -9  -6   15.95    1.88
  -2   9   5    0.26    0.38
  -2   9   5    0.37    0.40
   2  -9  -5    0.11    0.37
   2  -9  -5    0.72    0.39
   2  -9  -5    0.54    0.43
   2  -9  -5    0.79    0.51
   2  -9  -5    0.39    0.38
   2  -9  -5    0.31    0.46
  -2   9   4    1.89    0.64
   2  -9  -4    1.95    0.58
   2  -9  -4    1.67    0.65
   2  -9  -4    0.81    0.55
   2  -9  -4    1.82    0.67
   2  -9  -4    0.96    0.65
   2  -9  -4    2.06    0.72
   2  -9  -4    1.62    0.62
   2  -9  -3    0.65    0.51
   2  -9  -3    0.48    0.48
  -2   9   3    0.60    0.41
  -2   9   3   -0.13    0.36
  -2   9   3    0.14    0.32
   2  -9  -3   -0.11    0.29
   2  -9  -3    0.95    0.48
   2  -9  -3    0.42    0.48
   2  -9  -3    0.14    0.43
   2  -9  -3    0.33    0.45
   2  -9  -3    0.21    0.36
   2  -9  -2    0.70    0.48
   2  -9  -2    1.26    0.66
  -2   9   2    0.27    0.46
  -2   9   2    0.26    0.39
  -2   9   2    0.76    0.51
   2  -9  -2    0.25    0.36
   2  -9  -2    0.43    0.45
   2  -9  -2    0.44    0.49
   2  -9  -2    0.52    0.52
   2  -9  -2    0.87    0.51
   2  -9  -1   -0.15    0.37
   2  -9  -1    0.14    0.39
  -2   9   1    0.13    0.38
  -2   9   1    0.16    0.40
   2  -9  -1    0.90    0.54
  -2   9   1    1.32    0.61
   2  -9  -1    0.37    0.58
   2  -9  -1   -0.18    0.45
   2  -9  -1   -0.15    0.44
   2  -9   0    5.50    1.15
   2  -9   0    4.53    0.97
  -2   9   0    6.76    1.31
  -2   9   0    7.41    1.19
  -2   9   0    6.12    1.20
  -2   9  -1    3.14    0.90
  -2   9  -1    2.88    0.94
   2  -9   1    4.10    1.13
  -2   9  -1    3.86    0.88
   2  -9   1    2.51    0.84
   2  -9   1    2.95    0.95
  -2   9  -1    2.40    0.80
  -2   9  -2  146.83    7.89
   2  -9   2  146.90    8.03
  -2   9  -2  147.33    7.14
  -2   9  -2  154.43    7.86
  -2   9  -2  140.63    7.56
   2  -9   2  145.05    7.98
  -2   9  -3    0.86    0.61
   2  -9   3    1.21    0.65
   2  -9   3    0.88    0.60
  -2   9  -3    1.25    0.66
   2  -9   3    0.94    0.67
  -2   9  -4    0.68    0.61
   2  -9   4    0.98    0.64
   2  -9   4    1.84    0.75
  -2   9  -4    0.79    0.51
   2  -9   4    0.69    0.58
   2  -9   4    1.29    0.65
  -2   9  -5   43.67    3.52
   2  -9   5   42.62    3.38
   2  -9   5   40.82    3.35
   2  -9   5   45.88    3.68
  -2   9  -5   43.81    3.45
   2  -9   5   47.41    3.63
  -2   9  -6    5.40    1.17
   2  -9   6    5.46    1.08
   2  -9   6    5.41    1.22
   2  -9   6    5.97    1.19
  -2   9  -6    5.11    1.10
   2  -9   6    6.88    1.20
   2  -9   7   21.21    2.02
   2  -9   7   21.13    2.17
   2  -9   7   20.67    1.97
  -2   9  -7   18.47    2.10
  -2   9  -7   21.91    2.26
   2  -9   7   19.28    2.19
   2  -9   8    3.23    0.82
   2  -9   8    3.32    0.92
  -2   9  -8    3.73    0.91
  -2   9  -8    2.52    0.76
  -2   9  -9   46.46    3.07
  -2   9  -9   39.61    2.89
  -2   9  -9   41.92    3.11
  -2   9  -9   37.57    2.95
   2  -9   9   46.48    3.24
  -2   9  -9   48.97    3.09
  -2   9 -10    3.34    0.78
  -2   9 -10    4.13    0.84
  -2   9 -10    3.45    0.71
  -2   9 -10    4.66    0.85
   2  -9  10    3.76    0.82
  -2   9 -11    2.05    0.56
  -2   9 -11    1.65    0.52
  -2   9 -11    1.79    0.51
   2  -9  11    2.90    0.65
  -2   9 -12    2.76    0.55
  -2   9 -12    3.36    0.57
  -2   9 -12    3.47    0.62
   2  -8 -13    7.33    0.79
   2  -8 -12   -0.06    0.23
   2  -8 -12    0.08    0.29
   2  -8 -11    9.77    1.24
  -2   8  11    7.78    0.88
   2  -8 -11    9.07    1.18
  -2   8  11    8.15    1.00
   2  -8 -10   47.40    3.27
  -2   8  10   48.62    3.06
  -2   8  10   46.77    2.86
  -2   8  10   42.08    2.68
   2  -8 -10   39.63    2.74
   2  -8 -10   49.26    3.32
  -2   8   9    0.86    0.42
   2  -8  -9    0.86    0.65
   2  -8  -9    1.17    0.56
   2  -8  -9    0.56    0.52
  -2   8   9    0.97    0.49
  -2   8   9    0.95    0.55
  -2   8   8   37.71    2.89
  -2   8   8   34.68    2.75
   2  -8  -8   32.47    2.98
   2  -8  -8   34.97    3.03
   2  -8  -8   35.30    3.00
   2  -8  -8   35.91    2.93
  -2   8   8   36.18    2.82
  -2   8   7    1.10    0.56
   2  -8  -7   -0.11    0.29
  -2   8   7   -0.14    0.44
  -2   8   7   -0.14    0.36
   2  -8  -7    0.32    0.51
   2  -8  -7   -0.16    0.51
   2  -8  -7   -0.18    0.56
  -2   8   6    2.22    0.77
   2  -8  -6    3.42    0.88
   2  -8  -6    2.90    0.79
  -2   8   6    3.20    0.88
   2  -8  -6    3.32    0.97
   2  -8  -6    3.33    0.98
   2  -8  -6    3.14    0.85
   2  -8  -5    3.50    1.07
  -2   8   5    3.12    0.87
  -2   8   5    2.03    0.75
   2  -8  -5    2.74    0.80
   2  -8  -5    2.74    0.83
   2  -8  -5    4.06    1.02
   2  -8  -5    3.21    0.95
   2  -8  -5    3.70    1.02
   2  -8  -5    3.01    0.94
   2  -8  -4   18.73    2.30
   2  -8  -4   27.50    2.66
   2  -8  -4   25.55    2.61
  -2   8   4   19.80    2.07
  -2   8   4   28.98    2.62
   2  -8  -4   30.93    2.91
   2  -8  -4   23.87    2.73
   2  -8  -4   29.81    2.60
   2  -8  -4   23.56    2.56
  -2   8   4   25.71    2.54
   2  -8  -3    0.19    0.52
   2  -8  -3    0.15    0.38
   2  -8  -3    0.72    0.70
  -2   8   3    0.58    0.48
   2  -8  -3    0.41    0.46
   2  -8  -3    0.20    0.58
   2  -8  -3    0.82    0.58
   2  -8  -3    0.50    0.59
   2  -8  -3   -0.17    0.54
   2  -8  -3    0.56    0.47
  -2   8   3    0.34    0.38
   2  -8  -2  154.64    8.40
   2  -8  -2  153.07    8.27
  -2   8   2  154.27    8.43
   2  -8  -2  158.68    8.23
   2  -8  -2  174.07    9.04
   2  -8  -2  167.03   11.42
   2  -8  -2  171.19    8.88
   2  -8  -2  159.05   10.59
  -2   8   2  179.37    8.52
   2  -8  -1   11.13    1.73
   2  -8  -1   15.08    1.88
   2  -8  -1   13.13    1.68
  -2   8   1   11.56    1.80
  -2   8   1   13.60    1.85
   2  -8  -1   14.87    2.01
   2  -8  -1   11.91    2.48
   2  -8  -1   13.08    2.93
   2  -8  -1   17.40    2.35
  -2   8   0   22.56    2.38
  -2   8   0   20.38    2.44
   2  -8   0   25.76    2.36
  -2   8   0   25.48    3.80
   2  -8   0   21.96    2.32
   2  -8   0   23.36    3.52
   2  -8   0   23.27    2.49
   2  -8   1   23.05    3.88
   2  -8   1   22.24    2.65
   2  -8   1   24.10    2.26
   2  -8   1   25.51    3.66
   2  -8   1   22.50    2.33
   2  -8   1   24.62    2.88
  -2   8  -1   22.10    2.44
   2  -8   1   22.38    2.25
   2  -8   1   25.31    2.81
  -2   8  -1   25.23    2.69
  -2   8  -1   26.26    3.95
   2  -8   2    6.37    2.03
   2  -8   2    5.50    1.10
  -2   8  -2    6.96    1.36
   2  -8   2    5.04    1.68
  -2   8  -2    8.10    2.20
  -2   8  -2    4.82    1.22
   2  -8   2    6.56    1.46
   2  -8   2    4.36    1.33
   2  -8   2    5.85    1.39
   2  -8   2    6.07    1.12
  -2   8  -3   52.29    5.97
   2  -8   3   51.03    3.60
   2  -8   3   60.70    4.46
   2  -8   3   66.13    6.40
   2  -8   3   54.47    4.35
  -2   8  -3   57.08    4.28
  -2   8  -3   52.03    4.24
   2  -8   3   56.25    4.47
  -2   8  -4   10.77    2.60
   2  -8   4   14.24    1.65
   2  -8   4   10.52    1.75
   2  -8   4    9.45    2.33
   2  -8   4   10.79    1.84
   2  -8   4   10.79    1.82
  -2   8  -4   12.39    1.91
  -2   8  -4   10.34    1.74
  -2   8  -5   60.73    6.61
   2  -8   5   60.85    4.00
  -2   8  -5   63.02    4.72
   2  -8   5   56.90    4.60
   2  -8   5   67.07    4.62
  -2   8  -5   73.16    5.99
   2  -8   5   66.62    4.60
   2  -8   5   64.02    6.18
   2  -8   5   63.99    4.57
   2  -8   5   64.37    4.70
   2  -8   6   50.44    3.57
  -2   8  -6   58.10    4.45
   2  -8   6   58.41    4.14
   2  -8   6   54.83    4.02
   2  -8   6   56.09    4.28
   2  -8   6   58.01    4.24
   2  -8   7   28.46    2.50
  -2   8  -7   35.53    3.31
   2  -8   7   34.72    2.94
   2  -8   7   34.76    2.92
   2  -8   7   33.92    3.12
   2  -8   7   28.20    2.84
   2  -8   8   30.43    2.67
   2  -8   8   36.07    3.09
   2  -8   8   37.33    3.12
  -2   8  -8   32.49    3.14
   2  -8   8   28.40    2.45
   2  -8   9   26.64    2.57
   2  -8   9   27.72    2.64
  -2   8  -9   28.89    2.85
   2  -8   9   26.20    2.22
  -2   8 -10    3.63    1.04
   2  -8  10    2.41    0.74
   2  -8  10    2.41    0.79
   2  -8  10    2.69    0.69
  -2   8 -10    3.00    0.91
   2  -8  11    0.16    0.25
  -2   8 -11    0.15    0.44
  -2   8 -11    0.25    0.37
   2  -8  11   -0.25    0.42
   2  -8  12    0.92    0.47
  -2   8 -12    1.88    0.64
  -2   8 -13   12.30    1.38
   2  -8  13    9.40    1.09
  -2   8 -13   11.73    1.28
  -2   8 -14    0.38    0.24
  -2   8 -14   -0.14    0.19
   2  -7 -14   99.85    4.72
   2  -7 -14   88.69    4.65
   2  -7 -14   97.09    4.51
   2  -7 -13    2.89    0.71
   2  -7 -13    2.71    0.73
   2  -7 -13    2.45    0.55
   2  -7 -13    2.78    0.69
   2  -7 -12    0.40    0.47
  -2   7  12    0.77    0.38
  -2   7  12    0.25    0.31
   2  -7 -12    1.26    0.51
   2  -7 -11   86.99    4.75
  -2   7  11  101.06    5.14
  -2   7  11   96.16    5.08
   2  -7 -11  103.76    5.75
   2  -7 -11   91.96    5.34
  -2   7  10  129.03    6.28
   2  -7 -10  122.13    6.75
   2  -7 -10  123.77    6.64
  -2   7  10  113.63    6.08
  -2   7  10  111.37    5.90
   2  -7 -10  100.51    5.88
   2  -7 -10  125.91    6.79
  -2   7   9  251.78   11.13
  -2   7   9  239.77   11.12
   2  -7  -9  228.44   11.50
   2  -7  -9  251.15   11.73
  -2   7   9  249.38   11.12
   2  -7  -9  227.12   11.13
   2  -7  -9  251.54   11.76
  -2   7   8    2.20    0.72
  -2   7   8    2.54    0.84
  -2   7   8    1.98    0.73
   2  -7  -8    2.21    0.73
   2  -7  -8    2.52    0.88
   2  -7  -8    2.94    1.01
   2  -7  -8    1.81    0.79
   2  -7  -8    2.10    0.94
   2  -7  -7   71.34    4.87
   2  -7  -7   74.00    5.16
   2  -7  -7   69.20    4.50
   2  -7  -7   67.27    4.41
  -2   7   7   67.82    4.45
  -2   7   7   72.23    4.68
   2  -7  -7   62.14    5.96
   2  -7  -7   65.79    4.34
   2  -7  -7   74.10    5.01
   2  -7  -7   80.52    5.15
   2  -7  -6    5.96    1.46
  -2   7   6    7.36    1.31
  -2   7   6    6.68    1.29
   2  -7  -6    8.42    1.40
   2  -7  -6    7.46    1.35
   2  -7  -6    6.94    1.88
   2  -7  -6    7.04    1.41
   2  -7  -6    7.32    1.44
   2  -7  -6    6.43    1.41
   2  -7  -6    5.72    1.31
   2  -7  -6    8.03    2.04
   2  -7  -6    6.75    1.29
   2  -7  -6    7.62    1.33
  -2   7   5   12.68    1.80
   2  -7  -5   13.48    1.81
   2  -7  -5   11.58    2.44
   2  -7  -5   14.54    1.87
   2  -7  -5   13.60    1.91
   2  -7  -5   14.65    2.01
   2  -7  -5   13.09    1.92
   2  -7  -5   12.68    1.79
   2  -7  -5   12.26    1.80
   2  -7  -5   11.94    2.52
   2  -7  -4   16.89    3.08
   2  -7  -4   13.68    1.93
   2  -7  -4   13.32    1.79
   2  -7  -4    9.51    1.45
  -2   7   4   11.80    1.74
   2  -7  -4   10.58    1.71
   2  -7  -4   15.99    2.05
   2  -7  -4   14.45    1.96
   2  -7  -4   12.65    2.53
   2  -7  -4   13.75    2.08
   2  -7  -3  163.25    8.49
   2  -7  -3  169.69    8.50
   2  -7  -3  169.91    8.25
  -2   7   3  148.40    8.25
   2  -7  -3  149.04    8.18
  -2   7   3  170.01    8.18
   2  -7  -3  161.60   11.05
   2  -7  -3  165.04    8.94
   2  -7  -3  149.44   10.26
   2  -7  -3  169.71    8.84
   2  -7  -2  819.78   32.60
  -2   7   2  741.06   31.88
   2  -7  -2  847.77   31.75
  -2   7   2  737.98   34.40
   2  -7  -2  876.57   36.46
   2  -7  -2  806.69   32.01
   2  -7  -2  781.79   31.85
   2  -7  -2  729.53   34.38
   2  -7  -2  809.30   32.53
   2  -7  -1    7.33    1.56
   2  -7  -1    4.92    1.18
   2  -7  -1    7.56    2.17
  -2   7   1    7.12    1.89
  -2   7   1    5.97    1.29
   2  -7  -1    5.40    1.12
   2  -7  -1    6.52    1.82
  -2   7   0  444.47   18.70
   2  -7   0  447.30   21.46
   2  -7   0  454.95   18.98
  -2   7   0  414.67   21.43
  -2   7   0  431.53   18.91
   2  -7   0  442.70   19.26
   2  -7   0  428.62   18.46
   2  -7   0  439.23   18.42
   2  -7   1  323.57   14.71
   2  -7   1  292.25   13.67
   2  -7   1  324.63   14.08
   2  -7   1  309.29   16.48
  -2   7  -1  316.43   14.39
  -2   7  -1  322.01   17.20
   2  -7   1  319.78   17.54
   2  -7   1  319.30   14.64
   2  -7   1  320.11   13.81
  -2   7  -1  317.56   14.22
  -2   7  -1  302.47   14.26
   2  -7   2   10.99    1.84
   2  -7   2   13.33    1.77
   2  -7   2   14.27    1.73
   2  -7   2   14.49    2.69
   2  -7   2   11.72    2.72
   2  -7   2   12.85    1.95
   2  -7   2   11.14    1.81
  -2   7  -2   12.61    2.78
  -2   7  -2   12.99    1.92
   2  -7   3    1.90    0.82
  -2   7  -3    2.99    1.44
  -2   7  -3    0.77    0.57
   2  -7   3    1.71    0.72
   2  -7   3    1.69    0.84
   2  -7   3   -0.39    0.62
   2  -7   3    1.10    0.71
   2  -7   4   18.92    2.32
   2  -7   4   17.26    2.02
  -2   7  -4   21.61    2.57
   2  -7   4   17.93    2.32
   2  -7   4   18.07    2.32
   2  -7   4   18.24    3.18
  -2   7  -5  229.32   11.62
   2  -7   5  240.58   11.31
   2  -7   5  224.01   11.40
   2  -7   5  225.98   11.35
   2  -7   5  230.35   13.53
   2  -7   6   22.84    3.64
  -2   7  -6   19.16    2.53
   2  -7   6   21.65    2.55
   2  -7   6   20.27    2.53
   2  -7   6   22.06    3.43
   2  -7   6   21.12    2.35
   2  -7   6   21.18    2.35
  -2   7  -7   32.95    3.35
   2  -7   7   34.42    3.36
   2  -7   7   31.89    3.10
   2  -7   7   31.02    4.00
   2  -7   7   28.68    2.78
   2  -7   7   34.61    3.03
  -2   7  -8  162.43    9.17
   2  -7   8  168.39    8.86
   2  -7   8  158.97    8.96
   2  -7   8  166.74    8.34
   2  -7   8  185.56   11.67
   2  -7   8  164.62    8.41
  -2   7  -8  163.60    9.94
   2  -7   9   41.80    3.77
   2  -7   9   44.31    3.64
  -2   7  -9   43.49    3.91
   2  -7   9   42.74    5.14
   2  -7  10   58.42    4.35
   2  -7  10   48.41    3.82
  -2   7 -10   53.12    4.32
   2  -7  11   23.06    2.60
   2  -7  11   21.54    2.28
  -2   7 -11   27.97    2.67
  -2   7 -11   22.19    2.59
   2  -7  12   66.43    4.58
  -2   7 -12   67.73    4.71
  -2   7 -12   72.94    4.57
  -2   7 -13    5.53    1.15
  -2   7 -13    8.22    1.26
   2  -7  13    5.33    1.08
  -2   7 -14    2.67    0.75
  -2   7 -14    2.33    0.64
   2  -7  14    3.08    0.78
  -2   7 -14    4.38    0.83
  -2   7 -15   16.28    1.58
   2  -7  15   14.30    1.48
   2  -7  15   15.67    1.45
   2  -7  16   15.96    1.27
  -2   7 -16   15.47    1.26
  -2   7 -16   18.33    1.39
   2  -6 -16   13.81    1.18
   2  -6 -15   99.01    4.76
   2  -6 -15  108.98    5.16
   2  -6 -14    1.20    0.49
   2  -6 -14    3.11    0.80
   2  -6 -13    9.56    1.47
  -2   6  13    8.32    1.12
   2  -6 -13    9.81    1.57
   2  -6 -13    8.12    1.13
   2  -6 -13   11.20    1.49
   2  -6 -12   30.38    2.84
   2  -6 -12   27.63    2.53
   2  -6 -12   32.24    3.05
  -2   6  12   34.57    2.63
  -2   6  11    3.02    0.84
   2  -6 -11    2.54    0.96
  -2   6  11    3.02    0.79
   2  -6 -11    3.17    0.95
   2  -6 -10   71.84    4.70
  -2   6  10   81.69    4.73
  -2   6  10   73.00    4.71
   2  -6 -10   78.92    5.17
   2  -6 -10   74.82    5.31
   2  -6 -10   73.32    4.65
   2  -6  -9    6.93    1.45
   2  -6  -9    3.02    1.08
   2  -6  -9    5.18    1.12
  -2   6   9    5.66    1.12
  -2   6   9    6.13    1.20
   2  -6  -9    4.92    1.23
   2  -6  -9    4.58    1.25
   2  -6  -9    4.77    1.02
  -2   6   9    7.21    1.25
   2  -6  -9    4.62    1.17
   2  -6  -8  260.03   11.92
  -2   6   8  265.39   11.95
  -2   6   8  267.74   12.23
   2  -6  -8  257.99   12.63
   2  -6  -8  255.67   12.53
   2  -6  -8  282.49   12.33
   2  -6  -8  256.68   11.97
   2  -6  -8  269.02   12.77
   2  -6  -8  259.59   12.83
   2  -6  -7   12.09    1.90
   2  -6  -7   12.61    1.74
   2  -6  -7   12.80    1.73
  -2   6   7   14.24    1.72
  -2   6   7   10.55    1.61
   2  -6  -7   12.70    2.01
   2  -6  -7   11.64    1.57
   2  -6  -7   11.85    2.22
   2  -6  -7   13.38    1.68
   2  -6  -7   12.63    1.90
   2  -6  -7   12.53    1.86
  -2   6   6   38.48    3.15
   2  -6  -6   33.42    2.99
   2  -6  -6   34.83    3.17
   2  -6  -6   42.56    3.46
   2  -6  -6   37.32    3.29
   2  -6  -6   34.79    2.96
   2  -6  -6   31.24    3.96
   2  -6  -6   33.37    2.92
   2  -6  -6   25.99    3.59
   2  -6  -6   38.00    3.35
   2  -6  -6   41.34    3.59
  -2   6   5   29.02    2.75
   2  -6  -5   35.55    3.00
   2  -6  -5   30.76    2.89
   2  -6  -5   33.65    3.04
   2  -6  -5   33.13    3.02
   2  -6  -5   29.29    3.77
   2  -6  -5   30.32    2.80
  -2   6   5   30.85    3.46
   2  -6  -5   35.74    3.10
   2  -6  -5   30.71    3.90
   2  -6  -4   14.46    2.63
   2  -6  -4    4.34    1.46
   2  -6  -4    9.07    1.41
   2  -6  -4    9.20    1.43
   2  -6  -4    8.23    1.42
  -2   6   4    6.93    1.54
   2  -6  -4    7.44    1.38
  -2   6   4    9.62    2.01
  -2   6   4    8.35    1.37
   2  -6  -4    7.51    1.22
   2  -6  -4    9.31    1.49
   2  -6  -4    9.82    1.52
   2  -6  -4    5.73    1.22
   2  -6  -3   11.03    2.35
   2  -6  -3   10.48    1.74
   2  -6  -3    9.29    1.42
  -2   6   3    9.85    1.48
  -2   6   3    6.45    1.68
   2  -6  -3    8.98    1.41
   2  -6  -3    9.62    1.46
   2  -6  -3    6.97    1.76
  -2   6   3   11.01    1.90
   2  -6  -3    7.02    1.38
  -2   6   2   81.44    6.43
  -2   6   2   77.74    4.90
   2  -6  -2   90.17    4.99
   2  -6  -2   88.75    7.22
   2  -6  -2   84.11    4.94
   2  -6  -2   81.59    5.31
   2  -6  -2   71.00    6.08
   2  -6  -2   79.25    5.21
  -2   6   2   65.94    5.34
  -2   6   1  144.79    9.22
  -2   6   1  126.94    7.19
   2  -6  -1  141.53    7.22
   2  -6  -1  154.46   10.19
   2  -6  -1  142.93    7.22
   2  -6  -1  137.27    7.62
   2  -6  -1  159.06    8.01
  -2   6   1  130.09    8.16
   2  -6  -1  134.74    8.90
   2  -6  -1  153.67    7.81
  -2   6   0   84.57    5.98
   2  -6   0   87.42    5.07
  -2   6   0   80.26    6.59
   2  -6   0   91.19    5.51
   2  -6   0   85.64    4.94
  -2   6   0   88.93    5.22
   2  -6   0   90.11    6.76
   2  -6   0   78.88    5.14
   2  -6   1  347.27   16.52
   2  -6   1  327.32   14.11
   2  -6   1  298.74   13.78
  -2   6  -1  319.66   16.62
   2  -6   1  362.40   14.88
   2  -6   1  347.30   17.44
   2  -6   1  320.94   14.36
   2  -6   1  307.39   14.32
   2  -6   1  316.96   13.74
  -2   6  -1  302.03   14.08
   2  -6   2  352.46   16.83
   2  -6   2  319.78   13.97
   2  -6   2  299.73   13.96
   2  -6   2  342.27   14.78
  -2   6  -2  331.33   14.55
   2  -6   2  338.98   17.32
   2  -6   2  326.39   14.56
   2  -6   2  317.13   14.50
   2  -6   3  516.15   21.51
   2  -6   3  517.20   23.78
  -2   6  -3  503.37   21.51
   2  -6   3  544.79   24.47
   2  -6   3  484.57   21.43
   2  -6   3  515.47   21.50
  -2   6  -4   60.19    4.06
   2  -6   4   54.61    4.25
  -2   6  -4   59.41    4.39
   2  -6   4   60.86    4.40
   2  -6   4   55.48    4.15
   2  -6   4   58.42    5.62
   2  -6   4   61.76    4.24
  -2   6  -5  256.75   12.02
   2  -6   5  245.14   12.46
  -2   6  -5  285.78   12.76
   2  -6   5  250.65   12.42
   2  -6   5  260.20   12.26
   2  -6   5  264.66   14.34
   2  -6   5  266.51   12.12
  -2   6  -6  322.35   14.93
   2  -6   6  351.81   14.99
   2  -6   6  312.35   15.37
  -2   6  -6  357.21   15.69
   2  -6   6  376.33   17.69
   2  -6   6  340.80   15.59
   2  -6   6  320.09   15.06
  -2   6  -7  112.50    6.16
  -2   6  -7  113.44    6.74
   2  -6   7  122.71    7.31
   2  -6   7  114.47    7.17
  -2   6  -7  129.57    7.38
   2  -6   7  118.14    6.57
   2  -6   7  107.23    6.70
   2  -6   7  120.88    8.37
   2  -6   7  126.64    6.64
   2  -6   8  117.31    7.20
  -2   6  -8  108.23    6.15
  -2   6  -8  112.31    6.75
  -2   6  -8  121.26    7.23
   2  -6   8  114.76    7.19
  -2   6  -8  106.92    6.95
   2  -6   8  125.51    6.52
   2  -6   8  116.64    6.77
   2  -6   8  115.84    6.34
  -2   6  -9  359.82   16.13
   2  -6   9  325.98   15.91
  -2   6  -9  319.51   15.74
   2  -6   9  395.93   19.19
  -2   6  -9  357.57   16.80
   2  -6   9  361.82   16.16
  -2   6  -9  345.91   14.97
  -2   6  -9  338.01   15.59
   2  -6   9  311.33   15.17
   2  -6  10  537.02   23.43
  -2   6 -10  532.63   23.34
  -2   6 -10  503.93   23.10
   2  -6  10  605.92   26.96
  -2   6 -10  553.62   24.03
   2  -6  10  551.85   23.48
  -2   6 -10  529.55   22.30
  -2   6 -10  560.70   23.17
   2  -6  10  518.48   22.55
   2  -6  11   13.78    1.89
   2  -6  11   16.24    2.28
  -2   6 -11   14.47    2.21
  -2   6 -11   15.22    2.22
  -2   6 -11   15.12    1.97
   2  -6  11   16.74    2.36
  -2   6 -11   13.95    2.08
  -2   6 -11   18.88    2.28
  -2   6 -12    0.40    0.56
  -2   6 -12    1.04    0.70
  -2   6 -12    0.55    0.55
  -2   6 -12    0.75    0.56
   2  -6  12    1.02    0.80
  -2   6 -12    1.42    0.69
   2  -6  12    1.45    0.80
   2  -6  12    1.21    0.61
  -2   6 -13   31.01    3.09
   2  -6  13   30.43    3.04
  -2   6 -13   29.87    2.99
  -2   6 -13   32.38    2.89
   2  -6  13   28.41    2.97
  -2   6 -13   27.37    2.54
  -2   6 -13   30.54    2.89
  -2   6 -14   81.22    5.05
   2  -6  14   68.40    4.77
  -2   6 -14   72.48    4.81
  -2   6 -14   75.76    4.67
   2  -6  14   74.72    4.89
  -2   6 -14   67.93    4.55
   2  -6  15    5.65    1.13
  -2   6 -15    4.69    0.93
  -2   6 -15    3.71    0.94
   2  -6  15    5.32    1.11
   2  -6  16    0.11    0.38
  -2   6 -16   -0.11    0.35
   2  -6  16    0.11    0.36
   2  -6  17    0.34    0.26
   2  -6  17    0.66    0.35
  -2   6 -17    0.45    0.32
   2  -5 -17   63.76    3.08
   2  -5 -17   55.48    2.98
   2  -5 -16    0.30    0.38
   2  -5 -16    0.45    0.38
   2  -5 -15   45.98    2.97
   2  -5 -15   46.33    3.24
   2  -5 -15   49.27    3.26
   2  -5 -15   51.35    3.52
   2  -5 -14   43.69    3.54
   2  -5 -14   41.36    3.11
   2  -5 -14   44.77    3.33
   2  -5 -14   46.04    3.41
  -2   5  14   46.24    3.01
   2  -5 -13   92.87    5.46
   2  -5 -13   91.95    5.59
   2  -5 -13   82.24    4.84
  -2   5  13   92.31    5.10
   2  -5 -12    0.50    0.56
   2  -5 -12    1.31    0.67
   2  -5 -12    1.29    0.77
  -2   5  12    1.13    0.64
   2  -5 -11  839.12   35.05
   2  -5 -11  861.82   35.93
  -2   5  11  894.52   34.95
   2  -5 -11  885.06   35.61
   2  -5 -11  876.64   35.22
  -2   5  11  914.01   34.64
   2  -5 -10  157.12    8.29
   2  -5 -10  182.89    8.51
  -2   5  10  165.75    8.55
   2  -5 -10  167.80    8.79
  -2   5  10  177.14    8.40
   2  -5 -10  173.29    9.49
   2  -5 -10  168.67    8.88
   2  -5  -9  130.49    7.18
  -2   5   9  135.35    6.82
  -2   5   9  130.87    7.09
   2  -5  -9  133.91    7.06
   2  -5  -9  122.21    7.32
   2  -5  -9  130.63    6.93
   2  -5  -9  128.04    7.35
   2  -5  -9  127.53    7.72
   2  -5  -8   14.96    2.15
   2  -5  -8   13.44    1.94
   2  -5  -8   15.07    1.85
   2  -5  -8   16.78    2.01
   2  -5  -8   12.46    1.73
  -2   5   8   14.20    1.67
   2  -5  -8   10.04    1.72
   2  -5  -8   12.89    1.89
  -2   5   8    8.07    1.89
  -2   5   8   11.88    1.73
   2  -5  -7  348.37   17.41
   2  -5  -7  350.48   15.65
   2  -5  -7  398.35   17.11
   2  -5  -7  390.83   16.84
   2  -5  -7  362.88   16.12
   2  -5  -7  409.41   16.53
   2  -5  -7  394.32   16.23
   2  -5  -7  387.15   16.66
   2  -5  -7  375.37   16.57
  -2   5   7  384.47   16.27
  -2   5   7  354.08   17.74
   2  -5  -7  361.79   15.70
  -2   5   6   47.16    3.47
   2  -5  -6   49.17    3.61
   2  -5  -6   46.50    4.47
   2  -5  -6   50.34    3.44
   2  -5  -6   48.32    3.65
   2  -5  -6   48.00    3.67
   2  -5  -6   52.60    3.79
   2  -5  -6   49.90    3.91
   2  -5  -6   51.46    3.95
  -2   5   6   40.59    4.10
   2  -5  -6   49.34    3.40
  -2   5   5   64.53    4.13
  -2   5   5   64.50    5.13
   2  -5  -5   61.11    4.14
   2  -5  -5   66.58    5.52
   2  -5  -5   63.67    4.27
   2  -5  -5   72.36    4.39
   2  -5  -5   62.33    4.22
   2  -5  -5   63.59    4.40
   2  -5  -5   70.55    4.70
  -2   5   5   56.51    4.85
   2  -5  -5   62.19    4.08
  -2   5   4  190.70   10.40
   2  -5  -4  211.80    9.22
  -2   5   4  184.20    8.91
   2  -5  -4  177.17    8.91
   2  -5  -4  200.80   11.14
   2  -5  -4  182.54    9.00
   2  -5  -4  191.69    9.09
   2  -5  -4  193.02    9.08
   2  -5  -4  190.29    9.14
  -2   5   4  177.92    9.95
   2  -5  -4  187.93    9.07
  -2   5   3  501.31   21.89
   2  -5  -3  511.32   20.22
   2  -5  -3  520.06   22.97
   2  -5  -3  509.62   20.80
   2  -5  -3  474.57   20.11
   2  -5  -3  487.08   20.13
   2  -5  -3  508.66   20.45
  -2   5   3  456.97   21.01
   2  -5  -3  453.62   21.68
   2  -5  -2  559.90   23.56
   2  -5  -2  607.00   23.84
   2  -5  -2  616.75   26.29
  -2   5   2  583.90   25.08
   2  -5  -2  597.28   23.65
   2  -5  -2  537.78   24.90
  -2   5   2  537.04   23.99
   2  -5  -1  182.45   10.53
  -2   5   1  157.58    9.31
   2  -5  -1  183.45    8.49
  -2   5   1  160.26    8.66
   2  -5  -1  172.42    9.54
   2  -5  -1  148.07    8.02
  -2   5   0  824.56   33.28
   2  -5   0  815.47   34.17
  -2   5   0  823.55   34.35
   2  -5   1  238.73   11.13
  -2   5  -1  238.05   11.72
   2  -5   1  245.88   12.56
   2  -5   1  242.43   13.21
   2  -5   2   80.58    4.99
   2  -5   2   87.46    6.21
   2  -5   2   85.92    6.58
   2  -5   3   34.59    3.88
   2  -5   3   34.80    2.84
   2  -5   3   31.12    2.77
   2  -5   3   32.18    2.81
   2  -5   3   33.45    3.68
   2  -5   4  160.00    8.16
   2  -5   4  151.65    8.07
   2  -5   4  154.99    7.85
   2  -5   4  182.07   10.08
   2  -5   4  155.73    7.93
  -2   5  -5  356.66   15.75
   2  -5   5  366.08   15.91
   2  -5   5  362.78   15.42
   2  -5   5  365.70   15.96
  -2   5  -5  350.97   15.25
  -2   5  -5  344.23   15.60
   2  -5   5  388.22   17.76
   2  -5   5  351.67   15.42
   2  -5   6   27.43    2.81
  -2   5  -6   34.77    3.05
   2  -5   6   27.64    2.50
   2  -5   6   31.14    2.98
  -2   5  -6   31.00    2.33
  -2   5  -6   28.72    2.60
  -2   5  -6   30.47    2.88
   2  -5   6   24.83    2.49
   2  -5   6   29.51    3.49
   2  -5   7    8.86    1.59
   2  -5   7    5.80    1.21
   2  -5   7    6.96    1.88
  -2   5  -7    7.19    1.27
  -2   5  -7    7.14    1.14
   2  -5   7    7.25    1.43
   2  -5   7    6.53    1.61
   2  -5   7    8.05    1.25
   2  -5   7    6.89    1.17
  -2   5  -7    6.91    1.39
  -2   5  -7    6.39    1.37
  -2   5  -8  125.23    7.41
   2  -5   8  128.07    7.59
  -2   5  -8  132.09    6.73
  -2   5  -8  135.26    7.24
   2  -5   8  129.35    8.25
   2  -5   8  130.65    6.69
   2  -5   8  131.70    7.63
  -2   5  -8  136.06    7.59
   2  -5   8  130.71    6.72
   2  -5   9  180.01    9.69
  -2   5  -9  178.94    8.74
  -2   5  -9  181.27    9.23
   2  -5   9  184.64   11.54
  -2   5  -9  174.04    9.47
   2  -5   9  177.54    9.65
  -2   5  -9  184.13    9.62
  -2   5 -10   93.15    5.45
  -2   5 -10   98.77    5.98
   2  -5  10   93.63    6.22
  -2   5 -10   89.36    6.26
  -2   5 -10   83.59    5.90
   2  -5  10   99.32    6.32
  -2   5 -10   85.19    5.91
  -2   5 -11    0.38    0.42
   2  -5  11    0.22    0.66
  -2   5 -11    0.63    0.55
  -2   5 -11    1.28    0.76
  -2   5 -11    0.64    0.63
   2  -5  11    0.22    0.65
  -2   5 -12   60.76    4.81
   2  -5  12   55.01    4.68
  -2   5 -12   69.04    4.49
  -2   5 -12   64.47    4.67
  -2   5 -12   62.71    4.65
   2  -5  12   67.29    6.50
   2  -5  12   63.44    4.90
  -2   5 -12   65.14    4.92
   2  -5  13   38.91    3.65
  -2   5 -13   41.78    3.73
  -2   5 -13   38.64    3.43
  -2   5 -13   36.95    3.14
   2  -5  13   39.08    3.69
  -2   5 -13   37.51    3.40
  -2   5 -13   40.68    3.69
  -2   5 -14    0.58    0.69
  -2   5 -14    0.20    0.44
  -2   5 -14   -0.34    0.38
  -2   5 -14   -0.15    0.44
   2  -5  14    0.20    0.65
   2  -5  14    0.20    0.55
   2  -5  15   67.60    4.73
  -2   5 -15   72.21    4.82
  -2   5 -15   62.98    4.21
   2  -5  15   69.74    4.82
  -2   5 -15   66.05    4.41
  -2   5 -15   72.24    4.78
   2  -5  16   12.78    1.70
  -2   5 -16   13.40    1.73
   2  -5  16   14.64    1.84
  -2   5 -16   12.17    1.57
  -2   5 -16   10.32    1.44
  -2   5 -16   13.83    1.77
   2  -5  17   35.46    2.71
  -2   5 -17   36.09    2.55
  -2   5 -17   34.75    2.68
  -2   5 -17   37.55    2.79
   2  -5  17   40.30    2.79
   2  -5  18    1.20    0.40
   2  -5  18    1.39    0.44
  -2   5 -18    1.40    0.46
   2  -4 -18   15.48    1.19
   2  -4 -18   17.17    1.24
   2  -4 -17   51.91    3.00
   2  -4 -17   44.20    2.93
   2  -4 -17   49.98    3.03
   2  -4 -16   32.66    2.64
   2  -4 -16   32.46    2.64
   2  -4 -15   11.86    1.45
   2  -4 -15   11.00    1.59
  -2   4  15   13.56    1.47
   2  -4 -15   13.86    1.80
   2  -4 -15   13.92    1.85
   2  -4 -14   54.14    4.26
   2  -4 -14   54.86    3.84
  -2   4  14   59.74    3.82
   2  -4 -14   60.59    4.27
   2  -4 -14   58.01    4.22
   2  -4 -13    5.16    1.33
   2  -4 -13    6.01    1.27
   2  -4 -13    6.60    1.43
   2  -4 -13    6.42    1.38
  -2   4  13    5.75    1.14
   2  -4 -12  370.98   17.07
   2  -4 -12  391.99   17.29
   2  -4 -12  408.10   17.83
   2  -4 -12  358.11   16.36
  -2   4  12  408.38   16.76
  -2   4  11    1.08    0.63
   2  -4 -11    1.29    0.78
   2  -4 -11    1.54    0.92
   2  -4 -11    1.88    0.75
   2  -4 -10  102.55    6.05
  -2   4  10  105.54    5.99
   2  -4 -10  109.75    5.95
   2  -4 -10   97.43    6.23
   2  -4 -10   96.92    6.11
   2  -4  -9  139.23    7.35
   2  -4  -9  142.62    7.70
   2  -4  -9  137.40    8.18
   2  -4  -9  142.97    7.76
  -2   4   9  148.37    7.17
  -2   4   9  145.44    7.54
   2  -4  -9  157.46    7.65
   2  -4  -8  754.56   27.99
   2  -4  -8  703.30   27.58
   2  -4  -8  662.65   27.70
  -2   4   8  716.90   27.13
   2  -4  -8  628.59   27.73
   2  -4  -8  673.96   27.86
   2  -4  -8  698.71   28.55
   2  -4  -8  679.25   27.85
  -2   4   8  652.10   27.41
   2  -4  -7   10.82    1.29
   2  -4  -7   12.94    1.95
  -2   4   7    9.35    1.85
   2  -4  -7    9.68    1.43
   2  -4  -7   12.02    1.63
   2  -4  -7   12.25    1.61
  -2   4   7    9.22    1.36
   2  -4  -7   11.03    1.61
   2  -4  -7   11.76    1.62
   2  -4  -7   10.77    1.72
   2  -4  -7   10.20    1.57
   2  -4  -6   14.34    1.72
   2  -4  -6   13.96    1.70
   2  -4  -6   14.44    1.75
   2  -4  -6   15.58    1.81
   2  -4  -6   13.36    1.47
  -2   4   6   12.48    2.04
   2  -4  -6   15.06    1.96
   2  -4  -6   11.63    1.66
   2  -4  -6   13.92    1.52
   2  -4  -6   12.76    1.97
  -2   4   5  185.07    9.56
   2  -4  -5  177.75    8.35
  -2   4   5  177.70    9.55
   2  -4  -5  200.45    9.13
   2  -4  -5  175.50    9.85
  -2   4   4  488.20   22.08
   2  -4  -4  526.53   21.16
  -2   4   4  550.88   22.49
   2  -4  -4  548.73   23.15
  -2   4   3    4.37    1.02
   2  -4  -3    2.65    0.70
  -2   4   3    2.34    0.81
   2  -4  -3    3.49    1.14
  -2   4   2  115.05    6.37
   2  -4  -2  109.96    6.75
   2  -4  -2  121.83    6.07
  -2   4   2  115.65    6.78
   2  -4  -2  121.91    7.56
   2  -4  -1  155.25    7.24
  -2   4   1  141.32    7.40
   2  -4  -1  130.12    7.82
  -2   4   1  153.58    8.14
   2  -4  -1  150.80    8.85
  -2   4   0  196.33    9.15
   2  -4   0  181.09    9.70
  -2   4  -1    0.55    0.38
   2  -4   1    0.77    0.48
   2  -4   1   -0.24    0.54
   2  -4   2   80.78    4.60
   2  -4   2   83.39    5.54
   2  -4   2   80.50    5.93
   2  -4   3  394.94   16.53
   2  -4   3  405.78   17.98
   2  -4   3  403.10   18.50
   2  -4   4  143.71    7.14
   2  -4   4  152.07    8.51
   2  -4   4  154.98    8.80
   2  -4   5    6.78    1.50
   2  -4   5    6.82    1.07
   2  -4   6    9.64    1.82
   2  -4   6    9.51    1.25
   2  -4   6    6.61    1.52
   2  -4   7  213.45   10.95
   2  -4   7  204.91    9.32
   2  -4   7  204.09   10.05
  -2   4  -7  195.93    9.81
   2  -4   7  209.83   10.18
   2  -4   7  213.33   11.08
   2  -4   7  214.85    9.42
   2  -4   8   27.78    3.17
   2  -4   8   28.33    3.04
   2  -4   8   26.00    2.70
  -2   4  -8   25.93    2.60
   2  -4   8   24.07    2.63
  -2   4  -8   27.41    2.21
  -2   4  -8   30.98    2.79
   2  -4   8   29.76    3.54
   2  -4   9  103.67    6.11
  -2   4  -9   86.49    5.62
   2  -4   9   84.72    5.76
  -2   4  -9  102.12    5.23
  -2   4  -9   94.90    5.81
   2  -4   9   87.77    6.45
  -2   4 -10  274.39   12.82
   2  -4  10  276.04   13.66
   2  -4  10  255.32   12.76
  -2   4 -10  273.64   11.82
   2  -4  10  267.87   12.78
  -2   4 -10  254.99   12.53
  -2   4 -10  259.32   12.60
   2  -4  10  255.06   12.53
  -2   4 -11  429.93   18.22
   2  -4  11  392.73   18.34
  -2   4 -11  447.00   17.51
   2  -4  11  421.12   18.44
  -2   4 -11  384.81   18.13
  -2   4 -11  393.84   18.20
   2  -4  11  391.79   18.12
  -2   4 -12   10.51    1.82
   2  -4  12   10.44    1.81
  -2   4 -12   13.73    2.11
   2  -4  12    8.59    1.76
  -2   4 -12   11.99    1.64
  -2   4 -12    9.40    1.60
  -2   4 -12   15.39    2.12
   2  -4  12   13.41    2.68
   2  -4  12   12.78    2.01
  -2   4 -13    8.17    1.63
  -2   4 -13    7.38    1.60
  -2   4 -13    7.87    1.34
   2  -4  13    5.60    1.42
  -2   4 -13    4.61    1.16
   2  -4  13    7.13    2.00
   2  -4  13    5.40    1.39
  -2   4 -14   71.99    5.21
  -2   4 -14   65.54    4.76
   2  -4  14   72.11    5.18
  -2   4 -14   70.10    5.06
  -2   4 -14   67.80    4.51
   2  -4  14   66.84    5.10
  -2   4 -15  229.19   11.73
  -2   4 -15  245.83   11.63
   2  -4  15  247.75   11.98
  -2   4 -15  257.21   11.99
   2  -4  15  240.31   11.99
  -2   4 -15  233.17   11.16
  -2   4 -15  242.99   11.41
  -2   4 -16   29.32    2.93
  -2   4 -16   36.27    3.02
  -2   4 -16   36.07    3.17
   2  -4  16   38.36    3.27
   2  -4  16   36.32    3.27
  -2   4 -16   31.07    2.69
  -2   4 -16   35.76    2.93
  -2   4 -17  133.07    6.94
  -2   4 -17  128.86    6.66
   2  -4  17  128.02    6.83
  -2   4 -17  132.12    6.93
   2  -4  17  131.25    7.00
  -2   4 -17  129.28    6.56
  -2   4 -18   57.60    3.56
   2  -4  18   56.96    3.46
  -2   4 -18   56.37    3.55
   2  -4  18   55.38    3.54
  -2   4 -18   56.75    3.28
   2  -4  19   41.76    2.49
  -2   4 -19   43.54    2.52
   2  -3 -18  107.74    5.21
  -2   3  18  110.19    5.29
   2  -3 -18  114.39    5.32
   2  -3 -17   13.88    1.47
   2  -3 -17   11.85    1.47
   2  -3 -16   92.37    5.30
   2  -3 -16   88.67    5.36
   2  -3 -15   33.19    2.66
   2  -3 -15   35.50    3.17
  -2   3  15   41.41    2.93
   2  -3 -15   36.04    3.20
   2  -3 -15   32.75    3.02
   2  -3 -14   20.77    2.40
   2  -3 -14   23.16    2.52
   2  -3 -14   17.78    2.06
   2  -3 -14   18.09    2.33
   2  -3 -14   19.89    2.40
  -2   3  14   21.68    2.20
   2  -3 -13  108.53    6.70
  -2   3  13  107.48    6.19
   2  -3 -13  112.46    6.71
   2  -3 -13  108.93    6.69
   2  -3 -13  109.34    6.32
   2  -3 -13  114.86    6.93
   2  -3 -12   11.75    1.89
  -2   3  12    9.62    1.51
   2  -3 -12    9.23    1.69
   2  -3 -12    7.57    1.56
   2  -3 -12    8.72    1.70
   2  -3 -12    8.51    1.27
   2  -3 -11  561.23   23.90
   2  -3 -11  545.77   23.96
  -2   3  11  571.17   23.36
   2  -3 -11  600.75   24.51
   2  -3 -11  546.31   23.09
   2  -3 -11  586.20   24.00
   2  -3 -10  305.95   14.20
   2  -3 -10  309.86   14.36
   2  -3 -10  301.91   14.13
   2  -3 -10  348.03   14.00
  -2   3  10  305.61   13.69
   2  -3 -10  310.98   14.65
   2  -3 -10  294.48   13.62
   2  -3  -9    3.86    0.98
   2  -3  -9    3.33    1.01
   2  -3  -9    2.04    0.74
   2  -3  -9    2.67    0.78
   2  -3  -9    4.33    1.57
   2  -3  -9    3.29    1.07
  -2   3   9    2.94    0.80
  -2   3   8    2.58    0.69
   2  -3  -8    3.05    0.85
   2  -3  -8    2.57    0.75
   2  -3  -8    1.16    0.61
   2  -3  -8    1.90    0.70
   2  -3  -8    1.96    0.60
   2  -3  -8    1.92    0.75
   2  -3  -7  441.53   16.75
   2  -3  -7  376.13   16.51
   2  -3  -7  380.61   16.50
   2  -3  -7  418.12   17.27
   2  -3  -7  357.13   16.71
   2  -3  -7  384.73   16.74
   2  -3  -6  194.54    8.65
   2  -3  -6  203.03    9.94
   2  -3  -6  214.33    9.56
   2  -3  -6  195.43    8.65
   2  -3  -5  775.75   30.25
   2  -3  -5  817.37   30.96
   2  -3  -5  762.67   30.26
   2  -3  -5  813.28   31.88
   2  -3  -4  278.13   11.90
  -2   3   4  302.72   12.78
   2  -3  -4  284.96   13.30
  -2   3   3  575.71   23.78
   2  -3  -3  583.15   23.22
  -2   3   3  607.94   23.92
   2  -3  -3  616.97   24.90
   2  -3  -2  455.53   18.38
  -2   3   2  463.50   18.77
  -2   3   2  469.21   19.02
   2  -3  -2  450.94   19.86
   2  -3  -1  434.65   17.54
   2  -3  -1  427.34   18.32
  -2   3   1  446.12   17.76
  -2   3   1  433.48   18.22
   2  -3  -1  443.15   19.14
   2  -3   0  583.58   23.51
  -2   3   0  569.52   22.66
   2  -3   1  403.32   16.44
  -2   3  -1  403.59   16.44
   2  -3   1  416.21   17.32
   2  -3   1  408.71   18.05
   2  -3   2  922.00   35.09
   2  -3   2  871.64   35.96
   2  -3   2  952.95   36.79
   2  -3   3  104.71    5.88
   2  -3   3   94.46    4.89
   2  -3   3   96.65    5.68
   2  -3   3   99.12    6.09
   2  -3   4   36.07    3.12
   2  -3   4   33.03    2.34
   2  -3   4   33.64    3.00
   2  -3   4   35.50    3.20
   2  -3   5  144.93    7.61
   2  -3   5  130.90    6.28
   2  -3   5  123.89    7.29
   2  -3   5  138.28    7.56
   2  -3   6    0.38    0.43
   2  -3   6    0.62    0.33
   2  -3   6    0.89    0.57
   2  -3   6    0.61    0.32
   2  -3   7   94.36    6.19
   2  -3   7   93.51    4.80
   2  -3   7   91.86    4.76
   2  -3   7  105.66    6.04
   2  -3   8  365.57   17.26
   2  -3   8  378.71   16.09
   2  -3   8  386.78   17.01
   2  -3   8  335.14   15.59
   2  -3   9  256.60   11.77
   2  -3   9  261.12   12.93
   2  -3   9  239.18   11.49
  -2   3  -9  247.91   11.62
  -2   3  -9  259.57   11.69
   2  -3  10   35.44    3.11
  -2   3 -10   36.91    3.18
  -2   3 -10   33.94    3.09
  -2   3 -10   36.74    3.11
   2  -3  10   37.94    3.26
   2  -3  10   34.20    3.70
  -2   3 -10   40.12    2.72
   2  -3  11  317.07   14.72
  -2   3 -11  354.34   15.07
  -2   3 -11  314.51   14.75
   2  -3  11  305.38   16.59
   2  -3  11  321.28   14.86
   2  -3  11  343.79   16.08
  -2   3 -11  320.74   13.84
   2  -3  12  763.30   31.23
  -2   3 -12  780.72   31.37
  -2   3 -12  740.04   31.20
   2  -3  12  804.37   34.09
   2  -3  12  727.10   31.19
   2  -3  12  750.91   32.24
  -2   3 -12  783.23   30.28
   2  -3  13   64.75    6.18
   2  -3  13   62.85    4.80
  -2   3 -13   62.82    4.15
  -2   3 -13   67.52    4.87
  -2   3 -13   63.32    4.81
   2  -3  13   59.36    4.64
   2  -3  14   39.46    3.60
   2  -3  14   38.02    4.77
  -2   3 -14   39.69    4.99
  -2   3 -14   38.42    3.47
  -2   3 -14   34.91    3.46
   2  -3  14   39.08    3.66
  -2   3 -14   48.44    3.95
   2  -3  15   69.51    5.04
  -2   3 -15   74.10    5.13
  -2   3 -15   67.42    5.06
  -2   3 -15   70.19    4.67
  -2   3 -15   76.77    5.09
   2  -3  15   70.99    5.12
  -2   3 -16  381.89   16.86
  -2   3 -16  397.70   17.55
  -2   3 -16  399.56   17.47
   2  -3  16  392.05   17.47
  -2   3 -16  400.81   17.29
  -2   3 -17  121.21    6.34
  -2   3 -17  114.58    6.23
  -2   3 -17  122.56    6.78
   2  -3  17  126.67    6.78
  -2   3 -17  126.96    6.81
  -2   3 -17  114.96    6.50
  -2   3 -18    8.05    1.16
  -2   3 -18   11.70    1.36
  -2   3 -18   11.32    1.43
   2  -3  18   11.43    1.46
  -2   3 -18   11.08    1.52
  -2   3 -19  192.41    8.61
   2  -2 -19    3.35    0.55
  -2   2  19    3.24    0.50
  -2   2  18    9.22    1.24
   2  -2 -18    8.53    1.19
   2  -2 -18    9.55    1.14
   2  -2 -18    9.85    1.21
   2  -2 -17  107.42    5.45
   2  -2 -17  106.09    5.89
   2  -2 -17  109.08    5.80
   2  -2 -16    5.48    1.11
  -2   2  16    3.95    0.82
  -2   2  15    0.40    0.48
   2  -2 -15    0.49    0.45
   2  -2 -15    1.54    0.69
   2  -2 -15    0.59    0.44
  -2   2  14   50.43    3.58
   2  -2 -14   45.69    3.40
   2  -2 -14   38.78    3.45
   2  -2 -14   43.24    3.71
   2  -2 -14   46.60    3.84
   2  -2 -14   43.40    3.66
  -2   2  13   25.17    2.48
   2  -2 -13   23.31    2.43
   2  -2 -13   21.27    2.53
   2  -2 -13   23.96    2.75
   2  -2 -13   29.26    4.29
   2  -2 -13   23.73    2.68
   2  -2 -13   21.79    2.14
   2  -2 -13   25.08    2.73
   2  -2 -12   53.68    4.15
   2  -2 -12   46.98    4.01
   2  -2 -12   54.21    3.94
   2  -2 -12   51.07    3.54
   2  -2 -12   53.37    4.14
  -2   2  12   52.72    3.82
   2  -2 -12   52.15    4.24
   2  -2 -12   51.16    5.76
   2  -2 -12   48.88    4.03
   2  -2 -11    3.47    1.07
   2  -2 -11    2.74    0.88
   2  -2 -11    4.36    0.90
   2  -2 -11    3.74    1.11
   2  -2 -11    3.92    1.07
   2  -2 -11    6.67    1.92
   2  -2 -11    5.88    1.31
  -2   2  11    5.33    1.11
  -2   2  10   47.41    3.35
   2  -2 -10   42.98    3.56
   2  -2 -10   40.42    3.43
   2  -2 -10   50.93    3.96
   2  -2 -10   46.16    5.03
   2  -2 -10   44.51    3.61
   2  -2  -9   10.98    1.45
   2  -2  -9    9.10    1.43
   2  -2  -9    7.97    1.23
   2  -2  -9    6.42    1.76
   2  -2  -9    9.47    1.57
   2  -2  -9   13.51    1.76
   2  -2  -9    9.83    1.51
   2  -2  -8  375.31   19.20
   2  -2  -8  431.04   17.90
   2  -2  -8  413.04   17.39
   2  -2  -7  125.92    7.83
   2  -2  -7  124.49    6.24
   2  -2  -7  110.20    6.00
   2  -2  -6    6.24    1.02
   2  -2  -6    7.18    1.59
   2  -2  -6    6.23    1.09
   2  -2  -5   83.71    5.58
   2  -2  -5   80.36    4.82
   2  -2  -5   83.67    4.44
   2  -2  -4  391.24   15.96
   2  -2  -4  402.47   16.79
  -2   2   3  991.28   37.93
   2  -2  -3 1004.70   38.94
  -2   2   2    7.01    0.89
  -2   2   2    6.38    0.85
   2  -2  -2    7.21    1.24
   2  -2  -1   34.91    2.52
  -2   2   1   40.23    2.29
  -2   2   1   38.10    2.42
   2  -2  -1   34.05    2.86
  -2   2   0  130.64    5.70
   2  -2   0  138.08    6.43
   2  -2   1  934.72   36.04
   2  -2   1  936.97   36.76
   2  -2   2    1.44    0.48
   2  -2   2    2.06    0.65
   2  -2   2    1.53    0.64
   2  -2   3  335.59   14.21
   2  -2   3  340.24   14.46
   2  -2   3  326.49   14.56
   2  -2   4   49.76    3.57
   2  -2   4   55.36    3.83
   2  -2   4   59.41    3.90
   2  -2   5  109.56    6.13
   2  -2   5  106.21    5.94
   2  -2   5  105.80    6.12
   2  -2   6  439.87   18.22
   2  -2   6  420.06   18.62
   2  -2   6  430.76   18.70
   2  -2   7  320.08   14.08
   2  -2   7  326.33   14.95
   2  -2   7  325.42   15.09
   2  -2   8   76.17    4.47
   2  -2   8   70.07    5.21
   2  -2   9  419.28   19.07
   2  -2  10  782.25   33.04
  -2   2 -10  837.18   31.64
  -2   2 -10  811.16   31.46
   2  -2  10  711.59   31.39
   2  -2  10  774.58   31.42
  -2   2 -10  835.93   31.51
   2  -2  10  762.24   31.34
   2  -2  11  180.51    9.27
   2  -2  11  182.56   10.54
  -2   2 -11  200.13    9.52
  -2   2 -11  198.05    9.51
   2  -2  11  181.21    9.43
   2  -2  11  171.66    9.20
  -2   2 -11  187.81    9.30
   2  -2  11  192.22   11.27
   2  -2  12  273.66   14.88
  -2   2 -12  301.53   12.94
  -2   2 -12  275.18   12.67
   2  -2  12  253.82   12.62
   2  -2  12  268.51   12.61
   2  -2  12  254.21   13.68
   2  -2  12  235.43   12.30
   2  -2  13  258.05   14.76
  -2   2 -13  274.17   12.71
  -2   2 -13  268.55   12.68
   2  -2  13  241.29   12.49
   2  -2  13  247.72   12.42
   2  -2  13  263.60   13.68
   2  -2  13  262.34   12.57
   2  -2  14  214.33   13.29
   2  -2  14  214.75   11.06
  -2   2 -14  214.44   10.21
   2  -2  14  211.05   11.11
  -2   2 -14  233.94   11.33
  -2   2 -14  229.41   11.26
   2  -2  14  222.91   11.17
  -2   2 -14  212.95   13.34
   2  -2  15  153.54   10.72
   2  -2  15  159.87    8.90
  -2   2 -15  168.70    8.15
  -2   2 -15  168.79   11.26
   2  -2  15  154.81    8.70
   2  -2  15  155.39    8.74
  -2   2 -15  170.07    8.91
  -2   2 -15  154.23    8.81
   2  -2  16   13.34    1.95
   2  -2  16   10.91    1.88
  -2   2 -16   10.87    1.58
  -2   2 -16   12.74    1.91
  -2   2 -16   14.22    2.04
  -2   2 -16   15.35    2.14
  -2   2 -17  231.52   11.22
   2  -2  17  242.57   11.19
  -2   2 -17  228.82   10.54
   2  -2  17  236.28   11.31
  -2   2 -17  237.75   10.65
  -2   2 -17  237.11   11.09
  -2   2 -17  212.66   10.97
   2  -2  18  103.67    5.91
  -2   2 -18   98.51    5.29
  -2   2 -18   99.65    5.32
  -2   2 -18  106.54    5.79
  -2   2 -18  107.43    5.96
   2  -2  18  106.12    5.76
  -2   2 -19  104.33    5.56
  -2   2 -19  107.10    5.45
   2  -2  19  104.71    5.56
   2  -2  20   14.60    1.37
  -2   2 -20   17.91    1.49
  -2   2 -20   17.64    1.44
  -2   1  19   61.00    3.07
  -2   1  19   56.14    2.93
   2  -1 -19   52.65    2.83
   2  -1 -19   52.50    2.97
   2  -1 -18   15.15    1.53
   2  -1 -18   18.62    1.77
   2  -1 -18   15.56    1.69
   2  -1 -17    1.53    0.65
   2  -1 -17    1.77    0.66
  -2   1  17    1.96    0.77
   2  -1 -17    2.59    0.86
   2  -1 -16    6.02    1.09
   2  -1 -16    6.63    1.35
   2  -1 -16    2.53    0.85
  -2   1  16    4.76    0.94
   2  -1 -16    5.69    1.20
   2  -1 -15    7.71    1.39
   2  -1 -15    8.44    1.44
   2  -1 -15    5.57    1.30
  -2   1  15    8.54    1.34
   2  -1 -15    8.32    1.57
   2  -1 -14    1.01    0.72
   2  -1 -14    0.82    0.53
   2  -1 -14    1.24    0.93
   2  -1 -14    0.36    0.49
   2  -1 -14    0.81    0.64
   2  -1 -14    0.35    0.52
  -2   1  14    0.91    0.54
   2  -1 -13   71.27    4.57
   2  -1 -13   67.89    4.89
   2  -1 -13   61.21    6.45
   2  -1 -13   69.60    4.99
   2  -1 -13   67.27    4.34
   2  -1 -13   71.24    4.86
  -2   1  13   73.56    4.64
   2  -1 -13   69.21    5.04
   2  -1 -12  146.40    7.80
   2  -1 -12  159.03    8.40
   2  -1 -12  148.28   10.51
   2  -1 -12  159.84    8.41
   2  -1 -12  144.30    7.52
   2  -1 -12  150.45    8.13
  -2   1  12  156.41    7.87
  -2   1  11  137.64    7.19
   2  -1 -11  144.95    9.89
   2  -1 -11  146.66    7.89
   2  -1 -11  142.88    7.73
   2  -1 -11  139.04    7.07
   2  -1 -11  136.76    7.33
   2  -1 -11  151.89    7.75
   2  -1 -10    1.41    0.63
   2  -1 -10    1.35    0.61
   2  -1 -10    1.23    0.56
   2  -1 -10   -0.33    0.52
   2  -1 -10    2.55    0.91
   2  -1  -9    4.39    0.99
   2  -1  -9    4.04    0.96
   2  -1  -9    2.31    0.98
   2  -1  -9    6.14    1.20
   2  -1  -9    3.08    0.82
   2  -1  -8   91.74    6.48
   2  -1  -8   92.80    5.10
   2  -1  -7  680.82   29.17
   2  -1  -7  724.43   27.11
   2  -1  -7  674.35   27.31
   2  -1  -6  413.28   17.64
   2  -1  -6  388.44   15.90
   2  -1  -6  389.89   16.09
   2  -1  -5   37.48    3.21
   2  -1  -5   43.34    2.90
   2  -1  -4    6.24    1.14
   2  -1  -4    7.05    1.07
   2  -1  -3  452.38   17.74
   2  -1  -3  407.75   17.46
   2  -1  -2  258.35   11.27
  -2   1   1  520.97   20.30
  -2   1   1  568.68   20.37
   2  -1  -1  527.40   20.79
   2  -1  -1  548.12   21.74
   2  -1   0 4031.98  151.65
   2  -1   0 4227.22  152.30
   2  -1   1 3444.10  132.50
   2  -1   1 3755.20  132.18
   2  -1   1 3430.36  132.83
   2  -1   2 4254.53  157.84
   2  -1   2 4275.03  158.40
   2  -1   3    0.92    0.43
   2  -1   3    1.89    0.59
   2  -1   4  551.67   22.23
   2  -1   4  564.36   22.56
   2  -1   4  544.52   22.16
   2  -1   5  990.44   37.83
   2  -1   5  968.59   38.38
   2  -1   5  965.57   38.16
   2  -1   6    3.81    0.80
   2  -1   6    5.29    1.17
   2  -1   6    3.44    0.92
   2  -1   7  151.87    7.16
   2  -1   7  147.02    8.16
   2  -1   7  149.29    8.12
   2  -1   8  519.85   20.62
   2  -1   8  516.56   22.44
  -2   1  -9 1423.24   53.35
   2  -1   9 1346.57   55.00
   2  -1  10   86.23    5.44
  -2   1 -10  101.15    5.52
   2  -1  10   95.70    6.70
   2  -1  10   98.61    5.55
  -2   1 -10  106.24    5.64
   2  -1  11  172.56    8.55
   2  -1  11  150.84    9.64
   2  -1  11  159.56    8.49
  -2   1 -11  179.36    8.55
  -2   1 -11  166.05    8.46
   2  -1  11  172.33   10.43
   2  -1  12  627.53   25.50
   2  -1  12  611.53   27.29
  -2   1 -12  647.43   28.12
   2  -1  12  554.15   25.23
  -2   1 -12  604.14   25.27
   2  -1  12  644.22   28.37
  -2   1 -12  641.15   25.51
   2  -1  13    8.89    1.63
   2  -1  13    8.34    1.99
  -2   1 -13   12.56    2.58
   2  -1  13    7.07    1.48
  -2   1 -13   11.06    1.74
  -2   1 -13   11.08    1.78
  -2   1 -13   10.36    1.71
   2  -1  13    9.83    2.31
   2  -1  14    2.76    1.33
   2  -1  14    1.99    0.87
   2  -1  14    2.74    1.14
  -2   1 -14    2.17    0.92
  -2   1 -14    2.37    0.92
   2  -1  14    3.29    1.07
  -2   1 -14    2.22    0.72
   2  -1  14    1.99    0.98
  -2   1 -14    2.49    0.86
  -2   1 -14    1.97    1.17
   2  -1  15   15.96    2.19
   2  -1  15   13.41    2.77
  -2   1 -15   15.21    2.15
  -2   1 -15   13.72    2.07
   2  -1  15   12.05    1.87
  -2   1 -15   12.96    2.77
   2  -1  15   12.67    2.00
  -2   1 -15   11.49    1.57
   2  -1  16  111.34    6.72
   2  -1  16  115.96    6.95
  -2   1 -16  121.42    6.26
  -2   1 -16  107.92    6.79
  -2   1 -16  121.23    7.08
   2  -1  17   21.05    2.33
  -2   1 -17   19.56    2.01
   2  -1  17   25.17    2.63
  -2   1 -17   23.09    2.52
   2  -1  18   12.63    1.63
  -2   1 -18   13.31    1.80
   2  -1  18   13.44    1.80
  -2   1 -18   12.48    1.45
  -2   1 -19  143.81    7.17
  -2   1 -19  147.18    7.29
   2  -1  19  152.08    7.33
   2  -1  20   64.26    3.58
  -2   1 -20   69.39    3.63
  -2   1 -20   63.35    3.61
  -2   0  19   13.88    1.21
   2   0 -19   12.41    1.17
  -2   0  19   13.92    1.24
   2   0 -19   12.76    1.26
   2   0 -19   13.14    1.13
   2   0 -18    2.92    0.77
  -2   0  18    3.55    0.79
   2   0 -18    2.11    0.66
   2   0 -18    2.72    0.61
  -2   0  18    2.90    0.73
   2   0 -17   15.87    1.92
   2   0 -17   16.93    1.84
   2   0 -17   14.40    1.84
  -2   0  17   16.27    1.89
   2   0 -17   18.83    2.06
   2   0 -16   13.44    1.95
   2   0 -16   11.83    1.70
  -2   0  16   11.29    1.48
   2   0 -16   13.48    1.89
  -2   0  16   16.28    2.02
   2   0 -16   12.66    1.90
  -2   0  15    3.21    0.92
   2   0 -15    4.36    1.15
   2   0 -15    4.51    1.02
   2   0 -15    3.94    1.17
   2   0 -15    2.55    0.92
   2   0 -14   22.80    2.40
   2   0 -14   20.86    2.29
   2   0 -14   25.53    3.90
   2   0 -14   18.81    2.47
  -2   0  14   18.51    2.15
   2   0 -14   22.91    2.26
   2   0 -13   11.28    1.59
   2   0 -13   10.46    1.87
   2   0 -13   10.43    1.63
   2   0 -13   13.71    1.88
   2   0 -13   11.89    2.66
  -2   0  13   11.02    1.63
   2   0 -12   94.99    5.46
   2   0 -12   97.51    5.48
   2   0 -12   96.16    6.07
  -2   0  12   85.35    5.29
   2   0 -12   94.36    5.64
   2   0 -12   91.78    7.59
   2   0 -12   95.27    5.79
   2   0 -11   48.65    3.58
   2   0 -11   46.70    3.37
   2   0 -11   46.53    3.74
   2   0 -11   45.90    3.83
  -2   0  11   50.32    3.43
   2   0 -11   47.19    3.46
   2   0 -11   48.86    5.04
   2   0 -11   49.08    3.75
   2   0 -10    4.55    0.95
   2   0 -10    4.46    0.90
   2   0 -10    4.83    1.09
   2   0 -10    5.19    1.54
   2   0 -10    4.63    1.05
   2   0 -10    3.50    1.02
   2   0 -10    3.12    0.81
   2   0 -10    3.86    0.77
   2   0  -9    3.52    0.89
   2   0  -9    3.19    1.16
   2   0  -9    3.85    0.93
   2   0  -9    3.78    0.82
   2   0  -8  195.86    8.93
   2   0  -8  203.45   10.70
   2   0  -7  188.60    8.49
   2   0  -7  206.53   10.18
   2   0  -6   88.88    4.47
   2   0  -6   85.83    5.36
   2   0  -5   95.35    4.81
   2   0  -5   94.03    5.36
   2   0  -4   95.77    4.92
   2   0  -4  100.13    4.93
   2   0  -4   93.97    5.11
   2   0  -3  108.75    5.33
   2   0  -3  106.14    5.17
   2   0  -3   99.93    5.17
   2   0  -2  263.88   10.42
   2   0  -2  224.52    8.98
   2   0  -2  246.71    9.79
   2   0  -2  258.57   10.32
   2   0  -1 1968.92   65.42
   2   0  -1 1894.90   66.06
   2   0  -1 1876.34   65.98
   2   0   0  819.04   30.33
   2   0   0  816.44   31.21
   2   0   1 1511.60   55.53
   2   0   1 1466.22   56.15
   2   0   1 1484.87   56.51
   2   0   2 1366.42   52.50
   2   0   2 1371.35   51.96
   2   0   2 1423.26   52.57
   2   0   2 1397.71   52.61
   2   0   3  149.91    6.81
   2   0   3  155.90    7.03
   2   0   3  144.94    6.99
   2   0   4  572.44   24.71
   2   0   4  616.20   24.50
   2   0   4  653.94   24.43
   2   0   4  631.05   24.46
   2   0   5   98.52    5.79
   2   0   5  108.34    5.74
   2   0   5  110.69    5.36
   2   0   5  105.80    5.36
   2   0   6   29.77    2.76
   2   0   6   34.47    2.82
   2   0   6   27.31    2.13
   2   0   7  102.23    6.48
   2   0   7  115.85    5.52
  -2   0  -7  114.09    5.41
   2   0   8    6.92    1.48
  -2   0  -8    7.05    1.03
   2   0   9  120.38    7.69
  -2   0  -9  129.26    6.37
   2   0  10   63.30    5.22
  -2   0 -10   56.16    3.77
   2   0  10   54.41    4.86
  -2   0 -10   63.06    5.07
   2   0  11   69.73    4.49
   2   0  11   65.35    5.55
  -2   0 -11   67.18    4.35
   2   0  11   58.35    4.20
  -2   0 -11   66.64    4.32
   2   0  11   73.02    6.00
  -2   0 -11   60.68    5.40
   2   0  12   19.55    2.31
   2   0  12   22.93    3.25
  -2   0 -12   20.15    2.27
   2   0  12   19.12    2.23
  -2   0 -12   20.34    2.26
   2   0  12   19.36    3.14
  -2   0 -12   19.04    3.03
   2   0  13   34.27    3.17
   2   0  13   24.42    3.52
  -2   0 -13   34.29    3.17
   2   0  13   30.76    2.96
  -2   0 -13   30.34    2.95
   2   0  13   31.20    4.16
  -2   0 -13   31.22    4.10
   2   0  14  301.21   14.03
   2   0  14  286.38   15.59
  -2   0 -14  301.55   13.98
   2   0  14  285.20   13.76
  -2   0 -14  310.46   14.09
   2   0  14  290.25   16.39
  -2   0 -14  293.31   16.38
   2   0  15   53.12    4.36
  -2   0 -15   59.31    3.79
   2   0  15   60.17    4.55
  -2   0 -15   60.48    6.16
  -2   0 -15   58.68    4.49
  -2   0 -15   64.50    4.74
  -2   0 -15   68.54    4.83
   2   0  16   24.04    2.60
  -2   0 -16   20.62    2.02
  -2   0 -16   23.23    2.60
  -2   0 -16   21.48    2.55
   2   0  16   23.63    2.56
   2   0  17  112.58    6.53
  -2   0 -17  106.65    5.72
  -2   0 -17  118.70    6.77
   2   0  17  113.96    6.43
   2   0  18   25.08    2.46
  -2   0 -18   24.91    2.52
   2   0  18   24.73    2.34
   2   0  19   74.78    4.46
  -2   0 -19   76.98    4.52
  -2   0 -19   78.95    4.63
  -2   0 -20    5.15    0.82
  -2   0 -20    5.67    0.89
  -2  -1  19    3.11    0.56
  -2  -1  19    3.31    0.58
   2   1 -19    3.34    0.60
   2   1 -18    1.28    0.52
  -2  -1  18    2.17    0.63
   2   1 -18    1.36    0.54
  -2  -1  18    1.32    0.53
   2   1 -18    1.98    0.68
   2   1 -17    5.89    1.16
  -2  -1  17    5.34    1.09
   2   1 -17    6.04    1.19
   2   1 -17    7.59    1.13
  -2  -1  17    5.74    1.13
   2   1 -17    6.30    1.24
  -2  -1  16    0.63    0.47
   2   1 -16    0.87    0.62
   2   1 -16    0.19    0.64
   2   1 -16    0.14    0.39
  -2  -1  16   -0.24    0.52
   2   1 -16   -0.17    0.51
   2   1 -15   12.72    1.95
  -2  -1  15   14.73    1.78
   2   1 -15   14.55    1.90
   2   1 -15   13.86    2.17
  -2  -1  15   15.03    2.05
   2   1 -15   13.97    2.12
   2   1 -14   24.10    2.77
  -2  -1  14   20.94    2.23
   2   1 -14   23.15    2.38
   2   1 -14   21.16    2.07
   2   1 -14   27.15    2.93
   2   1 -14   22.90    2.31
   2   1 -14   19.26    3.33
   2   1 -14   20.08    2.37
   2   1 -13   25.36    2.46
   2   1 -13   23.91    3.69
   2   1 -13   24.70    2.82
  -2  -1  13   22.52    2.30
   2   1 -13   22.33    2.38
   2   1 -13   23.10    2.33
   2   1 -12   29.62    2.60
   2   1 -12   22.97    3.53
  -2  -1  12   21.20    2.23
   2   1 -12   25.50    2.82
   2   1 -12   24.31    2.43
   2   1 -12   26.05    2.50
  -2  -1  11    1.63    0.58
   2   1 -11    2.42    0.84
   2   1 -11    1.64    0.90
   2   1 -11    1.92    0.73
   2   1 -11    1.92    0.72
   2   1 -11    1.68    0.67
   2   1 -11    0.81    0.46
   2   1 -10    4.96    1.11
   2   1 -10    4.69    1.51
   2   1 -10    4.49    0.97
   2   1 -10    2.88    0.77
   2   1 -10    3.55    0.82
   2   1 -10    4.33    0.90
   2   1  -9   21.93    2.35
   2   1  -9   25.73    2.15
   2   1  -8  519.04   22.20
  -2  -1   8  479.64   20.45
   2   1  -8  515.44   20.10
  -2  -1   7  306.35   13.45
   2   1  -7  319.80   13.09
   2   1  -6   13.91    1.79
  -2  -1   6   13.62    1.36
   2   1  -6   13.01    1.34
   2   1  -5  781.32   29.15
  -2  -1   5  710.35   27.97
   2   1  -5  729.82   28.50
   2   1  -4  831.27   31.45
   2   1  -4  787.88   31.38
  -2  -1   4  809.35   30.54
   2   1  -3  195.85    8.21
  -2  -1   3  183.99    7.51
   2   1  -3  192.28    8.60
   2   1  -3  197.94    8.55
   2   1  -2  175.87    8.44
   2   1  -2  188.13    7.76
   2   1  -1 2234.15   84.53
   2   1  -1 2336.07   84.64
   2   1  -1 2270.41   84.30
   2   1  -1 2243.35   85.61
   2   1  -1 2439.07   85.66
   2   1   0 9999.00  365.64
   2   1   0 9323.10  365.82
   2   1   1 1068.63   40.93
   2   1   1 1046.51   41.38
   2   1   1 1186.06   41.41
   2   1   1 1100.47   41.82
   2   1   2    5.38    0.85
  -2  -1  -2    5.40    0.51
   2   1   2    6.85    0.99
   2   1   3    4.38    0.79
   2   1   3    5.79    0.97
  -2  -1  -3    5.57    0.68
   2   1   3    5.00    0.85
   2   1   3    6.70    0.94
   2   1   4  690.44   25.68
  -2  -1  -4  657.51   25.27
   2   1   4  669.47   25.85
   2   1   4  596.79   25.56
   2   1   5   31.33    2.30
  -2  -1  -5   31.92    2.34
   2   1   5   29.88    2.56
   2   1   5   29.47    2.26
   2   1   6  991.32   39.45
  -2  -1  -6 1037.32   38.95
   2   1   6  983.19   39.31
   2   1   6  986.99   38.33
  -2  -1  -7   17.42    1.60
   2   1   7   22.99    1.80
  -2  -1  -7   22.19    2.28
   2   1   7   20.20    2.41
   2   1   8  336.03   15.55
  -2  -1  -8  322.32   15.06
  -2  -1  -8  333.22   13.77
   2   1   9  117.78    7.32
  -2  -1  -9  107.66    6.88
  -2  -1  -9  106.37    5.65
  -2  -1 -10  189.97   10.61
  -2  -1 -10  192.56    9.07
   2   1  10  199.81   11.00
   2   1  10  185.05   10.79
  -2  -1 -11    0.71    0.38
   2   1  11    0.61    0.59
   2   1  11    0.60    0.54
  -2  -1 -11    0.29    0.45
   2   1  11   -0.29    0.40
  -2  -1 -11    0.74    0.50
  -2  -1 -11    0.29    0.37
   2   1  11    0.31    0.34
  -2  -1 -12   68.61    4.14
   2   1  12   71.29    6.18
   2   1  12   70.54    4.68
  -2  -1 -12   69.02    5.99
   2   1  12   58.15    4.32
  -2  -1 -12   71.40    4.66
  -2  -1 -12   65.23    4.54
   2   1  12   68.03    6.05
   2   1  13   26.67    2.84
   2   1  13   35.09    4.27
  -2  -1 -13   33.96    3.11
  -2  -1 -13   30.16    4.00
  -2  -1 -13   32.87    3.05
  -2  -1 -13   31.94    2.70
   2   1  13   27.11    2.77
   2   1  14   71.31    6.40
  -2  -1 -14   85.75    5.42
  -2  -1 -14   71.93    6.70
  -2  -1 -14   74.59    5.11
   2   1  14   72.76    5.09
  -2  -1 -14   72.03    4.63
   2   1  14   66.94    4.85
   2   1  15    1.55    0.75
   2   1  15    2.02    1.00
  -2  -1 -15    1.75    0.82
  -2  -1 -15    1.18    0.50
   2   1  15    2.19    0.87
  -2  -1 -15    1.61    1.01
  -2  -1 -15    1.57    0.91
  -2  -1 -15    1.08    0.60
  -2  -1 -16  143.91    8.08
   2   1  16  141.30    7.88
  -2  -1 -16  142.16    7.02
  -2  -1 -16  156.41    8.29
  -2  -1 -16  155.85    7.74
  -2  -1 -17   10.74    1.71
   2   1  17    7.45    1.35
  -2  -1 -17    7.93    1.28
   2   1  17    8.31    1.46
  -2  -1 -17    7.42    1.39
   2   1  18    0.98    0.59
  -2  -1 -18    0.15    0.35
  -2  -1 -18    0.15    0.49
  -2  -1 -18    0.10    0.28
  -2  -1 -19  131.78    6.62
  -2  -1 -19  139.26    6.78
  -2  -1 -19  123.87    6.61
  -2  -1 -20   27.81    2.11
  -2  -1 -20   29.83    2.10
   2   2 -19    4.73    0.72
   2   2 -19    5.47    0.77
  -2  -2  18   20.89    1.76
   2   2 -18   21.06    2.01
  -2  -2  18   18.55    1.72
   2   2 -18   22.20    1.76
  -2  -2  17   25.00    2.24
   2   2 -17   19.72    2.03
  -2  -2  17   20.95    2.04
   2   2 -17   21.46    2.12
   2   2 -16    0.32    0.51
  -2  -2  16    0.32    0.50
   2   2 -16    1.62    0.75
   2   2 -16    1.04    0.52
  -2  -2  16    0.45    0.55
  -2  -2  15   28.90    2.61
   2   2 -15   29.08    2.97
   2   2 -15   31.31    2.76
  -2  -2  15   36.55    3.23
  -2  -2  15   37.88    3.19
   2   2 -15   30.11    3.03
   2   2 -14    0.82    0.69
   2   2 -14    1.41    0.59
   2   2 -14    2.35    0.81
  -2  -2  14    2.76    0.92
   2   2 -14    1.41    0.78
  -2  -2  14    0.86    0.48
   2   2 -14    1.49    0.93
   2   2 -14    1.76    0.74
   2   2 -14    2.77    0.86
   2   2 -13   30.09    2.75
   2   2 -13   33.69    3.12
  -2  -2  13   41.83    3.50
   2   2 -13   30.26    3.20
  -2  -2  13   35.84    2.93
   2   2 -13   38.30    2.96
   2   2 -13   32.00    3.02
   2   2 -13   31.84    3.00
   2   2 -13   43.41    4.86
   2   2 -13   36.85    2.85
   2   2 -13   37.44    3.52
   2   2 -12   60.98    3.88
   2   2 -12   65.26    4.73
   2   2 -12   57.85    3.79
   2   2 -12   49.05    3.93
  -2  -2  12   50.02    3.63
   2   2 -12   49.82    4.23
   2   2 -12   57.40    5.59
   2   2 -12   50.47    3.88
   2   2 -12   52.81    3.78
   2   2 -11  170.24    8.74
   2   2 -11  139.39    8.19
  -2  -2  11  137.68    7.35
   2   2 -11  152.16    7.87
   2   2 -11  149.15    7.60
   2   2 -11  151.20    8.02
   2   2 -11  157.02    7.54
   2   2 -11  166.24   10.13
   2   2 -11  157.73    7.64
   2   2 -10   83.89    5.28
  -2  -2  10   69.82    4.33
   2   2 -10   80.46    4.51
   2   2 -10   74.12    4.70
   2   2 -10   80.03    4.96
   2   2 -10   81.86    6.29
   2   2 -10   75.70    4.61
  -2  -2   9   63.71    4.29
   2   2  -9   52.58    4.01
   2   2  -9   65.38    5.20
   2   2  -9   59.19    3.52
   2   2  -9   53.28    3.85
   2   2  -8    0.35    0.31
  -2  -2   8    0.72    0.46
   2   2  -8    0.22    0.35
  -2  -2   7    3.37    0.80
   2   2  -7    2.18    0.57
   2   2  -6  148.81    7.25
   2   2  -6  142.16    7.89
  -2  -2   6  162.30    7.34
   2   2  -5  108.86    5.73
   2   2  -5  109.02    6.13
   2   2  -4   13.25    1.58
   2   2  -4   14.60    1.76
   2   2  -3  242.47   11.00
   2   2  -3  256.51   11.28
   2   2  -2  113.86    5.84
   2   2  -2  119.97    5.91
  -2  -2   2  106.48    4.50
   2   2  -1 1947.97   74.51
   2   2  -1 1887.97   73.98
   2   2  -1 1985.01   73.09
  -2  -2   1 1995.87   73.04
   2   2  -1 1998.44   73.83
   2   2   0   67.05    3.87
   2   2   0   62.32    3.47
   2   2   0   66.03    3.75
   2   2   0   71.77    3.38
   2   2   1   22.39    2.04
   2   2   1   22.16    1.73
   2   2   1   20.09    1.76
   2   2   1   21.30    1.86
   2   2   1   22.83    1.72
   2   2   2  253.31   11.34
   2   2   2  274.86   11.44
   2   2   2  249.40   11.04
   2   2   2  260.34   10.95
  -2  -2  -3  269.35   10.66
   2   2   3  274.94   11.62
   2   2   3  235.43   11.13
   2   2   3  241.60   11.17
   2   2   4  688.43   28.62
   2   2   4  728.82   28.43
  -2  -2  -4  733.57   28.00
   2   2   5  176.78    8.46
  -2  -2  -5  186.33    8.47
   2   2   6  153.80    7.35
  -2  -2  -6  147.37    7.59
   2   2   7  117.23    6.14
  -2  -2  -7  124.19    6.98
  -2  -2  -7  128.23    5.97
   2   2   7  130.30    7.42
   2   2   8   98.76    5.17
   2   2   8   97.70    6.71
  -2  -2  -8  112.13    6.64
  -2  -2  -8  107.29    5.38
   2   2   9   53.58    4.75
  -2  -2  -9   57.87    3.65
  -2  -2  -9   50.86    4.46
  -2  -2 -10    1.08    0.74
  -2  -2 -10    1.17    0.49
  -2  -2 -10    1.75    0.66
   2   2  10    1.45    0.86
   2   2  10    0.95    0.48
   2   2  11  181.19    8.90
   2   2  11  172.00   10.80
  -2  -2 -11  169.74   10.56
   2   2  11  169.55    8.48
  -2  -2 -11  186.00    8.38
  -2  -2 -11  200.13    9.16
  -2  -2 -11  177.60    8.88
   2   2  11  170.10    8.56
   2   2  12   33.52    3.01
   2   2  12   31.60    4.06
  -2  -2 -12   28.62    3.86
   2   2  12   31.84    2.69
  -2  -2 -12   33.06    2.66
  -2  -2 -12   41.91    3.33
  -2  -2 -12   29.21    2.86
   2   2  12   35.49    3.02
   2   2  12   30.34    2.69
   2   2  13   21.06    2.40
   2   2  13   25.65    3.69
  -2  -2 -13   17.39    3.12
  -2  -2 -13   21.22    2.20
  -2  -2 -13   20.36    2.43
  -2  -2 -13   21.34    2.43
   2   2  13   21.04    2.34
   2   2  14   13.03    1.94
   2   2  14   17.49    3.03
  -2  -2 -14   13.36    2.77
  -2  -2 -14   17.86    2.05
  -2  -2 -14   15.78    2.15
  -2  -2 -14   12.65    1.93
   2   2  14   15.25    2.01
   2   2  15    1.08    0.99
   2   2  15    1.72    0.80
  -2  -2 -15    3.01    0.91
  -2  -2 -15    1.56    0.82
  -2  -2 -15    2.07    0.56
   2   2  15    1.03    0.70
  -2  -2 -15    1.61    1.11
  -2  -2 -15    2.14    0.93
  -2  -2 -16    7.17    1.29
  -2  -2 -16    3.41    1.01
   2   2  16    2.46    0.84
  -2  -2 -16    5.04    0.98
  -2  -2 -16    6.39    1.38
  -2  -2 -17   10.98    1.79
  -2  -2 -17   13.71    1.78
   2   2  17   15.62    1.87
  -2  -2 -17   18.19    2.17
  -2  -2 -18    9.21    1.32
  -2  -2 -18   12.18    1.68
  -2  -2 -18   10.50    1.50
  -2  -2 -18   12.84    1.72
  -2  -2 -19    6.92    1.12
  -2  -2 -19    4.73    0.77
  -2  -2 -19    7.05    1.12
  -2  -2 -20   19.96    1.58
  -2  -3  18    0.87    0.40
   2   3 -18    1.19    0.53
   2   3 -18    1.23    0.50
  -2  -3  18    0.73    0.34
  -2  -3  17    0.31    0.37
   2   3 -17    0.42    0.42
  -2  -3  17    0.12    0.35
   2   3 -17   -0.14    0.43
   2   3 -17   -0.14    0.44
   2   3 -16   20.21    2.18
  -2  -3  16   26.38    2.47
   2   3 -16   30.12    2.60
  -2  -3  16   25.12    2.35
   2   3 -16   25.55    2.67
   2   3 -15   33.85    3.16
  -2  -3  15   42.50    3.44
   2   3 -15   41.87    3.50
   2   3 -15   44.42    3.81
  -2  -3  15   42.07    3.32
  -2  -3  14   10.41    1.64
   2   3 -14    9.34    1.67
   2   3 -14    9.13    1.67
   2   3 -14    9.34    1.28
  -2  -3  14   11.83    1.80
   2   3 -14   11.41    1.73
   2   3 -14    7.71    1.39
   2   3 -13   70.12    4.54
   2   3 -13   66.84    4.52
  -2  -3  13   77.47    4.97
  -2  -3  13   61.72    4.28
   2   3 -13   60.43    4.77
   2   3 -13   73.12    5.20
   2   3 -13   78.11    4.41
   2   3 -13   71.21    4.92
   2   3 -13   66.62    6.24
   2   3 -13   60.03    4.23
   2   3 -13   70.09    4.82
  -2  -3  13   76.17    5.00
  -2  -3  12   39.45    3.37
  -2  -3  12   42.09    3.41
   2   3 -12   36.91    2.90
   2   3 -12   35.46    3.44
   2   3 -12   36.61    3.26
   2   3 -12   32.45    2.92
   2   3 -12   36.63    3.16
  -2  -3  12   29.88    2.71
   2   3 -12   31.96    3.27
   2   3 -12   33.17    2.97
   2   3 -12   33.20    4.25
  -2  -3  11  188.42    8.57
   2   3 -11  176.27    9.00
   2   3 -11  156.89    7.80
   2   3 -11  153.12    8.25
   2   3 -11  156.36    8.06
   2   3 -11  147.04    8.04
   2   3 -11  161.27    8.69
  -2  -3  11  129.86    7.49
   2   3 -11  153.74    7.98
   2   3 -11  163.18   10.22
  -2  -3  10   21.39    2.21
  -2  -3  10   13.48    1.66
   2   3 -10   17.54    2.23
   2   3 -10   14.94    2.11
   2   3 -10   17.52    1.88
   2   3 -10   18.42    2.06
   2   3 -10   13.13    1.84
   2   3 -10   13.85    1.85
   2   3 -10   16.17    2.62
   2   3 -10   15.91    1.88
  -2  -3   9   62.98    4.56
   2   3  -9   68.53    4.35
   2   3  -9   67.55    4.33
   2   3  -9   62.26    4.05
   2   3  -9   66.24    4.02
   2   3  -9   76.02    4.88
  -2  -3   9   55.28    3.71
   2   3  -9   60.62    4.44
   2   3  -9   58.01    4.08
   2   3  -8    0.16    0.39
   2   3  -8    0.11    0.31
   2   3  -8    0.16    0.48
   2   3  -8   -0.22    0.35
  -2  -3   8    0.17    0.38
   2   3  -7  178.40    8.85
  -2  -3   7  190.01    9.24
   2   3  -7  200.16   10.06
   2   3  -6   11.36    1.54
   2   3  -6   11.94    1.88
   2   3  -5    0.15    0.23
   2   3  -5    0.18    0.55
   2   3  -4  521.55   21.95
   2   3  -4  542.21   22.47
   2   3  -3  565.39   22.02
  -2  -3   3  504.40   20.23
  -2  -3   2   19.80    1.51
   2   3  -1  595.70   23.86
  -2  -3   1  604.52   23.22
   2   3  -1  590.86   22.86
   2   3  -1  613.14   24.36
   2   3   0   11.13    1.43
   2   3   0   10.93    1.34
   2   3   0    9.59    1.46
   2   3   1  247.22   11.13
   2   3   1  257.75   11.32
   2   3   1  263.05   11.76
   2   3   2    1.51    0.51
   2   3   2    1.41    0.60
   2   3   2    0.93    0.58
   2   3   3  187.49    8.54
   2   3   3  187.71    9.16
   2   3   3  214.39    9.89
   2   3   4  226.19   11.10
   2   3   5  387.23   16.60
   2   3   5  360.45   15.46
  -2  -3  -5  335.25   15.32
  -2  -3  -6  269.63   11.17
  -2  -3  -6  260.85   12.32
   2   3   6  263.32   12.04
  -2  -3  -7  298.91   13.99
   2   3   7  292.95   13.14
  -2  -3  -7  298.88   12.54
  -2  -3  -8   63.65    3.74
  -2  -3  -8   56.68    4.66
   2   3   8   50.71    3.63
   2   3   8   60.20    4.92
  -2  -3  -9    2.70    0.74
   2   3   9    2.50    1.08
  -2  -3  -9    2.09    0.88
  -2  -3 -10    3.88    1.31
   2   3  10    4.46    0.95
  -2  -3 -10    3.61    0.83
   2   3  10    7.14    1.20
  -2  -3 -10    6.28    1.17
   2   3  10    4.63    1.03
   2   3  10    7.13    1.78
  -2  -3 -11  405.86   20.28
   2   3  11  417.15   17.70
  -2  -3 -11  423.52   17.33
   2   3  11  417.45   17.77
  -2  -3 -11  404.05   17.89
   2   3  11  415.24   17.94
   2   3  11  436.23   20.81
  -2  -3 -12  458.86   23.15
   2   3  12  479.62   20.17
  -2  -3 -12  492.01   19.96
   2   3  12  462.13   20.16
  -2  -3 -12  495.73   20.68
   2   3  12  476.01   20.52
   2   3  12  507.98   23.67
   2   3  13  161.13    8.51
   2   3  13  154.86   10.71
  -2  -3 -13  148.16   10.43
   2   3  13  146.09    7.86
  -2  -3 -13  167.63    8.12
   2   3  13  156.56    8.12
   2   3  13  147.65    7.92
  -2  -3 -13  159.47    8.58
  -2  -3 -13  170.37    8.76
   2   3  14   87.62    5.65
   2   3  14   90.10    7.62
  -2  -3 -14   75.81    7.15
   2   3  14   79.32    4.92
  -2  -3 -14   92.39    5.38
   2   3  14   85.27    5.26
  -2  -3 -14   83.22    5.64
  -2  -3 -14   84.09    5.65
   2   3  15   17.71    3.11
  -2  -3 -15   12.49    1.76
  -2  -3 -15   15.41    2.11
  -2  -3 -15   10.93    1.84
   2   3  15    8.08    1.40
  -2  -3 -15   10.76    2.48
  -2  -3 -16   77.73    5.09
  -2  -3 -16   67.29    4.88
  -2  -3 -16   73.81    4.49
  -2  -3 -16   71.66    4.69
  -2  -3 -17    0.81    0.57
  -2  -3 -17    0.33    0.53
  -2  -3 -17   -0.14    0.47
  -2  -3 -17    0.80    0.53
  -2  -3 -18   18.38    1.96
  -2  -3 -18   15.96    1.72
  -2  -3 -18   16.73    1.91
  -2  -3 -19  140.04    6.39
  -2  -3 -19  126.37    5.99
  -2  -3 -19  129.38    6.44
  -2  -3 -20   32.23    1.93
   2   4 -18    5.93    0.85
   2   4 -18    4.29    0.64
   2   4 -18    5.92    0.82
  -2  -4  17    2.27    0.60
   2   4 -17    1.87    0.61
  -2  -4  17    2.09    0.52
   2   4 -17    2.13    0.72
  -2  -4  16    1.02    0.52
   2   4 -16    1.14    0.62
  -2  -4  16    1.28    0.52
   2   4 -16    1.33    0.64
   2   4 -15   84.82    5.13
   2   4 -15   89.73    5.53
   2   4 -15   78.73    5.26
  -2  -4  15   79.60    4.86
  -2  -4  15   86.13    5.20
   2   4 -15   85.84    5.16
   2   4 -14  119.09    6.90
  -2  -4  14  120.24    6.83
  -2  -4  14  118.61    6.56
   2   4 -14  114.08    6.66
   2   4 -14  122.96    7.27
   2   4 -14  126.28    7.00
   2   4 -13    2.88    0.90
   2   4 -13    3.14    0.93
   2   4 -13    3.29    1.16
   2   4 -13    1.96    0.83
  -2  -4  13    2.71    0.93
  -2  -4  13    3.35    0.93
   2   4 -13    1.10    0.64
   2   4 -13    3.00    0.97
   2   4 -13    3.13    1.30
   2   4 -12   30.96    2.98
   2   4 -12   34.73    2.81
   2   4 -12   34.76    3.38
  -2  -4  12   36.98    3.26
  -2  -4  12   37.11    3.14
   2   4 -12   33.51    3.23
   2   4 -12   34.87    3.15
   2   4 -12   32.93    3.28
   2   4 -12   33.90    4.26
   2   4 -11   10.15    1.74
   2   4 -11   11.25    1.73
   2   4 -11   11.58    1.93
   2   4 -11   14.17    1.74
   2   4 -11   13.24    2.02
  -2  -4  11   14.56    1.98
  -2  -4  11   12.79    1.76
   2   4 -11   13.04    1.87
   2   4 -11   17.58    2.90
  -2  -4  10   17.48    2.10
   2   4 -10   14.69    2.09
   2   4 -10   16.30    1.84
   2   4 -10   15.19    1.97
  -2  -4  10   14.04    1.81
   2   4 -10   12.06    1.90
   2   4 -10   19.76    2.26
   2   4 -10   15.83    2.20
   2   4 -10   17.32    1.93
   2   4  -9   32.33    3.10
   2   4  -9   30.55    2.67
   2   4  -9   33.19    3.18
   2   4  -9   31.52    2.99
   2   4  -9   39.23    3.26
   2   4  -9   36.65    3.84
  -2  -4   9   38.67    3.57
  -2  -4   9   33.79    2.95
   2   4  -9   30.39    2.86
   2   4  -8   27.11    2.77
   2   4  -8   29.68    2.82
   2   4  -8   34.52    3.05
   2   4  -8   31.78    2.62
   2   4  -8   34.45    3.08
  -2  -4   8   33.94    3.25
   2   4  -8   36.29    3.75
  -2  -4   8   34.71    2.82
   2   4  -8   27.03    2.62
   2   4  -7   14.47    1.88
   2   4  -7   11.43    1.75
   2   4  -7   15.71    1.70
   2   4  -7   12.56    1.75
   2   4  -7   12.50    2.15
   2   4  -7   11.32    1.63
   2   4  -6   86.34    5.61
   2   4  -6   89.62    6.19
   2   4  -5  326.82   15.52
  -2  -4   4   12.52    1.45
   2   4  -4   15.79    2.25
  -2  -4   3    2.37    0.63
   2   4  -3    1.85    0.80
  -2  -4   2    4.68    0.86
   2   4  -2    3.83    0.98
   2   4  -1   23.94    2.59
  -2  -4   1   26.43    2.20
   2   4  -1   26.01    2.49
   2   4  -1   24.44    2.68
   2   4   0  358.03   15.63
   2   4   0  330.21   15.24
   2   4   0  374.52   16.14
   2   4   1  137.64    7.14
   2   4   1  129.47    7.25
   2   4   1  137.49    7.86
   2   4   2   34.21    2.83
   2   4   2   37.63    3.26
   2   4   2   41.49    3.70
   2   4   3    4.48    0.88
   2   4   3    3.88    1.05
   2   4   3    3.67    1.16
   2   4   4    1.37    0.49
   2   4   4    1.76    0.79
   2   4   4    0.49    0.56
  -2  -4  -5    6.92    0.96
  -2  -4  -6  122.25    6.02
   2   4   7   21.15    2.44
  -2  -4  -7   22.27    2.03
   2   4   8    3.99    0.91
  -2  -4  -8    4.15    1.27
   2   4   8    2.20    0.68
   2   4   8    3.71    0.98
   2   4   8    2.82    0.78
  -2  -4  -8    3.09    0.81
   2   4   9    2.82    0.83
  -2  -4  -9    4.07    0.88
   2   4   9    3.83    0.91
  -2  -4  -9    2.91    0.82
   2   4   9    4.34    1.44
   2   4   9    3.16    0.85
  -2  -4  -9    4.12    1.40
  -2  -4 -10  222.95   10.04
   2   4  10  211.57   10.38
  -2  -4 -10  223.21   10.18
  -2  -4 -10  202.67   12.38
   2   4  10  215.79   10.49
  -2  -4 -10  222.52   10.57
   2   4  10  220.59   12.85
   2   4  10  225.97   10.67
   2   4  11   30.34    2.92
   2   4  11   31.61    4.18
   2   4  11   24.69    2.61
  -2  -4 -11   27.82    2.52
   2   4  11   29.15    2.83
  -2  -4 -11   32.30    3.00
  -2  -4 -11   28.25    3.89
   2   4  12   75.06    5.14
   2   4  12   72.01    6.95
   2   4  12   76.79    4.96
  -2  -4 -12   72.65    4.60
   2   4  12   74.67    4.97
  -2  -4 -12   68.46    4.99
  -2  -4 -12   84.17    7.13
   2   4  13    1.27    1.34
   2   4  13    0.20    0.58
   2   4  13    1.36    0.69
   2   4  13    1.44    0.62
  -2  -4 -13    0.60    0.53
   2   4  13    1.01    0.62
  -2  -4 -13    0.59    0.59
  -2  -4 -13    0.40    0.64
  -2  -4 -14    0.39    0.58
  -2  -4 -14   -0.40    0.64
  -2  -4 -14    1.09    0.68
   2   4  14    0.31    0.46
   2   4  14    0.16    0.40
   2   4  14    0.42    0.67
   2   4  14    0.40    0.59
  -2  -4 -14   -0.20    0.50
  -2  -4 -15    3.36    1.03
  -2  -4 -15    4.50    1.09
   2   4  15    3.42    0.86
  -2  -4 -15    3.62    1.12
  -2  -4 -16   -0.15    0.49
  -2  -4 -16    0.87    0.62
  -2  -4 -17   17.33    1.93
  -2  -4 -17   18.41    1.85
  -2  -4 -17   19.06    2.12
  -2  -4 -18    0.84    0.41
  -2  -4 -18    0.72    0.45
  -2  -4 -18   -0.10    0.53
  -2  -4 -19    9.82    1.05
  -2  -4 -19    9.38    1.06
  -2  -5  17    4.11    0.61
   2   5 -17    4.89    0.83
   2   5 -17    4.45    0.72
  -2  -5  16   17.15    1.64
   2   5 -16   16.41    1.61
   2   5 -16   13.99    1.60
  -2  -5  15    2.45    0.74
   2   5 -15    3.86    0.94
   2   5 -15    1.75    0.72
   2   5 -15    3.27    0.91
   2   5 -15    3.20    0.89
   2   5 -14  246.06   12.25
   2   5 -14  275.39   12.67
   2   5 -14  279.51   12.76
   2   5 -14  278.21   12.65
  -2  -5  14  282.04   12.48
  -2  -5  14  274.26   11.95
   2   5 -13  132.86    7.59
   2   5 -13  138.02    7.42
   2   5 -13  142.17    7.87
   2   5 -13  156.02    8.01
  -2  -5  13  133.70    7.47
  -2  -5  13  133.98    7.07
  -2  -5  12  113.21    6.49
   2   5 -12  128.44    7.42
   2   5 -12  134.73    7.40
   2   5 -12  109.91    7.02
   2   5 -12  118.32    6.92
   2   5 -12  132.18    7.51
   2   5 -12  128.05    8.92
  -2  -5  12  122.80    7.03
   2   5 -12  127.25    7.06
   2   5 -11   62.07    4.71
   2   5 -11   63.01    4.59
   2   5 -11   54.20    3.89
   2   5 -11   60.32    4.66
   2   5 -11   62.93    4.69
  -2  -5  11   66.66    4.58
   2   5 -11   60.41    4.48
   2   5 -11   58.75    4.64
   2   5 -10   22.50    2.74
   2   5 -10   29.81    3.07
   2   5 -10   26.37    2.87
   2   5 -10   27.27    2.61
   2   5 -10   30.56    3.09
   2   5 -10   29.04    3.69
   2   5 -10   31.86    3.16
  -2  -5  10   29.07    2.87
   2   5 -10   25.37    2.76
   2   5  -9   25.46    2.79
   2   5  -9   21.70    2.62
   2   5  -9   30.54    3.01
   2   5  -9   28.18    2.86
  -2  -5   9   22.71    2.95
   2   5  -9   22.99    3.32
   2   5  -9   26.21    2.84
  -2  -5   9   22.85    2.48
   2   5  -9   25.82    2.71
   2   5  -8    3.97    1.11
   2   5  -8    4.52    1.15
   2   5  -8    6.42    1.33
   2   5  -8    3.36    1.29
   2   5  -8    6.37    1.39
   2   5  -8    4.69    1.21
   2   5  -8    8.13    1.44
  -2  -5   8    5.64    1.18
   2   5  -7  104.65    6.69
   2   5  -7   98.41    6.02
   2   5  -7  103.10    5.70
   2   5  -7  106.69    6.25
   2   5  -7   97.37    5.88
  -2  -5   7  112.08    5.97
   2   5  -7   92.37    5.87
   2   5  -7   93.50    6.02
   2   5  -6   92.25    5.63
   2   5  -6  103.45    5.95
   2   5  -6   92.89    6.76
   2   5  -6   86.83    5.47
   2   5  -6   90.23    5.12
   2   5  -6   78.75    5.21
   2   5  -6   89.25    5.43
   2   5  -5   32.87    2.97
  -2  -5   5   28.13    2.68
   2   5  -5   32.42    3.65
  -2  -5   4  102.54    5.94
   2   5  -4  117.82    7.57
  -2  -5   3  246.02   11.33
  -2  -5   2   24.33    2.39
   2   5  -2   26.14    3.16
   2   5  -2   23.31    2.74
  -2  -5   1    5.18    1.11
   2   5  -1    5.28    1.39
   2   5  -1    5.03    1.23
   2   5  -1    4.18    1.21
  -2  -5   0    7.13    1.24
   2   5   0    3.85    1.12
   2   5   0    3.22    1.11
   2   5   0    3.27    1.14
   2   5   1   11.04    1.88
   2   5   1   10.33    1.71
   2   5   1   11.19    2.06
   2   5   2   73.17    4.97
   2   5   2   72.20    5.37
   2   5   2   79.75    6.02
   2   5   3  294.66   13.25
   2   5   3  286.35   14.25
   2   5   3  294.41   15.18
   2   5   4  291.25   12.99
   2   5   4  296.57   14.57
  -2  -5  -5    5.15    0.94
   2   5   5    5.96    1.02
   2   5   5    2.67    1.13
   2   5   6   11.78    2.24
  -2  -5  -6   13.32    1.58
   2   5   7  139.12    7.09
   2   5   7  124.25    8.48
   2   5   7  123.02    6.71
  -2  -5  -7  126.81    6.59
  -2  -5  -7  120.10    6.35
  -2  -5  -7  131.63    6.72
   2   5   7  122.37    6.74
   2   5   8    1.37    0.62
   2   5   8    0.17    0.33
  -2  -5  -8    0.45    0.37
   2   5   8    0.31    0.39
  -2  -5  -8    0.38    0.43
  -2  -5  -8    2.46    0.73
  -2  -5  -8    0.42    0.39
   2   5   8   -0.23    0.36
   2   5   8    2.56    0.70
  -2  -5  -9    4.22    0.99
  -2  -5  -9    5.87    1.12
   2   5   9    5.08    1.16
   2   5   9    6.84    1.40
  -2  -5  -9    5.43    1.18
   2   5   9    6.17    1.22
   2   5  10  127.00    7.18
   2   5  10  110.50    6.75
  -2  -5 -10  118.77    6.87
  -2  -5 -10  120.58    6.51
  -2  -5 -10  124.38    6.67
  -2  -5 -10  119.93    6.40
   2   5  10  111.78    6.70
   2   5  11  454.25   22.85
   2   5  11  451.76   19.97
   2   5  11  448.62   19.76
  -2  -5 -11  452.37   19.79
  -2  -5 -11  477.06   19.32
  -2  -5 -11  459.84   19.31
   2   5  11  436.76   19.54
  -2  -5 -11  449.57   19.01
   2   5  12   54.22    4.39
   2   5  12   53.56    6.00
   2   5  12   52.87    4.18
  -2  -5 -12   52.27    4.23
  -2  -5 -12   57.68    3.97
   2   5  12   53.04    4.11
  -2  -5 -12   52.21    3.78
   2   5  13   76.08    5.34
   2   5  13   65.26    6.83
  -2  -5 -13   68.50    4.51
   2   5  13   72.10    4.95
  -2  -5 -13   76.36    4.77
   2   5  13   76.57    5.10
  -2  -5 -13   74.18    5.16
   2   5  14    6.51    1.29
  -2  -5 -14    4.78    1.22
  -2  -5 -14    8.77    1.59
   2   5  14    9.84    1.72
  -2  -5 -14    7.30    1.35
   2   5  14    5.77    1.21
   2   5  15   21.96    2.22
  -2  -5 -15   27.26    2.52
  -2  -5 -15   24.01    2.57
  -2  -5 -16    0.76    0.54
  -2  -5 -16    1.98    0.68
  -2  -5 -16    0.91    0.62
  -2  -5 -17    9.51    1.35
  -2  -5 -17    8.98    1.24
  -2  -5 -17    8.56    1.26
  -2  -5 -18    4.66    0.77
  -2  -5 -18    4.78    0.83
  -2  -5 -19   40.11    2.23
   2   6 -16    0.16    0.26
   2   6 -16    0.25    0.30
  -2  -6  16    0.15    0.18
   2   6 -16    0.25    0.28
  -2  -6  15   20.98    1.76
   2   6 -15   19.75    1.93
   2   6 -15   15.99    1.56
   2   6 -15   18.35    1.88
   2   6 -15   19.23    1.95
  -2  -6  14  142.76    6.99
   2   6 -14  143.49    7.51
   2   6 -14  148.56    7.43
   2   6 -14  138.10    6.94
   2   6 -14  131.51    6.69
  -2  -6  13   63.34    4.16
   2   6 -13   60.02    4.10
   2   6 -13   62.01    4.20
   2   6 -13   62.49    4.09
  -2  -6  12    0.82    0.55
   2   6 -12    1.34    0.75
   2   6 -12    0.98    0.66
   2   6 -12    1.02    0.63
   2   6 -12    0.79    0.54
  -2  -6  11    1.23    0.71
   2   6 -11    1.30    0.56
   2   6 -11    0.69    0.61
   2   6 -11    0.93    0.62
   2   6 -11    0.56    0.59
   2   6 -11    1.03    0.61
   2   6 -10  155.84    8.44
   2   6 -10  152.44    8.37
   2   6 -10  160.30    8.71
  -2  -6  10  167.93    8.63
   2   6 -10  182.66    9.08
   2   6 -10  149.61    8.76
   2   6 -10  152.11   10.07
   2   6  -9  124.68    8.67
  -2  -6   9  127.06    8.19
   2   6  -9  110.98    7.03
   2   6  -9  117.91    7.28
   2   6  -9  124.71    6.96
   2   6  -9  121.25    7.16
  -2  -6   9  117.31    6.89
   2   6  -8    1.96    0.85
   2   6  -8    0.34    0.77
  -2  -6   8    1.19    0.64
   2   6  -7   34.65    3.81
   2   6  -7   40.28    4.51
   2   6  -7   39.75    3.60
  -2  -6   7   33.85    3.04
   2   6  -7   35.31    3.32
   2   6  -6   18.72    3.09
   2   6  -6   21.61    2.21
  -2  -6   6   19.18    2.13
   2   6  -6   20.03    2.43
   2   6  -6   20.47    2.08
   2   6  -6   23.62    2.68
   2   6  -5   23.01    3.34
  -2  -6   5   21.27    2.54
   2   6  -5   23.85    2.39
   2   6  -5   22.80    2.52
   2   6  -5   23.70    2.59
   2   6  -5   25.90    2.38
   2   6  -5   20.41    2.49
   2   6  -4   43.53    4.64
  -2  -6   4   47.67    3.80
   2   6  -4   40.89    3.30
   2   6  -4   40.52    3.37
   2   6  -4   39.33    3.38
   2   6  -4   41.20    3.51
   2   6  -4   43.08    3.29
   2   6  -4   45.23    3.66
   2   6  -3   -0.17    0.43
   2   6  -3    1.39    0.95
  -2  -6   3   -0.19    0.37
   2   6  -3   -0.15    0.29
   2   6  -3   -0.15    0.33
   2   6  -3    0.16    0.36
   2   6  -3    0.29    0.47
   2   6  -3    0.50    0.50
   2   6  -3    0.49    0.49
   2   6  -2  319.26   16.94
   2   6  -2  359.92   14.88
   2   6  -2  328.21   14.48
  -2  -6   2  313.81   15.03
   2   6  -2  314.25   14.63
   2   6  -2  321.62   14.68
   2   6  -2  321.34   14.45
   2   6  -2  333.61   14.73
   2   6  -1   20.48    3.13
   2   6  -1   18.83    2.80
   2   6  -1   19.33    2.88
  -2  -6   1   21.57    2.52
   2   6  -1   16.48    1.93
   2   6  -1   18.48    2.14
   2   6  -1   18.41    2.12
   2   6   0  240.07   13.66
   2   6   0  237.76   11.26
  -2  -6   0  247.34   12.17
   2   6   0  250.90   13.01
   2   6   0  264.62   13.36
   2   6   0  240.45   11.44
   2   6   0  258.56   11.61
   2   6   1   68.26    5.98
   2   6   1   64.57    4.20
   2   6   1   72.63    5.47
   2   6   1   56.42    5.06
  -2  -6  -1   60.20    4.70
   2   6   2   40.14    3.25
   2   6   2   36.83    4.32
   2   6   2   36.71    3.61
   2   6   2   32.94    3.82
   2   6   3   20.30    2.17
   2   6   3   23.11    3.46
   2   6   3   22.71    2.25
   2   6   3   20.31    2.22
   2   6   3   26.35    2.55
   2   6   3   18.33    2.05
   2   6   3   16.24    1.92
   2   6   3   22.31    2.59
   2   6   3   17.68    2.76
   2   6   4  190.82    9.42
   2   6   4  205.61    9.55
   2   6   4  183.92    9.29
   2   6   4  187.23    9.23
   2   6   4  200.27    9.83
   2   6   4  207.14    9.95
   2   6   4  204.98   11.49
   2   6   4  175.90    9.19
   2   6   4  196.44    9.39
   2   6   5    2.71    0.79
   2   6   5    1.54    0.63
   2   6   5    1.12    0.60
   2   6   5    1.00    0.48
   2   6   5    1.70    0.64
   2   6   5    2.05    0.81
   2   6   5    0.64    0.63
  -2  -6  -5    2.58    0.81
   2   6   6   89.45    5.33
   2   6   6   90.92    5.34
  -2  -6  -6   92.72    5.45
  -2  -6  -6   90.91    5.30
   2   6   6   90.76    7.28
   2   6   6   96.53    5.78
   2   6   7   47.40    3.83
   2   6   7   49.19    5.73
   2   6   7   48.81    3.46
   2   6   7   45.12    3.37
  -2  -6  -7   43.73    3.48
  -2  -6  -7   44.64    3.36
   2   6   7   44.73    3.61
   2   6   7   40.00    4.76
   2   6   8   40.71    3.55
   2   6   8   39.02    3.32
  -2  -6  -8   34.40    3.07
  -2  -6  -8   28.56    2.75
  -2  -6  -8   33.40    3.02
   2   6   8   38.28    3.26
   2   6   8   29.88    3.62
  -2  -6  -8   35.89    3.07
  -2  -6  -9  145.22    7.17
   2   6   9  120.40    7.33
  -2  -6  -9  134.58    7.36
  -2  -6  -9  137.22    7.27
  -2  -6  -9  137.13    7.41
   2   6   9  145.83    8.00
   2   6   9  117.56    9.28
   2   6   9  128.96    7.54
  -2  -6  -9  132.83    7.41
   2   6  10   46.57    3.81
  -2  -6 -10   49.73    3.68
  -2  -6 -10   46.62    3.66
   2   6  10   46.85    4.04
  -2  -6 -10   40.71    3.62
   2   6  10   40.34    3.67
   2   6  11    0.57    0.56
  -2  -6 -11    0.33    0.48
  -2  -6 -11    0.67    0.56
  -2  -6 -11    0.39    0.78
   2   6  11    0.79    0.54
   2   6  11    0.86    0.72
   2   6  12  206.73   10.37
   2   6  12  209.61   10.54
  -2  -6 -12  216.96   10.09
   2   6  12  219.73   10.90
   2   6  12  181.23   12.68
  -2  -6 -12  191.24   10.29
   2   6  13   91.71    5.69
  -2  -6 -13   78.37    5.14
   2   6  13   95.85    5.80
  -2  -6 -13   93.91    5.35
   2   6  13   97.57    6.09
  -2  -6 -13   93.05    5.83
  -2  -6 -14   60.01    3.78
   2   6  14   57.77    4.09
  -2  -6 -14   59.83    4.04
   2   6  14   64.94    4.58
   2   6  14   64.41    4.29
   2   6  15   11.74    1.47
  -2  -6 -15    7.18    1.21
  -2  -6 -16   12.43    1.50
  -2  -6 -16   12.11    1.50
  -2  -6 -17   77.64    4.19
  -2  -6 -17   79.18    4.19
  -2  -6 -18    0.28    0.20
  -2  -6 -18    0.05    0.19
  -2  -6 -18    0.40    0.26
  -2  -6 -18    0.06    0.21
   2   7 -15   28.43    1.95
   2   7 -15   31.57    2.26
   2   7 -14   92.75    4.61
   2   7 -14   80.93    4.48
  -2  -7  14   81.25    4.14
   2   7 -13   18.96    1.95
  -2  -7  13   16.87    1.66
   2   7 -13   15.99    1.81
   2   7 -13   18.38    2.02
   2   7 -12   20.38    2.17
   2   7 -12   20.98    2.26
  -2  -7  12   16.74    1.86
   2   7 -12   19.44    2.37
   2   7 -12   20.88    2.35
   2   7 -11   38.77    3.34
   2   7 -11   35.16    3.16
  -2  -7  11   35.59    2.99
   2   7 -11   37.40    3.51
   2   7 -11   39.83    3.35
   2   7 -10   26.82    2.71
   2   7 -10   26.48    2.79
  -2  -7  10   31.91    2.85
   2   7 -10   26.86    2.86
   2   7 -10   32.69    3.36
   2   7 -10   28.20    2.73
   2   7  -9   32.72    3.14
   2   7  -9   32.42    3.24
  -2  -7   9   33.60    3.06
   2   7  -9   32.21    3.18
   2   7  -9   37.23    4.36
   2   7  -8   89.13    5.91
   2   7  -8  100.79    6.19
   2   7  -8   94.42    6.17
  -2  -7   8   89.39    5.68
   2   7  -8  105.74    6.48
   2   7  -8   93.86    7.60
   2   7  -7  415.19   20.33
   2   7  -7  384.47   20.73
   2   7  -7  391.76   16.72
   2   7  -7  449.45   18.39
   2   7  -7  390.67   17.54
   2   7  -7  385.16   17.69
   2   7  -7  384.91   17.84
  -2  -7   7  378.25   17.10
   2   7  -7  417.06   17.02
   2   7  -7  391.37   18.19
   2   7  -7  379.06   18.95
   2   7  -6   21.76    3.69
   2   7  -6   18.78    2.43
  -2  -7   6   17.72    2.10
   2   7  -6   20.34    2.58
   2   7  -6   17.28    2.22
   2   7  -6   19.72    2.16
   2   7  -6   19.76    2.56
   2   7  -6   25.22    3.67
   2   7  -6   19.63    2.20
   2   7  -6   18.87    2.53
   2   7  -5   -0.17    0.42
   2   7  -5    0.64    0.59
   2   7  -5    0.43    0.49
   2   7  -5    1.25    0.74
   2   7  -5    0.60    0.55
   2   7  -5    1.03    0.61
  -2  -7   5    0.15    0.33
   2   7  -5    1.86    1.02
   2   7  -5    0.78    0.52
   2   7  -5    0.60    0.59
   2   7  -4    5.35    1.34
   2   7  -4    6.42    1.99
   2   7  -4    5.55    1.36
   2   7  -4    6.78    1.48
   2   7  -4    6.00    1.24
  -2  -7   4    4.35    1.25
   2   7  -4    5.86    1.34
   2   7  -4    8.52    1.45
   2   7  -4    5.01    1.20
   2   7  -3  445.61   19.57
   2   7  -3  468.06   20.06
   2   7  -3  530.54   23.17
   2   7  -3  460.42   23.15
   2   7  -3  459.46   20.09
   2   7  -3  443.71   19.96
   2   7  -3  419.32   19.15
  -2  -7   3  440.36   20.33
  -2  -7   3  464.13   19.52
   2   7  -3  497.14   19.88
   2   7  -3  453.41   19.70
   2   7  -2   14.16    2.69
   2   7  -2    9.52    2.40
  -2  -7   2    8.92    1.47
   2   7  -2   12.44    1.92
   2   7  -2   11.61    1.85
   2   7  -2   11.62    1.77
   2   7  -2   12.33    1.83
  -2  -7   2   13.03    2.12
   2   7  -2    9.99    1.57
   2   7  -2   11.86    1.83
   2   7  -1  175.70   10.56
   2   7  -1  160.42   10.14
   2   7  -1  154.21   10.71
  -2  -7   1  150.43    7.88
   2   7  -1  142.63    8.25
   2   7  -1  150.31    8.41
   2   7  -1  148.00    8.12
   2   7  -1  150.96    8.15
   2   7  -1  169.80    7.92
  -2  -7   1  149.49    8.92
   2   7  -1  163.21    8.52
   2   7  -1  142.23    7.71
  -2  -7   0  420.74   17.85
   2   7   0  430.38   21.58
   2   7   0  405.49   17.98
   2   7   0  381.75   17.81
   2   7   0  407.07   18.14
   2   7   0  421.90   17.83
   2   7   0  472.35   20.79
  -2  -7   0  423.41   19.42
   2   7   0  399.86   20.20
   2   7   0  448.78   17.73
   2   7   1   94.42    5.35
   2   7   1   89.93    7.67
   2   7   1   79.94    5.23
  -2  -7  -1   83.34    5.14
   2   7   1   82.06    5.17
   2   7   1   84.52    5.24
   2   7   1   90.42    5.74
   2   7   1   89.36    6.72
  -2  -7  -1   85.41    6.33
   2   7   1   92.19    7.06
   2   7   2   17.83    2.06
   2   7   2   20.69    3.43
   2   7   2   16.68    2.06
  -2  -7  -2   19.01    2.05
   2   7   2   15.36    2.09
   2   7   2   16.10    2.05
   2   7   2   17.11    2.06
   2   7   2   18.54    2.29
  -2  -7  -2   15.94    2.61
   2   7   2   15.70    2.74
   2   7   2   12.88    2.28
   2   7   3   20.59    2.31
   2   7   3   19.72    2.28
  -2  -7  -3   19.43    2.11
   2   7   3   20.15    2.33
   2   7   3   21.82    2.36
   2   7   3   19.47    2.40
   2   7   3   22.48    2.85
   2   7   3   22.85    3.31
   2   7   3   21.71    2.49
   2   7   4    8.04    1.49
   2   7   4    8.06    1.47
   2   7   4    8.58    1.50
  -2  -7  -4    8.26    1.46
   2   7   4    7.52    1.52
   2   7   4   10.01    1.59
   2   7   4    9.51    1.47
   2   7   4   11.66    1.90
   2   7   5   29.63    2.90
   2   7   5   27.39    2.78
  -2  -7  -5   28.08    2.73
  -2  -7  -5   25.67    2.60
   2   7   5   28.42    2.99
   2   7   5   28.64    2.82
   2   7   5   28.82    2.63
   2   7   5   25.25    2.66
  -2  -7  -6    1.59    0.69
  -2  -7  -6    2.53    0.85
   2   7   6    1.28    0.71
   2   7   6    0.58    0.46
   2   7   6    1.89    1.18
   2   7   6    2.43    0.89
  -2  -7  -7    0.65    0.60
  -2  -7  -7    1.72    0.75
   2   7   7    0.49    0.78
   2   7   7    0.97    0.69
   2   7   7    0.16    0.39
   2   7   8  126.01    7.07
  -2  -7  -8  146.65    7.74
  -2  -7  -8  151.57    7.65
  -2  -7  -8  138.76    7.61
   2   7   8  132.70    7.71
   2   7   8  132.98    7.73
   2   7   8  142.70    8.03
  -2  -7  -9  118.00    6.83
  -2  -7  -9  128.95    6.91
  -2  -7  -9  122.59    6.89
  -2  -7  -9  122.32    6.46
   2   7   9  111.88    6.94
   2   7   9  108.22    6.88
   2   7   9  104.75    8.87
   2   7   9  126.81    7.35
  -2  -7 -10  224.07   10.76
  -2  -7 -10  232.00   10.84
   2   7  10  215.23   10.98
  -2  -7 -10  221.65   10.40
   2   7  10  216.73   11.02
   2   7  10  249.17   11.64
  -2  -7 -11   22.21    2.37
  -2  -7 -11   21.03    2.32
   2   7  11   19.21    2.37
  -2  -7 -11   23.40    2.24
   2   7  11   22.13    2.52
   2   7  11   20.59    2.52
  -2  -7 -12    7.72    1.33
  -2  -7 -12    7.29    1.24
   2   7  12    6.45    1.26
   2   7  12    7.07    1.37
   2   7  12    8.82    1.61
  -2  -7 -13    1.22    0.55
  -2  -7 -13    0.64    0.52
   2   7  13    1.50    0.70
   2   7  13    1.97    0.78
   2   7  13    1.19    0.71
  -2  -7 -14    1.45    0.49
   2   7  14    0.99    0.52
   2   7  14    2.48    0.82
   2   7  14    1.98    0.65
   2   7  15    0.71    0.39
  -2  -7 -15   -0.11    0.37
  -2  -7 -16   18.13    1.59
  -2  -7 -16   15.64    1.51
  -2  -7 -17    3.68    0.56
  -2  -7 -17    4.07    0.60
   2   8 -14    3.68    0.67
  -2  -8  14    3.18    0.61
   2   8 -14    3.20    0.62
   2   8 -13   60.72    3.71
   2   8 -13   60.26    3.59
  -2  -8  13   70.21    3.83
   2   8 -13   67.87    3.93
   2   8 -12  208.31    9.51
   2   8 -12  203.71    9.37
   2   8 -12  189.15    8.81
  -2  -8  12  218.53    9.55
   2   8 -12  211.49    9.75
   2   8 -11   13.01    1.69
   2   8 -11    9.05    1.27
  -2  -8  11    9.33    1.17
  -2  -8  11    9.41    1.48
   2   8 -11   11.22    1.68
   2   8 -10    3.27    0.84
   2   8 -10    2.47    0.87
   2   8 -10    2.27    0.80
   2   8 -10    3.15    0.82
   2   8 -10    1.27    0.62
  -2  -8  10    2.06    0.65
  -2  -8  10    3.43    1.02
   2   8 -10    2.80    1.01
   2   8  -9   20.29    2.41
   2   8  -9   19.12    2.10
  -2  -8   9   19.21    1.99
   2   8  -9   19.28    2.33
   2   8  -9   20.97    2.32
   2   8  -9   18.12    2.25
   2   8  -9   20.77    2.55
   2   8  -8  194.84    9.73
   2   8  -8  195.28    9.87
   2   8  -8  169.49    8.95
  -2  -8   8  180.06    8.91
   2   8  -8  176.55    9.60
   2   8  -8  192.06    9.66
  -2  -8   8  195.92    9.76
   2   8  -8  197.83   10.11
   2   8  -7    4.95    1.31
   2   8  -7    4.37    1.53
  -2  -8   7    3.13    0.73
   2   8  -7    4.58    1.25
   2   8  -7    4.26    1.05
   2   8  -7    3.51    1.12
   2   8  -7    3.97    1.12
   2   8  -7    4.08    1.13
  -2  -8   7    3.56    0.90
  -2  -8   7    4.19    1.14
   2   8  -6    8.86    1.59
  -2  -8   6    9.14    1.44
  -2  -8   6   11.40    1.85
   2   8  -6    9.40    1.52
   2   8  -6   12.53    2.03
   2   8  -6   13.29    2.65
   2   8  -6    9.43    2.50
   2   8  -6   10.52    1.56
   2   8  -6   14.25    2.07
   2   8  -6   10.43    1.56
   2   8  -6    9.16    2.11
   2   8  -6   13.49    2.05
   2   8  -6    8.07    1.60
  -2  -8   5   37.23    3.12
   2   8  -5   44.10    3.99
   2   8  -5   47.90    4.07
   2   8  -5   41.08    3.54
  -2  -8   5   48.02    3.87
   2   8  -5   37.81    5.21
   2   8  -5   49.79    3.67
   2   8  -5   44.48    3.80
   2   8  -5   44.30    3.91
   2   8  -5   43.98    3.59
   2   8  -4  210.32   10.63
   2   8  -4  224.86   11.13
   2   8  -4  241.63   13.77
  -2  -8   4  224.03   10.80
   2   8  -4  205.22   13.82
   2   8  -4  199.43   10.26
   2   8  -4  222.46   10.87
   2   8  -4  218.23   10.68
   2   8  -4  209.43   11.19
   2   8  -4  213.30   11.14
   2   8  -3  157.66   10.43
  -2  -8   3  137.93    7.72
   2   8  -3  138.66   10.70
   2   8  -3  152.78    8.23
   2   8  -3  137.87    7.86
   2   8  -3  129.55    7.62
   2   8  -3  146.85    7.97
   2   8  -3  139.87    8.28
   2   8  -3  141.40    8.28
  -2  -8   2  292.68   15.36
   2   8  -2  339.21   17.45
  -2  -8   2  321.52   14.38
   2   8  -2  308.10   18.13
   2   8  -2  309.88   14.55
   2   8  -2  333.53   14.70
   2   8  -2  293.13   14.39
   2   8  -2  335.65   14.88
   2   8  -2  293.13   14.10
   2   8  -2  328.81   15.12
   2   8  -1   17.22    3.10
  -2  -8   1   18.14    2.20
   2   8  -1   17.81    2.29
   2   8  -1   18.39    2.27
   2   8  -1   20.20    2.16
   2   8  -1   20.08    2.49
   2   8  -1   19.03    2.16
   2   8  -1   18.10    3.57
   2   8  -1   18.20    2.30
  -2  -8   1   19.31    2.86
   2   8   0    3.46    0.87
   2   8   0    2.62    1.26
   2   8   0    2.07    1.10
  -2  -8   0    3.87    1.04
   2   8   0    3.82    0.97
   2   8   0    2.53    0.91
  -2  -8   0    3.51    1.23
   2   8   0    3.79    1.68
   2   8   0    2.81    0.95
   2   8   1    4.58    1.28
   2   8   1    7.04    2.18
   2   8   1    5.20    1.23
   2   8   1    5.72    1.16
   2   8   1    4.50    1.50
  -2  -8  -1    4.46    1.09
   2   8   1    5.87    1.26
   2   8   1    3.90    1.17
  -2  -8  -1    5.16    1.49
   2   8   2  133.41    7.26
  -2  -8  -2  133.05    8.87
   2   8   2  133.68    8.67
  -2  -8  -2  135.73    7.24
   2   8   2  134.03   10.39
   2   8   2  123.07    7.33
   2   8   2  129.91    7.56
   2   8   2  132.09    7.35
   2   8   2  119.55    7.48
   2   8   2  139.95    7.95
   2   8   3  166.33    9.39
   2   8   3  164.85    9.04
   2   8   3  173.87    9.05
  -2  -8  -3  185.08   10.98
  -2  -8  -3  197.24    9.34
   2   8   3  177.59    9.30
   2   8   3  174.22    9.11
   2   8   3  172.29    9.33
   2   8   3  166.21    8.71
   2   8   4  122.99    7.35
   2   8   4  129.16    7.15
   2   8   4  128.79    7.10
  -2  -8  -4  120.93    8.54
   2   8   4  119.53    6.99
  -2  -8  -4  115.03    6.79
   2   8   4  115.51    6.99
   2   8   4  106.53    6.36
   2   8   5  624.54   26.06
   2   8   5  622.00   25.66
   2   8   5  616.45   25.69
  -2  -8  -5  625.74   25.50
  -2  -8  -5  635.37   25.49
   2   8   5  582.98   24.77
   2   8   5  605.35   25.58
   2   8   5  598.47   25.60
  -2  -8  -6   99.28    6.11
  -2  -8  -6  107.30    6.21
   2   8   6   96.13    6.22
   2   8   6   99.85    6.05
   2   8   6   99.68    6.30
   2   8   6  101.92    6.30
   2   8   6  103.43    8.95
   2   8   7    0.80    0.57
   2   8   7    0.77    0.65
  -2  -8  -7    2.36    0.91
  -2  -8  -7    1.40    0.68
   2   8   7    0.57    0.57
  -2  -8  -8    0.83    0.65
  -2  -8  -8    0.52    0.54
  -2  -8  -8    0.17    0.43
   2   8   8   -0.19    0.53
   2   8   8   -0.14    0.39
   2   8   8    0.39    0.62
   2   8   8    0.38    0.56
  -2  -8  -8    0.26    0.49
   2   8   9   83.30    5.67
   2   8   9   89.24    5.81
  -2  -8  -9   98.02    5.30
   2   8   9   90.06    5.82
  -2  -8  -9   92.60    5.61
  -2  -8  -9   96.99    5.70
   2   8  10    7.46    1.43
  -2  -8 -10    7.34    1.21
   2   8  10    6.16    1.33
   2   8  10   10.26    1.64
  -2  -8 -10    5.51    1.17
  -2  -8 -10    6.62    1.26
   2   8  11    6.31    1.23
  -2  -8 -11    5.72    1.05
   2   8  11    6.91    1.32
   2   8  11    5.72    1.21
  -2  -8 -11    5.87    1.16
  -2  -8 -11    5.02    1.05
  -2  -8 -12   16.59    1.78
   2   8  12   17.35    1.95
  -2  -8 -12   20.16    1.88
   2   8  12   14.15    1.77
   2   8  12   18.43    2.05
  -2  -8 -12   16.70    1.71
  -2  -8 -13   26.65    2.10
   2   8  13   25.35    2.26
  -2  -8 -13   29.79    2.29
   2   8  13   30.37    2.49
  -2  -8 -13   27.24    1.97
  -2  -8 -13   33.99    2.51
   2   8  13   28.84    2.35
  -2  -8 -14   33.97    2.30
   2   8  14   30.62    2.18
   2   8  14   36.75    2.50
  -2  -8 -14   34.27    2.41
  -2  -8 -15   12.34    1.16
   2   8  15    9.36    0.89
   2   8  15   12.58    1.21
  -2  -8 -15   12.67    1.20
  -2  -8 -15   12.55    1.22
  -2  -9  12   14.41    1.30
   2   9 -12   10.11    1.10
   2   9 -12   12.19    1.26
  -2  -9  11  111.90    5.57
   2   9 -11  106.06    5.50
   2   9 -11  107.40    5.43
   2   9 -11  118.92    5.78
  -2  -9  10   14.35    1.64
   2   9 -10   14.99    1.75
   2   9 -10   13.43    1.56
   2   9 -10   11.89    1.40
   2   9 -10   14.76    1.66
  -2  -9   9    1.24    0.58
   2   9  -9    0.55    0.49
   2   9  -9    0.37    0.42
   2   9  -9    1.25    0.59
   2   9  -9    0.14    0.38
   2   9  -9    0.64    0.43
   2   9  -9    0.75    0.60
  -2  -9   8   88.50    5.21
   2   9  -8   77.20    4.82
   2   9  -8   83.86    5.03
   2   9  -8   88.24    5.31
   2   9  -8   85.35    5.16
   2   9  -8   72.00    4.94
   2   9  -8   81.76    5.05
  -2  -9   7  224.72   10.56
   2   9  -7  204.10   10.05
   2   9  -7  233.74   10.78
   2   9  -7  217.27   10.50
   2   9  -7  206.86   10.57
   2   9  -7  218.73   10.64
   2   9  -6   15.64    1.99
  -2  -9   6   18.78    1.84
  -2  -9   6   20.21    2.31
   2   9  -6   15.67    1.87
   2   9  -6   17.77    2.17
   2   9  -6   18.17    1.97
   2   9  -6   15.35    2.05
   2   9  -6   15.55    2.18
   2   9  -6   16.54    2.21
   2   9  -5    0.47    0.43
  -2  -9   5    1.13    0.51
  -2  -9   5    1.21    0.70
   2   9  -5    0.72    0.60
   2   9  -5    0.34    0.54
   2   9  -5    0.59    0.49
   2   9  -5    0.17    0.47
   2   9  -5    1.00    0.63
   2   9  -4   78.60    5.54
   2   9  -4   78.47    5.18
  -2  -9   4   83.34    5.28
  -2  -9   4   90.06    4.94
   2   9  -4   76.83    5.13
   2   9  -4   78.34    5.12
   2   9  -4   66.14    4.81
   2   9  -4   78.97    5.08
  -2  -9   3  601.09   24.45
   2   9  -3  603.16   24.66
   2   9  -3  556.52   24.40
   2   9  -3  596.31   24.38
   2   9  -3  599.60   24.55
   2   9  -3  554.63   24.01
   2   9  -3  592.24   25.11
   2   9  -2   34.95    4.99
   2   9  -2   33.30    3.21
   2   9  -2   37.47    4.55
   2   9  -2   32.43    2.87
   2   9  -2   30.62    3.13
   2   9  -2   36.07    3.30
   2   9  -2   34.19    3.02
  -2  -9   2   34.83    3.12
   2   9  -1  437.46   18.82
   2   9  -1  448.27   23.15
  -2  -9   1  421.05   18.34
   2   9  -1  383.04   20.58
   2   9  -1  420.99   18.74
   2   9  -1  441.26   18.97
   2   9   0  883.97   35.06
   2   9   0  796.59   36.28
  -2  -9   0  850.41   33.90
   2   9   0  835.17   38.85
   2   9   0  864.04   34.43
   2   9   0  833.71   33.61
   2   9   1  100.99    6.60
   2   9   1   93.66    8.79
   2   9   1  104.63    6.36
   2   9   1  103.11    5.98
   2   9   1   94.56    5.63
   2   9   1   88.69    7.17
  -2  -9  -1  112.20    6.13
  -2  -9  -1  101.93    6.16
   2   9   1   98.92    6.38
   2   9   1  100.85    6.01
  -2  -9  -1   87.97    7.10
   2   9   2   13.76    2.19
   2   9   2   17.87    2.29
   2   9   2   17.24    3.50
   2   9   2   16.54    2.01
   2   9   2   16.05    2.01
  -2  -9  -2   15.01    2.05
   2   9   2   14.96    2.00
   2   9   2   14.84    2.13
  -2  -9  -2   15.12    2.63
   2   9   3   30.28    3.21
   2   9   3   32.25    3.10
   2   9   3   28.32    2.78
   2   9   3   27.90    2.62
  -2  -9  -3   36.31    3.14
   2   9   3   31.76    3.00
   2   9   3   31.89    3.14
  -2  -9  -3   29.25    3.78
   2   9   4  405.34   17.82
   2   9   4  373.85   17.04
   2   9   4  413.67   18.01
  -2  -9  -4  434.42   18.03
  -2  -9  -4  441.93   17.99
   2   9   4  431.15   18.56
   2   9   4  408.12   18.03
   2   9   4  389.49   17.97
   2   9   5  139.04    7.95
   2   9   5  159.96    8.33
  -2  -9  -5  153.39    8.04
  -2  -9  -5  149.50    8.01
  -2  -9  -5  157.61    7.68
   2   9   5  145.81    8.14
   2   9   5  150.77    8.16
  -2  -9  -6   21.52    1.98
   2   9   6   21.94    2.43
   2   9   6   17.64    2.29
  -2  -9  -6   19.13    2.24
  -2  -9  -6   21.90    2.34
  -2  -9  -6   21.45    2.05
   2   9   6   17.87    2.15
   2   9   6   18.02    2.25
   2   9   7  143.46    7.82
   2   9   7  154.33    8.36
  -2  -9  -7  153.95    7.48
  -2  -9  -7  159.72    8.18
  -2  -9  -7  165.26    8.23
  -2  -9  -7  168.16    8.29
   2   9   7  172.68    8.54
   2   9   8  145.17    7.61
   2   9   8  160.83    8.44
  -2  -9  -8  162.39    7.62
   2   9   8  170.56    8.47
  -2  -9  -8  169.94    8.25
  -2  -9  -8  166.62    8.24
  -2  -9  -8  167.14    8.26
   2   9   9  169.28    8.73
  -2  -9  -9  178.51    8.07
   2   9   9  169.20    8.67
  -2  -9  -9  173.35    8.55
  -2  -9  -9  182.85    8.58
   2   9  10    2.51    0.82
  -2  -9 -10    1.91    0.58
   2   9  10    1.72    0.70
   2   9  10    1.90    0.68
  -2  -9 -10    1.10    0.55
  -2  -9 -10    3.41    0.82
  -2  -9 -11   25.71    2.15
   2   9  11   25.97    2.34
  -2  -9 -11   26.26    2.02
   2   9  11   23.33    2.16
   2   9  11   26.05    2.29
  -2  -9 -11   28.61    2.16
  -2  -9 -12   20.92    1.69
   2   9  12   23.69    1.99
   2   9  12   21.54    1.86
   2   9  12   23.97    1.96
  -2  -9 -12   21.95    1.69
   2   9  13    3.10    0.60
   2   9  13    2.47    0.56
   2   9  13    2.37    0.51
  -2  -9 -13    3.15    0.64
   2   9  14   68.15    3.35
  -2  -9 -14   74.07    3.37
  -2 -10  10  113.58    5.21
   2  10 -10  116.52    5.25
  -2 -10   9   69.55    3.76
   2  10  -9   64.91    3.47
   2  10  -9   75.50    3.80
   2  10  -9   63.76    3.59
  -2 -10   8   11.24    1.35
   2  10  -8   12.28    1.40
   2  10  -8   11.92    1.29
   2  10  -8   12.77    1.44
   2  10  -8   13.14    1.42
  -2 -10   7    3.78    0.84
   2  10  -7    2.61    0.70
   2  10  -7    3.11    0.80
   2  10  -7    2.70    0.67
  -2 -10   6   60.62    3.49
  -2 -10   6   65.70    4.02
   2  10  -6   66.13    4.11
   2  10  -6   62.62    3.82
   2  10  -6   59.32    4.05
   2  10  -6   54.87    3.54
   2  10  -5   13.81    1.67
  -2 -10   5   18.73    1.95
  -2 -10   5   14.52    1.57
   2  10  -5   15.90    1.71
   2  10  -5   14.11    1.91
   2  10  -4   63.98    4.13
  -2 -10   4   61.00    4.10
  -2 -10   4   67.92    4.00
   2  10  -4   60.56    3.96
   2  10  -4   61.56    3.88
   2  10  -4   64.10    4.47
  -2 -10   3   68.09    4.01
   2  10  -3   56.41    3.98
   2  10  -3   52.31    3.56
   2  10  -3   60.01    4.07
  -2 -10   3   58.63    3.97
  -2 -10   3   67.88    4.25
  -2 -10   2  159.64    7.60
  -2 -10   2  142.00    7.53
  -2 -10   2  159.61    7.88
   2  10  -2  145.09    7.79
   2  10  -2  145.93    7.76
   2  10  -1   22.96    2.33
   2  10  -1   21.76    2.37
  -2 -10   1   26.06    2.34
  -2 -10   1   21.11    2.19
  -2 -10   1   22.53    2.37
   2  10  -1   23.02    2.45
   2  10  -1   23.49    2.66
   2  10   0    3.59    0.98
  -2 -10   0    3.48    0.86
   2  10   0    2.75    0.97
   2  10   0    3.46    0.91
   2  10   1   15.84    1.81
   2  10   1   19.40    2.40
   2  10   1   15.82    1.89
   2  10   1   16.68    2.11
   2  10   1   19.21    2.19
   2  10   2   92.02    5.41
   2  10   2   93.30    5.18
  -2 -10  -2  101.81    5.54
  -2 -10  -2  100.18    5.73
  -2 -10  -2  101.08    5.69
   2  10   2  100.99    5.96
   2  10   2   83.85    5.14
   2  10   2   98.47    5.83
   2  10   2  111.73    6.40
   2  10   3  127.36    6.99
  -2 -10  -3  138.60    7.20
  -2 -10  -3  144.76    7.26
   2  10   3  139.86    7.41
   2  10   3  126.36    7.22
  -2 -10  -3  136.82    6.93
  -2 -10  -4   18.47    1.93
   2  10   4   19.66    2.13
  -2 -10  -4   21.26    2.15
  -2 -10  -4   21.00    2.17
   2  10   4   18.94    2.03
   2  10   4   18.70    2.14
   2  10   4   22.89    2.37
  -2 -10  -5  104.13    5.49
   2  10   5   95.05    5.60
  -2 -10  -5  103.80    5.71
  -2 -10  -5  104.61    5.75
   2  10   5   98.56    5.72
   2  10   5  112.49    6.05
   2  10   5   99.01    5.80
   2  10   6  123.63    6.73
  -2 -10  -6  139.60    6.84
  -2 -10  -6  130.83    6.81
  -2 -10  -6  132.78    6.81
   2  10   6  133.48    6.77
   2  10   6  141.54    7.09
   2  10   6  127.01    6.90
   2  10   7    6.50    1.13
  -2 -10  -7    5.36    1.03
  -2 -10  -7    7.02    1.17
  -2 -10  -7    3.93    0.87
   2  10   7    5.23    0.91
   2  10   7    6.12    1.13
   2  10   7    6.83    1.19
  -2 -10  -8    2.00    0.66
  -2 -10  -8    2.41    0.70
   2  10   8    1.83    0.64
   2  10   8    2.37    0.73
   2  10   9   66.61    3.88
  -2 -10  -9   68.28    3.80
   2  10   9   61.23    3.85
  -2 -10  -9   64.06    3.73
  -2 -10  -9   67.73    3.70
   2  10  10   59.52    3.57
   2  10  10   64.46    3.57
  -2 -10 -10   62.96    3.45
  -2 -10 -10   64.91    3.43
  -2 -10 -11   16.91    1.28
   2  10  11   21.06    1.59
  -2 -10 -11   18.70    1.36
   2  10  11   21.66    1.57
   2  10  11   19.16    1.55
   2  11  -7   88.58    4.08
   2  11  -6   62.72    3.45
   2  11  -6   60.44    3.23
   2  11  -6   64.92    3.45
   2  11  -5    0.29    0.32
   2  11  -5    0.15    0.26
   2  11  -5   -0.09    0.26
  -2 -11   4    6.10    0.86
   2  11  -4    4.01    0.71
   2  11  -4    4.21    0.81
   2  11  -3  149.29    7.23
   2  11  -3  158.09    7.57
  -2 -11   3  182.91    7.62
   2  11  -3  162.15    7.47
  -2 -11   3  174.71    7.53
   2  11  -2   15.92    1.44
   2  11  -2   16.38    1.81
   2  11  -2   15.94    1.61
  -2 -11   2   17.32    1.65
   2  11  -2   15.28    1.62
  -2 -11   2   16.49    1.61
   2  11  -1    9.23    1.04
   2  11  -1   10.73    1.39
   2  11  -1   10.94    1.47
  -2 -11   1    9.97    1.29
  -2 -11   1   10.64    1.32
   2  11  -1   10.49    1.26
  -2 -11   1   10.34    1.29
   2  11   0  109.16    5.67
  -2 -11   0  128.12    6.12
  -2 -11   0  123.96    6.05
  -2 -11   0  125.17    6.07
   2  11   0  121.37    6.06
   2  11   1   32.64    2.40
  -2 -11  -1   31.80    2.33
   2  11   1   29.98    2.44
  -2 -11  -2    4.79    0.88
  -2 -11  -2    4.53    0.84
   2  11   2    3.55    0.80
   2  11   2    3.47    0.82
  -2 -11  -3    4.38    0.83
  -2 -11  -3    4.31    0.84
  -2 -11  -3    2.60    0.66
   2  11   3    3.37    0.79
   2  11   3    3.41    0.80
   2  11   4   51.55    3.38
  -2 -11  -4   59.36    3.40
  -2 -11  -4   61.88    3.44
  -2 -11  -4   65.16    3.58
  -2 -11  -4   67.62    3.61
   2  11   4   46.31    2.93
   2  11   4   59.98    3.53
  -2 -11  -5  100.32    4.81
  -2 -11  -5   94.79    4.68
  -2 -11  -5   96.05    4.80
  -2 -11  -5   94.33    4.74
   2  11   5   90.76    4.69
   2  11   5   79.79    4.56
   2  11   5   96.04    4.84
   2  11   6    0.07    0.21
   2  11   6    0.08    0.28
   2  11   6    0.06    0.17
  -2 -11  -6    0.31    0.27
  -2 -11  -6    0.08    0.27
   2  11   6    0.25    0.30
  -2 -11  -7   31.38    2.04
  -2 -11  -7   27.66    1.89
   2  11   7   29.92    2.03
   2  11   7   29.42    2.04
  -2 -11  -8  106.77    4.58
   2  11   8   97.54    4.47
  -2 -11  -8  101.76    4.46
   2  11   8   96.30    4.52
  -2 -12   1   79.43    3.63
  -2 -12   0   22.01    1.43
   2  12   1   10.39    0.94
  -2 -12  -1    9.81    0.88
   2  12   1    9.46    0.89
  -3  10   5   10.68    0.92
   3 -10  -5   10.09    1.01
  -3  10   5   10.83    1.01
  -3  10   4    8.51    0.91
  -3  10   4    5.79    0.67
   3 -10  -3   61.59    3.55
   3 -10  -3   64.41    3.27
  -3  10   3   67.59    3.50
   3 -10  -2   55.70    3.17
   3 -10  -2   54.17    2.94
  -3  10   2   59.74    3.20
  -3  10   2   57.10    3.04
  -3  10   1   25.80    1.79
   3 -10  -1   23.06    1.85
   3 -10  -1   25.27    1.62
   3 -10  -1   28.24    1.93
   3 -10   0   68.97    3.91
   3 -10   0   74.65    3.47
   3 -10   0   62.09    3.38
  -3  10   0   58.29    3.16
   3 -10   1  164.12    7.74
  -3  10  -1  163.85    7.25
   3 -10   1  181.12    7.35
   3 -10   1  158.16    7.34
   3 -10   2   78.98    4.22
   3 -10   2   88.23    4.56
   3 -10   2   93.57    4.67
   3 -10   2   95.16    4.22
  -3  10  -2   84.62    4.16
   3 -10   3    1.44    0.45
  -3  10  -3    1.82    0.49
  -3  10  -3    1.16    0.33
   3 -10   3    1.81    0.52
   3 -10   4  149.21    5.95
  -3  10  -4  153.29    6.13
   3 -10   4  139.70    6.13
   3 -10   5    0.39    0.29
  -3  10  -5    0.45    0.30
   3 -10   5    0.32    0.33
   3 -10   6    3.08    0.54
  -3  10  -6    3.74    0.64
   3 -10   6    4.54    0.73
  -3  10  -7   20.91    1.42
   3 -10   7   14.61    1.15
   3  -9  -9   82.75    3.66
   3  -9  -9   67.08    3.40
   3  -9  -8   10.50    1.13
  -3   9   8    8.06    0.90
   3  -9  -8    9.09    0.95
   3  -9  -7    0.50    0.38
  -3   9   7    0.37    0.25
  -3   9   7    0.08    0.28
  -3   9   6   39.41    2.57
   3  -9  -6   34.56    2.18
   3  -9  -6   32.00    2.54
  -3   9   6   35.47    2.38
   3  -9  -6   36.14    2.60
  -3   9   5   76.20    4.16
   3  -9  -5   65.33    3.80
   3  -9  -5   69.84    4.25
  -3   9   5   76.76    4.15
   3  -9  -5   71.90    4.32
   3  -9  -4   36.36    2.88
   3  -9  -4   39.32    3.04
   3  -9  -4   39.78    2.63
   3  -9  -4   37.64    2.69
  -3   9   4   39.87    2.78
  -3   9   3    0.61    0.40
   3  -9  -3    0.79    0.49
   3  -9  -3    0.79    0.47
   3  -9  -3    1.52    0.64
   3  -9  -3    0.46    0.45
   3  -9  -3    1.33    0.51
  -3   9   2  110.46    5.73
   3  -9  -2  114.13    6.41
   3  -9  -2  118.92    6.45
   3  -9  -2  114.23    6.39
   3  -9  -2  114.00    5.82
   3  -9  -2  129.48    6.16
  -3   9   2  127.00    6.12
  -3   9   1  149.78    7.13
  -3   9   1  138.87    6.92
   3  -9  -1  144.61    7.69
   3  -9  -1  139.46    7.10
   3  -9  -1  142.49    7.53
   3  -9  -1  150.69    7.77
   3  -9  -1  151.12    7.27
  -3   9   1  156.31    7.06
  -3   9   0    2.19    0.68
   3  -9   0    1.75    0.71
  -3   9   0    1.62    0.60
   3  -9   0    2.84    0.81
   3  -9   0    1.71    0.74
  -3   9   0    1.53    0.59
  -3   9  -1   77.98    4.24
  -3   9  -1   68.20    4.15
   3  -9   1   65.38    4.64
  -3   9  -1   80.72    4.50
   3  -9   1   70.14    4.47
   3  -9   1   67.48    4.40
   3  -9   1   71.74    4.37
   3  -9   1   72.01    4.77
  -3   9  -2   52.48    3.29
   3  -9   2   52.16    3.21
  -3   9  -2   50.18    3.39
  -3   9  -2   57.49    3.66
   3  -9   2   53.99    3.94
   3  -9   2   50.90    3.84
   3  -9   2   51.32    3.69
  -3   9  -3   92.60    5.17
   3  -9   3   96.95    4.92
   3  -9   3   99.26    5.70
  -3   9  -3  102.54    5.48
   3  -9   3   95.79    5.59
   3  -9   3   91.45    5.61
   3  -9   4    0.88    0.55
  -3   9  -4    0.58    0.39
   3  -9   4    0.17    0.32
   3  -9   4    0.14    0.43
   3  -9   4    0.28    0.39
   3  -9   5   25.54    2.36
   3  -9   5   26.29    2.53
  -3   9  -5   25.94    2.13
   3  -9   5   26.28    2.41
   3  -9   5   23.71    2.33
  -3   9  -5   26.92    2.25
   3  -9   5   28.03    2.02
   3  -9   6  112.22    6.01
  -3   9  -6  116.24    5.92
   3  -9   6  125.45    5.55
   3  -9   6  122.70    6.49
  -3   9  -6  113.67    5.82
   3  -9   6  116.18    6.01
   3  -9   7   25.35    2.25
  -3   9  -7   22.31    1.91
   3  -9   7   19.53    1.99
  -3   9  -7   20.48    1.86
   3  -9   7   22.93    1.93
   3  -9   8   15.38    1.61
  -3   9  -8   14.61    1.44
   3  -9   8   19.47    1.85
  -3   9  -8   16.30    1.57
  -3   9  -9   88.84    4.63
   3  -9   9   90.30    4.80
   3  -9   9  102.91    5.12
  -3   9  -9   98.84    4.82
   3  -9  10   96.63    4.72
  -3   9 -10   91.20    4.45
  -3   9 -10   78.53    4.22
  -3   9 -10  115.11    4.77
  -3   9 -10  108.54    4.68
  -3   9 -11    7.86    0.82
   3  -9  11    6.72    0.78
   3  -8 -11    7.49    0.82
  -3   8  10   11.57    1.01
   3  -8 -10   13.38    1.34
   3  -8 -10    8.65    0.91
   3  -8 -10   12.32    1.31
   3  -8  -9   16.57    1.69
  -3   8   9   18.52    1.55
   3  -8  -9   19.60    1.84
   3  -8  -9   15.30    1.56
   3  -8  -9   15.55    1.49
  -3   8   8   39.95    2.51
  -3   8   8   39.75    2.72
   3  -8  -8   38.17    2.46
   3  -8  -8   40.53    3.05
   3  -8  -8   39.39    2.82
   3  -8  -8   36.79    2.78
   3  -8  -7  105.51    5.78
   3  -8  -7  102.13    5.31
  -3   8   7  108.45    5.56
  -3   8   7  104.46    5.39
  -3   8   6   20.56    2.00
   3  -8  -6   19.48    1.93
   3  -8  -6   19.09    1.92
   3  -8  -6   19.10    2.16
   3  -8  -5    2.02    0.71
   3  -8  -5    2.19    0.71
  -3   8   5    1.03    0.52
  -3   8   5    2.10    0.64
   3  -8  -5    2.09    0.85
   3  -8  -5    0.97    0.56
   3  -8  -5    1.34    0.68
   3  -8  -4   30.08    2.82
   3  -8  -4   33.41    2.75
   3  -8  -4   30.17    2.71
  -3   8   4   32.08    2.60
  -3   8   4   35.34    2.83
   3  -8  -4   24.85    2.23
   3  -8  -4   31.96    3.08
   3  -8  -4   29.01    2.74
   3  -8  -4   32.47    3.06
   3  -8  -3   19.01    2.30
  -3   8   3   20.33    2.05
   3  -8  -3   19.97    2.04
   3  -8  -3   17.98    2.06
   3  -8  -3   20.72    2.37
   3  -8  -3   18.51    2.27
  -3   8   2    6.99    1.16
   3  -8  -2   10.02    1.55
  -3   8   2   10.35    1.48
   3  -8  -2   10.93    1.55
   3  -8  -2    8.88    1.69
   3  -8  -2   10.21    1.68
   3  -8  -2   14.75    2.03
   3  -8  -1   25.58    2.64
   3  -8  -1   27.46    2.65
  -3   8   1   29.25    2.54
   3  -8  -1   32.46    3.15
   3  -8  -1   24.16    2.54
   3  -8  -1   27.66    2.95
   3  -8  -1   22.68    2.33
  -3   8   1   27.06    2.48
   3  -8   0   75.21    4.54
  -3   8   0   69.89    4.50
   3  -8   0   67.09    4.69
   3  -8   0   66.29    4.50
   3  -8   1  437.58   17.69
   3  -8   1  414.74   18.62
   3  -8   1  415.63   18.64
  -3   8  -1  395.94   17.66
  -3   8  -2    2.16    0.78
   3  -8   2    2.21    0.85
   3  -8   2    2.51    0.82
   3  -8   2    3.77    1.10
   3  -8   2    2.05    0.83
  -3   8  -3   74.72    4.91
   3  -8   3   83.85    5.47
   3  -8   3   84.84    5.55
   3  -8   3   78.69    4.90
   3  -8   3   74.75    4.71
   3  -8   3   80.08    5.46
  -3   8  -3   79.39    4.82
   3  -8   4  154.32    8.23
   3  -8   4  147.27    8.12
   3  -8   4  153.23    8.35
  -3   8  -4  145.11    7.69
  -3   8  -4  150.57    7.82
   3  -8   4  149.71    7.58
  -3   8  -5    3.45    0.93
   3  -8   5    4.54    1.11
   3  -8   5    3.82    1.04
   3  -8   5    6.21    1.34
  -3   8  -5    3.88    0.98
   3  -8   5    3.83    0.92
   3  -8   6    6.76    1.24
   3  -8   6    5.74    1.17
   3  -8   6    6.72    1.38
   3  -8   6    5.11    1.14
  -3   8  -6    3.82    0.98
  -3   8  -6    4.41    1.06
   3  -8   6    4.78    1.01
   3  -8   7   22.52    2.26
   3  -8   7   22.20    2.25
  -3   8  -7   22.40    2.30
   3  -8   7   23.31    2.55
   3  -8   7   25.88    2.29
   3  -8   7   24.07    2.53
   3  -8   8   68.65    4.25
   3  -8   8   79.96    4.91
   3  -8   8   72.33    4.26
  -3   8  -8   68.55    4.41
   3  -8   8   73.13    4.78
   3  -8   9   22.91    2.27
  -3   8  -9   17.83    1.96
   3  -8   9   23.36    2.30
   3  -8   9   24.65    2.05
   3  -8  10   10.98    1.27
   3  -8  10   13.34    1.61
  -3   8 -10   12.04    1.45
   3  -8  10   11.73    1.54
  -3   8 -10   11.67    1.53
   3  -8  11   63.37    3.46
   3  -8  11   73.13    4.05
  -3   8 -11   64.69    3.76
   3  -8  11   64.29    3.97
  -3   8 -11   70.95    4.04
   3  -8  12   71.13    3.65
  -3   8 -12   63.70    3.38
   3  -8  12   72.03    3.72
  -3   8 -13   20.97    1.60
   3  -8  13   20.46    1.55
   3  -7 -13    7.27    0.85
   3  -7 -12    7.28    1.04
   3  -7 -12    7.26    0.89
   3  -7 -12    6.16    0.93
   3  -7 -11   56.63    3.51
   3  -7 -11   47.68    3.21
   3  -7 -11   53.20    3.39
  -3   7  10   77.45    4.06
   3  -7 -10   76.88    4.57
   3  -7 -10   72.11    4.10
   3  -7 -10   71.96    4.45
   3  -7  -9   73.48    4.56
   3  -7  -9   67.55    4.56
  -3   7   9   71.91    4.12
   3  -7  -9   70.00    4.31
   3  -7  -9   70.64    4.05
  -3   7   8   16.27    1.75
   3  -7  -8   20.53    2.20
   3  -7  -8   18.65    2.14
   3  -7  -8   22.13    2.44
  -3   7   8   20.12    1.95
   3  -7  -8   20.02    1.98
   3  -7  -7   48.58    3.87
   3  -7  -7   49.85    3.84
   3  -7  -7   45.65    3.94
   3  -7  -7   60.29    3.92
   3  -7  -7   57.39    3.81
  -3   7   7   56.65    3.69
   3  -7  -6  108.83    6.60
  -3   7   6  117.82    6.20
   3  -7  -6   97.63    5.96
   3  -7  -6  118.60    6.58
   3  -7  -6  111.55    6.40
   3  -7  -6  122.15    6.45
   3  -7  -6  107.78    6.23
   3  -7  -5   78.22    5.05
   3  -7  -5   67.38    4.80
   3  -7  -5   76.89    4.92
   3  -7  -5   72.89    4.85
  -3   7   5   77.94    4.82
   3  -7  -5   76.01    5.25
   3  -7  -5   75.58    4.94
   3  -7  -5   82.19    5.08
   3  -7  -4    1.78    0.80
   3  -7  -4    4.03    1.04
   3  -7  -4    2.65    0.84
   3  -7  -4    2.51    1.12
   3  -7  -4    2.97    0.99
  -3   7   4    3.02    0.85
   3  -7  -4    2.64    0.79
   3  -7  -4    3.31    0.97
   3  -7  -4    2.35    1.25
   3  -7  -4    3.30    0.97
   3  -7  -4    3.45    1.16
   3  -7  -3  595.92   24.91
   3  -7  -3  628.65   25.22
   3  -7  -3  609.63   25.05
  -3   7   3  620.92   24.96
   3  -7  -3  617.92   25.26
   3  -7  -3  522.01   26.84
   3  -7  -3  637.18   26.06
   3  -7  -3  606.46   24.97
   3  -7  -3  617.18   25.76
   3  -7  -3  593.31   28.88
   3  -7  -3  622.46   25.72
   3  -7  -2  162.17    8.52
   3  -7  -2  170.15    8.70
   3  -7  -2  173.09    8.68
   3  -7  -2  154.14   10.28
   3  -7  -2  183.95    9.47
   3  -7  -2  172.65    8.87
   3  -7  -2  184.16    8.90
  -3   7   2  168.04    8.58
   3  -7  -2  152.62    8.58
   3  -7  -2  190.23    9.63
   3  -7  -2  177.62   12.11
   3  -7  -2  185.70    9.57
   3  -7  -1    3.44    0.89
   3  -7  -1    2.54    0.82
   3  -7  -1    1.49    0.67
   3  -7  -1    0.32    0.63
   3  -7  -1    1.42    0.69
  -3   7   1    1.24    0.63
   3  -7  -1    2.64    0.89
   3  -7  -1    2.45    1.06
   3  -7  -1    2.44    1.08
   3  -7  -1    4.70    1.83
   3  -7  -1    1.34    0.75
   3  -7   0  166.53    7.67
   3  -7   0  163.38    8.21
   3  -7   0  149.80    7.83
   3  -7   0  154.88    7.90
  -3   7   0  151.07    8.02
   3  -7   0  145.18    9.86
   3  -7   0  153.25    8.29
   3  -7   1  322.76   16.71
   3  -7   1  324.71   14.31
   3  -7   1  332.80   14.39
   3  -7   1  319.70   13.70
  -3   7  -1  295.77   14.17
   3  -7   1  311.78   14.02
   3  -7   1  342.83   15.49
   3  -7   1  327.61   15.33
   3  -7   1  331.38   18.56
   3  -7   1  307.13   14.87
   3  -7   2   93.69    7.57
   3  -7   2   91.22    5.56
   3  -7   2   98.08    5.89
   3  -7   2  104.99    5.52
  -3   7  -2   97.16    5.91
   3  -7   2  108.69    6.75
   3  -7   2  104.55    8.85
   3  -7   2  112.81    6.86
   3  -7   2  107.22    6.57
  -3   7  -3    6.29    1.27
   3  -7   3    8.72    1.66
   3  -7   3    6.55    1.17
   3  -7   3    6.01    1.36
   3  -7   3    9.04    1.69
   3  -7   3    9.69    1.64
   3  -7   3    8.82    2.39
   3  -7   3    9.35    1.74
   3  -7   3   13.01    2.57
   3  -7   4    2.44    0.95
   3  -7   4    1.09    1.00
   3  -7   4    2.47    0.85
   3  -7   4    1.85    0.63
  -3   7  -4    3.88    1.51
   3  -7   4    2.42    0.94
   3  -7   4    2.76    0.93
   3  -7   4    2.84    1.04
  -3   7  -4    2.31    0.83
   3  -7   4    2.36    0.92
   3  -7   4    5.02    1.76
   3  -7   5    1.65    0.80
   3  -7   5    3.36    1.39
  -3   7  -5    1.23    0.92
   3  -7   5    0.19    0.48
   3  -7   5    2.00    0.69
   3  -7   5    1.50    0.70
  -3   7  -5    1.72    0.72
   3  -7   5    1.01    0.72
   3  -7   5    2.54    0.93
   3  -7   5    0.79    0.77
   3  -7   5    0.74    0.59
   3  -7   6    4.84    1.62
   3  -7   6    3.49    1.01
   3  -7   6    3.97    1.08
   3  -7   6    2.68    0.89
   3  -7   6    4.01    0.89
   3  -7   6    4.97    1.30
  -3   7  -6    4.09    1.10
   3  -7   6    3.43    1.12
   3  -7   6    4.42    1.13
   3  -7   7   30.77    2.87
   3  -7   7   31.48    3.14
   3  -7   7   23.34    2.29
   3  -7   7   26.15    2.67
   3  -7   7   27.74    2.98
  -3   7  -7   31.42    2.99
   3  -7   7   28.23    2.71
   3  -7   8    1.01    0.72
   3  -7   8    1.36    0.76
   3  -7   8    2.37    0.85
   3  -7   8    1.67    0.62
   3  -7   8    1.99    0.71
  -3   7  -8    1.97    0.81
   3  -7   8    1.90    0.70
   3  -7   9   21.57    2.53
  -3   7  -9   28.18    2.75
   3  -7   9   27.69    2.87
   3  -7   9   21.60    2.13
   3  -7  10   62.16    4.49
   3  -7  10   61.63    4.42
  -3   7 -10   61.81    4.32
   3  -7  11   35.47    3.08
   3  -7  11   30.41    2.86
  -3   7 -11   29.34    2.78
   3  -7  12    4.61    1.02
  -3   7 -12    3.18    0.85
  -3   7 -12    4.65    0.99
   3  -7  12    3.45    0.90
  -3   7 -13   18.21    1.82
   3  -7  13   15.14    1.41
   3  -7  13   15.40    1.69
  -3   7 -13   16.67    1.71
   3  -7  13   17.48    1.82
   3  -7  14    3.97    0.60
  -3   7 -14    6.00    0.88
   3  -7  14    5.63    0.88
   3  -7  14    7.61    1.07
  -3   7 -14    8.70    1.03
   3  -7  15    1.78    0.44
  -3   7 -15    1.40    0.35
   3  -6 -14   29.11    1.96
   3  -6 -14   29.62    2.12
   3  -6 -13    0.11    0.39
   3  -6 -13    0.12    0.34
   3  -6 -13    0.33    0.29
   3  -6 -13    0.20    0.32
   3  -6 -12    0.13    0.46
   3  -6 -12   -0.14    0.48
   3  -6 -12    0.42    0.45
   3  -6 -12    1.02    0.59
   3  -6 -11   10.91    1.65
   3  -6 -11   10.46    1.64
   3  -6 -11   10.88    1.26
   3  -6 -11   10.27    1.53
   3  -6 -11   12.07    1.76
  -3   6  10   14.27    1.58
   3  -6 -10   17.16    2.22
   3  -6 -10   14.03    1.88
   3  -6 -10   14.54    1.73
   3  -6 -10   16.16    2.02
   3  -6 -10   15.76    1.72
   3  -6  -9    7.77    1.58
   3  -6  -9    4.70    1.11
   3  -6  -9    4.74    1.18
  -3   6   9    6.11    1.08
   3  -6  -9    5.97    1.30
   3  -6  -9    7.74    1.28
  -3   6   8  262.87   11.85
  -3   6   8  292.71   12.12
   3  -6  -8  265.80   12.56
   3  -6  -8  268.46   12.25
   3  -6  -8  272.07   13.07
   3  -6  -8  258.64   12.91
   3  -6  -8  263.90   12.69
  -3   6   7   27.34    2.45
   3  -6  -7   30.59    2.97
   3  -6  -7   27.19    2.76
   3  -6  -7   26.80    2.65
   3  -6  -7   27.47    2.67
   3  -6  -7   27.05    2.80
   3  -6  -7   24.90    2.82
   3  -6  -7   27.37    2.98
   3  -6  -6   26.35    2.71
   3  -6  -6   25.06    2.65
   3  -6  -6   26.19    2.59
   3  -6  -6   24.40    2.54
   3  -6  -6   24.01    2.42
   3  -6  -6   23.90    2.44
   3  -6  -6   22.67    3.33
   3  -6  -6   24.27    2.71
   3  -6  -6   24.58    2.74
   3  -6  -6   23.59    3.27
   3  -6  -6   23.31    2.83
   3  -6  -5    0.68    0.54
   3  -6  -5    0.34    0.38
   3  -6  -5    0.36    0.40
   3  -6  -5    0.51    0.60
   3  -6  -5    0.30    0.48
   3  -6  -5    0.18    0.39
   3  -6  -5    0.67    0.50
   3  -6  -5    0.18    0.49
   3  -6  -4  149.46    7.61
   3  -6  -4  148.46    7.84
   3  -6  -4  135.51    7.52
   3  -6  -4  144.19    7.70
   3  -6  -4  145.40    7.87
   3  -6  -4  141.28    9.96
   3  -6  -4  155.49    8.01
   3  -6  -4  133.71    7.31
   3  -6  -4  144.43    8.39
   3  -6  -4  123.82    8.76
   3  -6  -4  133.42    7.46
   3  -6  -3   60.38    4.19
   3  -6  -3   59.47    4.24
   3  -6  -3   57.57    4.20
   3  -6  -3   68.54    4.76
   3  -6  -3   67.15    6.49
   3  -6  -3   58.18    4.49
   3  -6  -3   60.42    4.81
   3  -6  -3   53.97    5.19
   3  -6  -3   62.60    4.15
   3  -6  -3   63.74    4.38
   3  -6  -3   52.73    4.01
   3  -6  -2  107.31    6.43
   3  -6  -2  122.49    7.18
   3  -6  -2  138.14    6.49
   3  -6  -2  124.45    6.67
  -3   6   2  113.94    6.32
   3  -6  -2  122.41    7.16
   3  -6  -2  129.87    9.66
   3  -6  -2  104.26    6.17
   3  -6  -2  110.31    6.43
   3  -6  -2  110.31    6.31
   3  -6  -2  105.89    6.94
   3  -6  -2  107.22    7.73
   3  -6  -1   21.82    2.68
   3  -6  -1   21.76    2.36
   3  -6  -1   26.46    2.35
   3  -6  -1   21.31    2.69
   3  -6  -1   28.14    4.27
  -3   6   1   17.97    2.08
   3  -6  -1   19.43    2.11
   3  -6  -1   23.59    2.36
   3  -6  -1   22.38    2.25
   3  -6  -1   19.33    2.92
   3  -6  -1   23.28    2.66
   3  -6   0   64.37    4.57
   3  -6   0   63.24    5.54
   3  -6   0   64.27    4.68
  -3   6   0   59.63    4.13
   3  -6   0   61.84    4.11
   3  -6   0   65.47    4.40
   3  -6   0   64.15    4.08
  -3   6  -1  268.76   12.65
   3  -6   1  280.90   12.48
   3  -6   1  281.47   12.88
   3  -6   1  288.42   13.37
   3  -6   1  288.32   13.87
   3  -6   1  292.21   16.83
   3  -6   1  261.16   14.63
   3  -6   1  285.97   12.98
   3  -6   1  308.82   14.06
   3  -6   2   36.64    3.47
   3  -6   2   33.17    2.75
   3  -6   2   29.43    2.83
  -3   6  -2   37.00    4.20
   3  -6   2   33.13    3.18
   3  -6   2   29.60    2.94
   3  -6   2   34.90    3.22
   3  -6   2   33.78    3.37
   3  -6   2   25.81    4.17
   3  -6   2   31.17    3.84
   3  -6   2   32.25    2.79
   3  -6   3   53.76    5.27
   3  -6   3   52.37    3.72
   3  -6   3   58.72    4.13
   3  -6   3   55.02    4.14
   3  -6   3   57.00    4.38
   3  -6   3   52.59    4.18
   3  -6   3   61.33    4.59
   3  -6   3   55.47    6.07
   3  -6   3   55.22    4.38
   3  -6   4  162.34    8.31
   3  -6   4  176.19    9.31
   3  -6   4  182.03   11.76
   3  -6   4  171.96    8.96
   3  -6   4  173.60    9.36
   3  -6   4  175.22    9.20
  -3   6  -4  169.82    8.74
   3  -6   4  189.44   11.29
   3  -6   4  179.05    9.32
  -3   6  -5   45.59    3.42
   3  -6   5   47.61    3.82
   3  -6   5   48.30    3.84
   3  -6   5   43.79    5.08
   3  -6   5   47.21    5.09
   3  -6   5   42.97    3.84
   3  -6   5   40.34    3.49
   3  -6   5   44.57    3.76
  -3   6  -5   39.87    3.43
   3  -6   5   40.01    3.20
   3  -6   5   46.21    3.31
   3  -6   6   74.84    5.29
  -3   6  -6   75.25    5.08
   3  -6   6   77.99    5.06
   3  -6   6   73.65    6.69
  -3   6  -6   76.09    4.86
   3  -6   6   72.17    4.92
   3  -6   6   70.10    5.28
   3  -6   6   82.36    7.00
   3  -6   6   76.55    5.12
   3  -6   7   32.80    3.31
  -3   6  -7   35.36    3.30
   3  -6   7   36.66    3.24
   3  -6   7   39.52    3.68
   3  -6   7   40.00    3.31
   3  -6   7   31.30    4.15
  -3   6  -7   35.76    3.16
   3  -6   7   36.40    4.39
   3  -6   7   40.91    3.37
   3  -6   8   39.04    3.70
  -3   6  -8   39.91    3.63
   3  -6   8   43.17    3.98
   3  -6   8   40.33    3.42
   3  -6   8   46.13    3.49
   3  -6   8   46.23    5.10
   3  -6   8   42.82    3.45
  -3   6  -8   48.35    3.71
   3  -6   9    1.24    0.81
   3  -6   9    1.11    0.59
  -3   6  -9    0.70    0.62
  -3   6  -9    2.83    0.77
   3  -6   9    1.33    0.86
  -3   6  -9    2.16    0.88
   3  -6   9    1.50    1.03
  -3   6 -10    0.19    0.49
   3  -6  10    0.20    0.51
  -3   6 -10    0.18    0.48
  -3   6 -10    0.26    0.36
   3  -6  10    0.43    0.54
   3  -6  11   24.43    2.77
  -3   6 -11   27.59    2.88
   3  -6  11   31.41    3.18
  -3   6 -11   29.04    2.52
  -3   6 -11   32.04    2.95
   3  -6  12   93.45    5.85
  -3   6 -12   97.74    5.88
   3  -6  12   93.01    5.98
  -3   6 -12   90.79    5.21
  -3   6 -12  100.81    5.81
  -3   6 -13  303.53   12.65
   3  -6  13  266.56   12.40
  -3   6 -13  269.78   12.40
   3  -6  13  269.45   12.66
  -3   6 -13  248.99   11.63
  -3   6 -13  276.82   12.31
  -3   6 -14   70.18    4.24
   3  -6  14   61.15    4.02
  -3   6 -14   62.67    4.09
   3  -6  14   64.72    4.28
  -3   6 -14   59.56    3.93
  -3   6 -15   49.68    3.27
   3  -6  15   47.92    3.15
  -3   6 -15   49.16    3.23
   3  -6  15   53.94    3.46
  -3   6 -16    0.83    0.36
   3  -6  16    0.77    0.42
   3  -5 -16    4.24    0.59
   3  -5 -15    6.02    0.78
   3  -5 -15    5.29    0.83
   3  -5 -14    0.40    0.35
   3  -5 -14    0.32    0.40
   3  -5 -13    0.52    0.49
   3  -5 -13    0.37    0.36
   3  -5 -13    0.13    0.39
   3  -5 -12    0.31    0.49
   3  -5 -12    0.52    0.41
   3  -5 -11    3.18    1.01
   3  -5 -11    1.56    0.68
   3  -5 -11    1.67    0.91
   3  -5 -10    9.95    1.50
   3  -5 -10    7.24    1.56
   3  -5 -10   11.48    2.02
   3  -5 -10   10.33    1.65
   3  -5 -10   11.17    1.57
   3  -5  -9  101.76    6.10
   3  -5  -9  100.96    6.44
   3  -5  -9  121.18    6.38
   3  -5  -9  115.58    7.19
   3  -5  -9  101.48    6.44
   3  -5  -9  101.11    6.13
  -3   5   9  114.99    5.84
   3  -5  -8    0.68    0.57
   3  -5  -8    0.23    0.64
   3  -5  -8    0.16    0.40
   3  -5  -8   -0.17    0.50
   3  -5  -8    0.56    0.63
   3  -5  -8    0.40    0.63
  -3   5   8   -0.12    0.37
   3  -5  -7   14.83    2.03
   3  -5  -7   13.66    1.92
   3  -5  -7   12.89    2.05
   3  -5  -7   14.52    1.95
   3  -5  -7   14.78    1.92
   3  -5  -7   12.51    1.59
   3  -5  -7   14.31    1.97
   3  -5  -7   14.77    2.24
   3  -5  -7   11.92    2.21
   3  -5  -7   13.43    1.63
   3  -5  -6   12.86    1.87
   3  -5  -6   13.59    1.85
   3  -5  -6   11.54    1.97
   3  -5  -6   10.72    1.65
   3  -5  -6   15.62    1.97
   3  -5  -6   12.09    1.62
   3  -5  -6   14.31    1.99
   3  -5  -6   13.70    2.33
   3  -5  -6   13.49    2.08
   3  -5  -6   10.99    1.57
   3  -5  -6   12.25    2.32
   3  -5  -5   52.53    3.75
   3  -5  -5   48.76    4.97
   3  -5  -5   51.98    3.85
   3  -5  -5   46.01    3.59
   3  -5  -5   47.23    4.49
   3  -5  -5   49.54    3.48
   3  -5  -5   53.62    4.38
   3  -5  -5   47.00    3.96
   3  -5  -5   52.08    3.92
   3  -5  -5   50.84    3.77
   3  -5  -4    5.90    1.19
   3  -5  -4    5.77    1.25
   3  -5  -4   12.65    1.63
   3  -5  -4    8.80    1.46
   3  -5  -4    7.69    1.36
   3  -5  -4    6.61    1.29
   3  -5  -4    7.66    1.36
   3  -5  -4    9.57    2.19
   3  -5  -4    7.62    1.28
   3  -5  -4    7.29    1.65
   3  -5  -4    5.98    1.28
   3  -5  -4    9.16    1.24
   3  -5  -3    0.15    0.38
   3  -5  -3    0.14    0.35
   3  -5  -3    0.13    0.29
   3  -5  -3   -0.35    0.47
   3  -5  -3    0.15    0.34
   3  -5  -3    0.60    0.48
   3  -5  -3   -0.13    0.39
   3  -5  -3    0.62    0.69
   3  -5  -3    0.20    0.29
   3  -5  -3    0.14    0.42
   3  -5  -3   -0.25    0.29
   3  -5  -3    1.76    0.70
   3  -5  -3    1.09    0.81
   3  -5  -3    0.35    0.55
   3  -5  -2   62.14    3.94
   3  -5  -2   58.02    4.07
   3  -5  -2   62.83    4.01
   3  -5  -2   62.32    4.52
   3  -5  -2   66.70    4.08
   3  -5  -2   65.32    4.21
   3  -5  -2   65.94    4.62
   3  -5  -2   60.12    6.10
   3  -5  -2   55.33    4.02
   3  -5  -2   59.30    4.59
   3  -5  -2   47.11    4.60
   3  -5  -2   65.98    3.68
   3  -5  -1    1.91    0.86
   3  -5  -1   -0.12    0.24
   3  -5  -1    0.16    0.41
   3  -5  -1    1.19    0.48
   3  -5  -1    0.18    0.41
   3  -5  -1    0.19    0.48
   3  -5  -1    0.80    0.90
   3  -5  -1   -0.13    0.37
   3  -5  -1    0.86    0.58
   3  -5  -1   -0.25    0.40
   3  -5   0  129.12    6.83
  -3   5   0  111.28    7.25
   3  -5   0  124.03    6.32
   3  -5   0  112.92    6.37
   3  -5   0  118.23    6.76
   3  -5   0  116.43    7.64
   3  -5   1  110.90    6.19
   3  -5   1  107.36    7.25
   3  -5   1  105.67    5.96
   3  -5   1  105.60    5.79
  -3   5  -1   97.29    6.88
   3  -5   1  110.77    6.25
   3  -5   1  115.67    6.76
   3  -5   1  120.75    9.09
   3  -5   1  112.01    6.37
   3  -5   1  101.09    6.00
   3  -5   1  119.39    6.84
   3  -5   1  107.05    5.67
   3  -5   2   14.21    1.65
   3  -5   2   16.32    2.02
   3  -5   2   17.27    1.99
   3  -5   2   15.75    2.05
   3  -5   2   17.13    2.56
   3  -5   2   15.00    1.77
   3  -5   2   14.36    2.07
   3  -5   2   19.20    2.37
   3  -5   2   14.22    2.99
   3  -5   3    2.42    0.87
   3  -5   3    1.25    0.54
   3  -5   3    0.79    0.59
   3  -5   3    2.05    0.72
   3  -5   3    4.48    1.37
   3  -5   3    0.91    0.64
   3  -5   3    1.90    1.13
   3  -5   3    1.67    0.78
   3  -5   4  111.13    6.34
   3  -5   4  118.39    6.82
   3  -5   4  117.39    8.01
   3  -5   4  110.84    6.53
   3  -5   4  115.65    6.73
   3  -5   4  117.30    6.75
   3  -5   4  125.18    8.86
   3  -5   5   32.97    3.03
   3  -5   5   33.90    4.23
   3  -5   5   31.39    3.15
   3  -5   5   35.98    3.02
  -3   5  -5   34.22    2.79
   3  -5   5   32.78    3.07
  -3   5  -5   32.47    2.93
   3  -5   5   41.93    4.46
   3  -5   5   36.53    3.15
   3  -5   6   45.07    3.48
   3  -5   6   41.40    4.63
   3  -5   6   47.26    4.86
  -3   5  -6   42.39    3.27
   3  -5   6   39.31    3.49
  -3   5  -6   39.93    3.42
   3  -5   6   39.75    3.32
   3  -5   6   46.15    3.86
   3  -5   6   46.83    3.56
  -3   5  -7   39.52    3.45
   3  -5   7   51.90    5.05
   3  -5   7   42.97    3.48
   3  -5   7   46.88    3.56
   3  -5   7   43.61    4.73
   3  -5   7   51.29    4.17
  -3   5  -7   42.90    3.43
   3  -5   7   45.98    3.54
   3  -5   7   52.31    4.05
  -3   5  -7   50.14    3.86
   3  -5   8   -0.35    0.55
   3  -5   8    0.61    0.45
  -3   5  -8    0.16    0.40
  -3   5  -8    0.73    0.45
   3  -5   8    0.22    0.55
   3  -5   8    0.31    0.49
   3  -5   8    0.73    0.52
   3  -5   8    0.80    0.64
   3  -5   8    1.41    0.66
  -3   5  -8    0.37    0.47
  -3   5  -8    1.05    0.65
  -3   5  -9   45.90    3.26
   3  -5   9   45.39    4.09
  -3   5  -9   47.17    3.65
  -3   5  -9   36.66    3.49
   3  -5   9   44.08    3.89
   3  -5   9   47.05    5.07
  -3   5  -9   43.51    3.70
   3  -5   9   37.26    3.25
  -3   5 -10    0.88    0.71
  -3   5 -10    0.14    0.54
   3  -5  10    0.23    0.58
  -3   5 -10    0.79    0.63
  -3   5 -10    0.19    0.42
   3  -5  10    0.21    0.58
   3  -5  10    0.15    0.37
   3  -5  10    0.38    0.60
   3  -5  11   83.02    7.27
   3  -5  11   87.62    5.83
  -3   5 -11   82.83    5.61
  -3   5 -11   74.60    5.32
   3  -5  11   77.40    5.77
  -3   5 -11   85.06    5.08
  -3   5 -11   94.65    5.67
  -3   5 -12   10.52    1.78
  -3   5 -12    8.32    1.57
   3  -5  12    9.09    1.70
  -3   5 -12   11.86    1.80
  -3   5 -12   10.32    1.56
   3  -5  12   10.01    1.85
  -3   5 -13    0.55    0.55
  -3   5 -13    0.87    0.62
   3  -5  13   -0.19    0.60
  -3   5 -13    1.86    0.78
  -3   5 -13    0.14    0.59
   3  -5  13    0.21    0.58
   3  -5  14   23.36    2.66
  -3   5 -14   24.14    2.25
  -3   5 -14   21.97    2.38
  -3   5 -14   19.81    2.25
  -3   5 -14   27.34    2.65
   3  -5  14   22.89    2.50
  -3   5 -15    6.90    1.26
  -3   5 -15    7.14    1.26
  -3   5 -15    5.89    1.12
   3  -5  15    8.44    1.34
  -3   5 -15    6.49    1.18
  -3   5 -15    6.36    1.09
   3  -5  15    7.52    1.38
   3  -5  15    7.26    1.11
  -3   5 -16   22.43    2.08
   3  -5  16   19.08    1.69
   3  -5  16   23.86    2.26
  -3   5 -16   22.72    1.89
  -3   5 -16   25.27    2.14
  -3   5 -16   24.94    2.18
  -3   5 -17    2.13    0.57
   3  -5  17    2.91    0.66
   3  -5  18    4.09    0.57
   3  -4 -16    2.17    0.55
   3  -4 -16    1.70    0.53
   3  -4 -16    2.12    0.56
   3  -4 -15    5.94    0.90
   3  -4 -15    5.25    1.04
   3  -4 -15    8.46    1.30
   3  -4 -14   -0.14    0.48
   3  -4 -14   -0.14    0.39
   3  -4 -14   -0.15    0.43
   3  -4 -14    0.36    0.38
   3  -4 -14    0.32    0.59
   3  -4 -13   13.78    1.78
   3  -4 -13   15.68    2.12
   3  -4 -13   11.34    1.41
   3  -4 -13   16.24    1.97
   3  -4 -12   50.72    3.88
   3  -4 -12   45.28    3.42
   3  -4 -12   46.32    4.07
   3  -4 -12   49.56    3.84
   3  -4 -11   48.33    3.98
   3  -4 -11   49.23    3.96
   3  -4 -11   50.23    3.75
   3  -4 -10   13.66    1.78
   3  -4 -10    9.54    1.61
   3  -4 -10   11.51    1.85
   3  -4 -10   10.49    1.52
   3  -4 -10    6.88    1.47
   3  -4  -9   55.97    4.76
   3  -4  -9   51.31    4.01
   3  -4  -9   56.17    4.00
   3  -4  -9   48.87    4.03
   3  -4  -9   50.89    3.76
   3  -4  -9   51.05    4.10
   3  -4  -8    2.16    0.84
   3  -4  -8    3.39    1.19
   3  -4  -8    3.04    0.90
   3  -4  -8    2.36    0.85
   3  -4  -8    3.14    1.04
   3  -4  -8    2.35    0.93
   3  -4  -8    2.37    0.85
   3  -4  -7   34.75    3.17
   3  -4  -7   41.85    3.29
   3  -4  -7   37.25    3.23
   3  -4  -7   43.60    3.38
   3  -4  -7   40.87    3.25
   3  -4  -7   31.35    2.60
   3  -4  -7   34.18    3.62
   3  -4  -7   40.13    3.84
   3  -4  -7   36.05    3.34
   3  -4  -7   30.48    2.59
   3  -4  -7   33.36    3.59
   3  -4  -7   45.68    2.95
   3  -4  -6   -0.16    0.31
   3  -4  -6    0.60    0.48
   3  -4  -6    0.12    0.34
   3  -4  -6    0.26    0.50
   3  -4  -6    0.10    0.29
   3  -4  -6    0.13    0.24
   3  -4  -6    0.46    0.43
   3  -4  -6    0.31    0.34
   3  -4  -6    0.46    0.45
   3  -4  -6    0.21    0.47
   3  -4  -6   -0.19    0.56
   3  -4  -6   -0.16    0.44
   3  -4  -5   38.75    3.13
   3  -4  -5   33.49    2.87
   3  -4  -5   34.47    2.74
   3  -4  -5   37.26    3.17
   3  -4  -5   37.53    2.66
   3  -4  -5   35.49    2.86
   3  -4  -5   35.05    3.82
   3  -4  -5   37.24    3.05
   3  -4  -5   46.58    2.98
   3  -4  -5   40.44    3.50
   3  -4  -5   40.20    3.53
   3  -4  -5   33.08    2.79
   3  -4  -5   33.11    3.43
   3  -4  -4  163.29    9.08
   3  -4  -4  177.26    8.89
   3  -4  -4  223.34    8.75
   3  -4  -4  216.01    8.66
   3  -4  -4  160.02    8.50
   3  -4  -4  200.58    8.55
   3  -4  -4  203.06    9.15
   3  -4  -4  170.26    8.55
   3  -4  -4  191.56    9.07
   3  -4  -4  171.48    8.69
   3  -4  -4  176.24    8.82
   3  -4  -4  186.21   10.79
   3  -4  -4  163.74    9.57
   3  -4  -4  180.47    8.87
   3  -4  -3    2.44    0.78
   3  -4  -3    3.03    0.80
   3  -4  -3    0.93    0.52
   3  -4  -3    1.94    0.66
   3  -4  -3    1.85    0.77
   3  -4  -3    1.86    0.59
   3  -4  -3    3.59    0.89
   3  -4  -3    1.50    0.89
   3  -4  -3    1.83    0.54
   3  -4  -3    3.21    0.98
   3  -4  -2   43.56    3.10
   3  -4  -2   44.80    3.23
   3  -4  -2   40.45    3.69
   3  -4  -2   48.93    3.71
   3  -4  -2   44.64    3.42
   3  -4  -2   49.07    3.54
   3  -4  -2   49.33    4.83
   3  -4  -2   39.12    3.06
   3  -4  -1   15.36    2.20
   3  -4  -1   19.22    1.95
   3  -4  -1   17.84    2.08
   3  -4  -1   19.21    2.14
   3  -4  -1   24.14    3.36
  -3   4   0   59.71    4.30
   3  -4   0   60.50    4.65
   3  -4   1    0.33    0.53
   3  -4   1    0.16    0.36
   3  -4   1   -0.16    0.36
   3  -4   1    0.21    0.40
   3  -4   2  221.02   10.56
   3  -4   2  235.34   12.97
   3  -4   2  225.31   10.64
   3  -4   2  209.00   11.16
   3  -4   3  223.38   10.47
   3  -4   3  225.57   12.64
   3  -4   3  209.53   10.35
   3  -4   3  220.00   11.35
   3  -4   4  388.16   16.72
   3  -4   4  401.57   19.12
   3  -4   4  401.19   18.15
   3  -4   4  378.02   16.71
   3  -4   5   15.61    1.89
   3  -4   5   20.73    2.97
   3  -4   5   17.38    1.99
   3  -4   5   14.29    1.82
   3  -4   5   14.83    2.40
   3  -4   6   39.09    2.98
   3  -4   6   38.93    4.11
   3  -4   6   32.33    2.80
  -3   4  -6   33.36    2.84
   3  -4   6   36.45    3.08
   3  -4   6   28.94    2.59
   3  -4   7    3.25    1.24
   3  -4   7    1.39    0.77
   3  -4   7    2.01    0.64
   3  -4   7    2.59    1.07
   3  -4   7    2.76    0.78
   3  -4   7    2.71    0.87
  -3   4  -7    3.24    0.68
  -3   4  -7    2.29    0.79
   3  -4   8   16.57    2.73
   3  -4   8   12.74    2.36
   3  -4   8   18.91    1.95
   3  -4   8   18.08    1.93
   3  -4   8   17.11    2.81
   3  -4   8   17.19    2.20
  -3   4  -8   17.43    2.13
  -3   4  -8   25.74    2.02
  -3   4  -8   16.98    2.08
   3  -4   9    0.32    0.50
   3  -4   9   -0.33    0.37
   3  -4   9    1.73    0.83
  -3   4  -9    0.35    0.52
  -3   4  -9    1.02    0.60
  -3   4  -9    1.37    0.54
   3  -4  10   11.17    2.30
   3  -4  10    9.58    2.28
   3  -4  10   12.89    1.96
  -3   4 -10   10.87    1.46
  -3   4 -10    9.60    1.66
  -3   4 -10   10.79    1.72
   3  -4  11   30.37    3.80
  -3   4 -11   30.19    3.02
  -3   4 -11   33.00    3.17
  -3   4 -11   30.55    2.62
   3  -4  11   30.17    4.07
   3  -4  11   29.83    3.15
  -3   4 -11   27.67    2.94
  -3   4 -12   43.54    3.86
  -3   4 -12   51.25    4.22
  -3   4 -12   56.80    3.80
   3  -4  12   45.28    5.29
   3  -4  12   55.56    4.36
  -3   4 -12   54.39    4.24
  -3   4 -13   20.37    2.46
  -3   4 -13   19.19    2.10
  -3   4 -13   22.17    2.43
  -3   4 -13   20.61    2.45
   3  -4  13   19.03    2.43
  -3   4 -13   19.15    2.39
   3  -4  13   20.16    3.36
  -3   4 -14    1.48    0.69
  -3   4 -14    1.62    0.73
   3  -4  14    0.38    0.48
  -3   4 -14    1.32    0.69
  -3   4 -14    1.58    0.67
   3  -4  15   41.54    3.46
  -3   4 -15   41.35    3.47
  -3   4 -15   42.33    3.45
  -3   4 -15   47.39    3.35
  -3   4 -15   42.92    3.38
   3  -4  16   28.71    2.24
  -3   4 -16   31.21    2.71
  -3   4 -16   35.71    2.71
   3  -4  16   31.17    2.68
  -3   4 -16   33.04    2.83
  -3   4 -17    2.37    0.66
  -3   4 -17    1.06    0.53
  -3   4 -17    1.51    0.55
  -3   4 -18    4.85    0.76
   3  -4  18    5.77    0.78
  -3   4 -18    6.94    0.95
  -3   4 -18    5.34    0.82
   3  -3 -17   19.97    1.45
   3  -3 -17   18.32    1.55
  -3   3  17   23.89    1.72
   3  -3 -17   21.02    1.66
   3  -3 -16    3.33    0.77
   3  -3 -16    3.75    0.82
   3  -3 -15   25.41    2.10
   3  -3 -15   29.32    2.57
   3  -3 -15   23.71    2.36
   3  -3 -14    0.67    0.45
   3  -3 -14    0.17    0.50
   3  -3 -14    0.88    0.76
   3  -3 -13  393.59   16.57
   3  -3 -13  371.53   16.77
   3  -3 -13  357.02   16.70
   3  -3 -13  387.86   17.17
   3  -3 -12    4.38    1.12
   3  -3 -12    4.16    0.97
   3  -3 -12    4.24    1.28
   3  -3 -12    3.82    1.11
   3  -3 -11   84.51    5.22
   3  -3 -11   93.84    6.27
   3  -3 -11   78.85    5.60
   3  -3 -11   88.55    5.61
   3  -3 -11   83.66    4.90
   3  -3 -10   91.65    5.49
   3  -3 -10   80.22    5.54
   3  -3 -10   84.61    5.38
   3  -3 -10   93.97    6.39
   3  -3 -10   84.43    5.76
   3  -3  -9   16.67    2.27
   3  -3  -9   14.72    1.96
   3  -3  -9   17.58    1.76
   3  -3  -9   15.54    2.10
   3  -3  -9   15.41    1.99
   3  -3  -9   14.28    1.77
   3  -3  -8    2.48    0.86
   3  -3  -8    4.07    1.05
   3  -3  -8    2.48    0.78
   3  -3  -8    5.24    1.06
   3  -3  -8    2.71    0.73
   3  -3  -8    2.62    0.90
   3  -3  -7    0.33    0.45
   3  -3  -7    0.79    0.59
   3  -3  -7    0.28    0.35
   3  -3  -7   -0.17    0.38
   3  -3  -7    0.57    0.40
   3  -3  -7   -0.20    0.22
   3  -3  -7    0.22    0.61
   3  -3  -7    0.15    0.34
   3  -3  -7    0.44    0.47
   3  -3  -6    3.18    0.75
   3  -3  -6    5.62    1.34
   3  -3  -6    3.40    0.89
   3  -3  -6    2.51    0.76
   3  -3  -6    2.91    0.83
   3  -3  -6    3.88    0.92
   3  -3  -6    3.96    0.82
   3  -3  -6    3.20    0.72
   3  -3  -6    3.39    0.97
   3  -3  -6    3.66    1.06
   3  -3  -6    4.60    0.84
   3  -3  -5    0.27    0.37
   3  -3  -5   -0.11    0.21
   3  -3  -5    0.53    0.39
   3  -3  -5    0.66    0.42
   3  -3  -5    0.27    0.34
   3  -3  -5    0.21    0.31
   3  -3  -5    0.16    0.35
   3  -3  -5    0.90    0.56
   3  -3  -5    0.33    0.32
   3  -3  -5    0.10    0.23
   3  -3  -5    0.18    0.40
   3  -3  -4   98.87    5.32
   3  -3  -4  101.19    6.69
   3  -3  -4   93.24    5.80
   3  -3  -4  106.43    5.44
   3  -3  -3   91.67    4.98
   3  -3  -3   97.00    6.51
   3  -3  -3   91.39    5.00
   3  -3  -3   79.34    5.25
   3  -3  -2    9.21    1.84
   3  -3  -2    7.20    1.16
   3  -3  -2    9.77    1.34
   3  -3  -2    9.38    1.45
   3  -3  -1  231.80   10.15
   3  -3  -1  221.20   11.86
   3  -3  -1  221.29   10.07
   3  -3  -1  203.93   10.32
  -3   3   0  312.13   13.41
   3  -3   0  309.74   13.94
   3  -3   1  487.02   20.11
   3  -3   1  498.71   22.22
   3  -3   1  495.88   20.17
   3  -3   1  485.11   20.59
   3  -3   2   98.38    5.33
   3  -3   2  109.76    7.02
   3  -3   2   91.55    5.25
   3  -3   2   90.55    5.65
   3  -3   3   71.44    4.42
   3  -3   3   73.01    4.97
   3  -3   3   68.40    4.35
   3  -3   3   76.37    5.79
   3  -3   4  231.89   10.65
   3  -3   4  230.55   11.60
   3  -3   4  240.47   10.69
   3  -3   4  228.60   12.33
   3  -3   4  260.64   12.30
   3  -3   5  138.17    7.00
   3  -3   5  150.29    8.27
   3  -3   5  148.65    8.50
   3  -3   5  134.31    6.91
   3  -3   5  139.28    8.46
   3  -3   6    5.73    1.49
   3  -3   6    3.86    1.19
   3  -3   6    4.90    0.96
   3  -3   6    4.11    1.16
   3  -3   6    3.71    0.84
   3  -3   7    1.06    0.79
   3  -3   7    1.65    0.67
   3  -3   7    0.83    0.48
   3  -3   7    1.27    0.75
   3  -3   7    1.89    0.88
   3  -3   7    1.03    0.50
   3  -3   8  255.15   11.82
   3  -3   8  271.68   13.89
  -3   3  -8  260.31   11.80
   3  -3   8  247.51   12.24
   3  -3   8  255.21   12.00
  -3   3  -8  260.62   11.87
   3  -3   8  272.44   13.92
   3  -3   8  268.92   11.49
   3  -3   8  258.92   11.37
   3  -3   8  273.47   13.08
   3  -3   9   81.83    6.18
  -3   3  -9   70.01    4.52
   3  -3   9   62.19    4.70
   3  -3   9   68.06    4.65
  -3   3  -9   70.53    4.57
   3  -3   9   74.11    6.00
   3  -3   9   58.77    4.28
   3  -3  10   67.95    5.73
  -3   3 -10   57.76    4.17
   3  -3  10   55.26    4.48
   3  -3  10   62.40    4.43
  -3   3 -10   57.95    4.22
   3  -3  10   57.27    5.51
   3  -3  10   52.77    4.04
   3  -3  11   16.68    2.15
   3  -3  11   18.37    2.90
  -3   3 -11   17.48    2.18
   3  -3  11   17.35    2.41
   3  -3  11   19.90    2.38
  -3   3 -11   16.74    2.17
   3  -3  11   17.87    3.07
  -3   3 -11   19.86    2.33
   3  -3  12  119.37    7.06
   3  -3  12  114.58    8.31
  -3   3 -12  124.02    7.12
   3  -3  12  113.29    7.38
  -3   3 -12  123.60    6.41
   3  -3  12  116.63    7.10
  -3   3 -12  122.94    7.14
   3  -3  12  120.00    8.98
  -3   3 -12  142.30    7.46
   3  -3  13   14.09    2.04
   3  -3  13   12.87    2.40
  -3   3 -13   16.92    2.20
  -3   3 -13   15.89    2.16
   3  -3  13   19.38    2.38
  -3   3 -13   13.34    2.02
   3  -3  13   15.59    2.34
  -3   3 -13   17.78    1.96
   3  -3  13   14.70    2.90
   3  -3  14   14.95    2.22
  -3   3 -14   11.89    1.62
   3  -3  14   10.22    1.75
  -3   3 -14   11.44    1.82
  -3   3 -14   11.80    1.87
  -3   3 -14   10.56    1.80
   3  -3  14   10.45    1.80
   3  -3  14   10.41    2.44
   3  -3  15   28.41    2.83
  -3   3 -15   30.10    2.92
  -3   3 -15   25.66    2.72
   3  -3  15   26.02    2.90
  -3   3 -15   30.08    2.63
  -3   3 -15   29.42    2.92
  -3   3 -16   12.11    1.78
  -3   3 -16   12.00    1.75
   3  -3  16   10.19    1.58
  -3   3 -16   14.14    1.89
   3  -3  16   14.34    2.01
  -3   3 -16   14.77    1.73
  -3   3 -17   42.05    3.16
  -3   3 -17   42.03    3.22
   3  -3  17   41.52    3.31
  -3   3 -17   44.73    3.16
  -3   3 -18   21.78    1.92
  -3   3 -18   21.41    1.86
   3  -3  18   21.88    2.00
  -3   3 -18   21.45    1.82
   3  -3  19    2.38    0.53
   3  -3  19    2.07    0.51
  -3   3 -19    2.75    0.53
  -3   3 -19    3.27    0.62
  -3   3 -19    1.87    0.45
   3  -2 -18   20.73    1.40
   3  -2 -18   20.76    1.41
   3  -2 -17   -0.06    0.22
   3  -2 -17    0.10    0.31
  -3   2  17    0.45    0.37
   3  -2 -17   -0.10    0.33
   3  -2 -17    0.92    0.45
   3  -2 -16   69.43    4.38
   3  -2 -16   65.97    4.27
   3  -2 -16   77.00    4.27
   3  -2 -15    6.99    1.06
   3  -2 -15    6.05    1.31
   3  -2 -15    5.99    1.27
   3  -2 -15    6.55    1.24
   3  -2 -14    1.26    0.78
   3  -2 -14    0.19    0.69
   3  -2 -14    0.14    0.38
   3  -2 -13   11.87    1.90
   3  -2 -13   14.70    1.91
   3  -2 -13   15.84    2.23
   3  -2 -13   13.10    2.01
   3  -2 -12  186.33   10.02
   3  -2 -12  188.37    9.85
   3  -2 -12  197.61   10.44
   3  -2 -12  179.41   10.12
   3  -2 -12  203.18    9.95
   3  -2 -12  214.18    9.24
   3  -2 -11   10.24    1.75
   3  -2 -11   14.14    2.27
   3  -2 -11   12.15    1.66
   3  -2 -11   16.17    2.26
   3  -2 -11   16.13    2.09
   3  -2 -11   14.39    1.70
   3  -2 -11   15.60    1.67
   3  -2 -10   89.74    5.69
   3  -2 -10   90.11    4.95
   3  -2 -10   88.66    5.59
   3  -2 -10   86.35    5.26
   3  -2 -10   90.56    6.20
   3  -2 -10   81.53    5.81
   3  -2  -9  167.25    9.04
   3  -2  -9  173.02    7.98
   3  -2  -9  165.88    8.72
   3  -2  -9  155.11    8.58
   3  -2  -9  155.34    8.47
   3  -2  -9  158.60    8.31
   3  -2  -9  180.56    9.58
   3  -2  -9  191.13    8.83
   3  -2  -8   87.31    5.63
   3  -2  -8   90.93    6.07
   3  -2  -8   87.99    5.24
   3  -2  -8   84.04    5.30
   3  -2  -8   84.06    4.73
   3  -2  -8  105.36    5.33
   3  -2  -8   79.05    4.86
   3  -2  -8   78.06    5.19
   3  -2  -8   94.20    5.39
   3  -2  -7   71.67    4.53
   3  -2  -7   82.67    4.79
   3  -2  -7   69.28    4.59
   3  -2  -7   69.06    4.79
   3  -2  -7   70.02    4.80
   3  -2  -7   72.50    4.45
   3  -2  -7   73.52    4.66
   3  -2  -7   88.81    4.60
   3  -2  -6   29.27    2.65
   3  -2  -6   29.74    2.60
   3  -2  -6   28.28    2.21
   3  -2  -6   32.29    3.03
   3  -2  -6   30.67    2.31
   3  -2  -5  158.96    8.57
   3  -2  -5  153.53    7.29
   3  -2  -5  168.19    7.44
   3  -2  -4   90.52    4.67
   3  -2  -4   88.35    5.74
   3  -2  -4   88.69    4.67
   3  -2  -4   83.67    4.83
   3  -2  -3  147.79    6.93
   3  -2  -3  159.79    8.43
   3  -2  -3  139.80    7.07
   3  -2  -3  151.06    7.00
   3  -2  -2    3.79    1.13
   3  -2  -2    3.58    0.74
   3  -2  -2    5.03    0.88
   3  -2  -2    3.34    0.72
   3  -2  -1    7.62    1.06
   3  -2  -1    6.85    1.45
   3  -2  -1    6.39    1.05
   3  -2  -1    6.56    1.00
   3  -2   0  465.22   18.93
   3  -2   1 1296.12   47.38
   3  -2   1 1175.35   45.93
   3  -2   1 1210.08   47.75
   3  -2   1 1228.71   46.37
   3  -2   1 1171.21   45.96
   3  -2   2    2.02    0.85
   3  -2   2    1.27    0.47
   3  -2   2    1.02    0.48
   3  -2   2    1.10    0.45
   3  -2   3   92.09    4.87
   3  -2   3   93.80    6.15
   3  -2   3  106.15    5.66
   3  -2   3   88.71    4.86
   3  -2   4  141.06    7.85
   3  -2   4  133.05    6.49
   3  -2   4  134.41    7.82
   3  -2   4  147.05    7.50
   3  -2   4  131.33    7.15
   3  -2   4  134.55    6.57
   3  -2   5  340.80   15.60
   3  -2   5  350.14   14.54
   3  -2   5  335.71   14.44
   3  -2   5  365.09   16.19
   3  -2   5  372.72   16.41
   3  -2   6  372.74   16.52
   3  -2   6  350.17   14.88
   3  -2   6  354.74   14.87
   3  -2   6  374.33   16.58
   3  -2   6  359.88   16.81
   3  -2   7   16.82    2.37
   3  -2   7   14.77    1.56
   3  -2   7   15.99    2.48
   3  -2   7   13.92    1.50
   3  -2   7   13.84    2.02
   3  -2   8  119.38    7.68
   3  -2   8  105.14    6.31
   3  -2   8  121.48    7.79
   3  -2   8  126.45    7.03
   3  -2   9  352.30   16.98
   3  -2   9  350.59   17.10
   3  -2   9  345.91   15.25
  -3   2  -9  343.74   14.81
  -3   2  -9  343.56   14.69
   3  -2   9  351.69   14.89
   3  -2   9  309.06   14.50
   3  -2  10   15.03    1.87
   3  -2  10   15.16    2.56
   3  -2  10   15.94    2.73
   3  -2  10   15.50    2.07
  -3   2 -10   15.82    1.93
  -3   2 -10   15.87    1.90
   3  -2  10   17.53    2.06
  -3   2 -10   13.52    1.81
   3  -2  11   36.60    3.17
   3  -2  11   34.93    4.13
   3  -2  11   37.63    4.44
   3  -2  11   34.45    3.36
  -3   2 -11   39.18    3.29
  -3   2 -11   38.16    3.23
   3  -2  11   32.99    3.11
  -3   2 -11   41.95    3.40
   3  -2  12   18.46    2.24
   3  -2  12   17.28    2.91
   3  -2  12   17.95    3.15
   3  -2  12   17.96    2.41
  -3   2 -12   16.99    2.20
  -3   2 -12   19.53    2.31
  -3   2 -12   18.82    2.28
   3  -2  12   16.15    2.15
   3  -2  13   75.36    5.09
   3  -2  13   70.36    5.00
   3  -2  13   72.69    6.36
   3  -2  13   67.19    6.55
  -3   2 -13   78.39    6.70
   3  -2  13   71.80    5.34
  -3   2 -13   78.49    5.23
  -3   2 -13   72.93    5.09
  -3   2 -13   77.79    5.21
   3  -2  14   26.62    3.00
  -3   2 -14   23.69    2.33
   3  -2  14   27.49    3.59
  -3   2 -14   29.81    2.95
  -3   2 -14   28.55    2.94
   3  -2  14   25.67    2.79
  -3   2 -14   24.10    3.63
  -3   2 -14   27.74    2.91
   3  -2  14   25.39    2.74
   3  -2  15    7.94    1.64
  -3   2 -15   11.43    1.82
  -3   2 -15    9.80    1.66
  -3   2 -15   10.25    1.74
   3  -2  15    8.24    1.58
   3  -2  15   10.84    1.70
   3  -2  16    5.02    1.29
  -3   2 -16    4.69    1.18
  -3   2 -16    3.06    0.98
  -3   2 -16    4.55    1.12
   3  -2  16    3.98    1.11
   3  -2  16    3.18    0.92
   3  -2  17    5.24    1.11
  -3   2 -17    5.40    1.06
  -3   2 -17    5.66    1.08
   3  -2  17    7.71    1.41
  -3   2 -17    7.75    1.35
  -3   2 -17    6.21    1.21
  -3   2 -17    6.91    1.30
   3  -2  18   31.24    2.63
  -3   2 -18   34.09    2.43
  -3   2 -18   29.23    2.35
  -3   2 -18   33.45    2.63
  -3   2 -18   28.42    2.46
  -3   2 -18   30.24    2.55
  -3   2 -19   18.55    1.63
   3  -2  19   19.33    1.70
  -3   2 -19   19.21    1.54
  -3   2 -19   18.96    1.54
  -3   2 -19   16.25    1.60
   3  -2  20    4.68    0.63
   3  -1 -18  117.78    5.16
  -3   1  18  107.34    4.93
   3  -1 -18  114.57    5.19
   3  -1 -18  101.72    4.85
  -3   1  17   46.76    2.94
   3  -1 -17   44.08    3.01
   3  -1 -17   40.09    2.81
   3  -1 -16   52.60    3.66
   3  -1 -16   50.66    3.51
   3  -1 -16   42.34    3.02
   3  -1 -15   40.11    3.36
   3  -1 -15   40.28    3.18
   3  -1 -15   42.60    2.88
   3  -1 -14   31.85    3.12
   3  -1 -14   30.89    3.05
   3  -1 -14   32.24    3.03
   3  -1 -14   33.63    2.78
   3  -1 -13  527.78   21.58
   3  -1 -13  534.72   22.20
   3  -1 -13  490.66   24.39
   3  -1 -13  485.92   22.17
   3  -1 -13  516.56   22.25
   3  -1 -12   24.09    2.83
   3  -1 -12   22.76    2.75
   3  -1 -12   22.56    2.47
   3  -1 -12   25.40    2.23
   3  -1 -12   23.75    2.48
   3  -1 -12   19.70    2.56
   3  -1 -12   21.98    3.47
   3  -1 -12   17.77    2.36
   3  -1 -11  235.15   12.31
   3  -1 -11  241.90   12.40
   3  -1 -11  230.77   11.65
   3  -1 -11  248.84   11.22
   3  -1 -11  254.04   11.78
   3  -1 -11  266.55   12.60
   3  -1 -11  233.46   14.03
   3  -1 -11  220.92   11.80
   3  -1 -10  303.95   13.52
   3  -1 -10  350.05   13.62
   3  -1 -10  302.17   14.02
   3  -1 -10  307.63   14.69
   3  -1 -10  287.46   14.46
   3  -1 -10  308.24   14.72
   3  -1 -10  292.00   16.19
   3  -1 -10  303.40   13.57
   3  -1 -10  321.36   14.06
   3  -1  -9    1.55    0.69
   3  -1  -9    1.36    0.59
   3  -1  -9    1.48    0.62
   3  -1  -9    1.35    0.72
   3  -1  -9    1.57    0.93
   3  -1  -9    0.20    0.46
   3  -1  -9    0.89    0.49
   3  -1  -9    0.80    0.46
   3  -1  -9    0.16    0.40
   3  -1  -8    6.37    1.04
   3  -1  -8    8.51    1.27
   3  -1  -8    5.40    1.12
   3  -1  -8    6.21    1.31
   3  -1  -8    4.36    0.95
   3  -1  -8    4.84    1.05
   3  -1  -8    4.76    1.07
   3  -1  -8    6.43    1.28
   3  -1  -8    5.30    1.51
   3  -1  -8    3.64    1.07
   3  -1  -8    5.92    1.09
   3  -1  -7   24.17    2.49
   3  -1  -7   33.51    2.62
   3  -1  -7   21.56    2.27
   3  -1  -7   26.03    2.45
   3  -1  -7   24.70    2.20
   3  -1  -7   34.76    2.51
   3  -1  -7   26.59    2.47
   3  -1  -7   25.07    2.64
   3  -1  -7   21.94    2.90
   3  -1  -6   97.22    5.72
   3  -1  -6  101.95    4.86
   3  -1  -6   98.53    5.13
   3  -1  -6   93.49    6.27
   3  -1  -5   20.15    1.66
   3  -1  -5   21.39    2.26
   3  -1  -5   21.34    1.73
   3  -1  -5   20.93    2.41
   3  -1  -4   18.09    1.54
   3  -1  -4   20.85    2.25
   3  -1  -4   15.25    1.34
   3  -1  -4   15.96    1.48
   3  -1  -3   12.85    1.29
   3  -1  -3   13.43    1.82
   3  -1  -3   13.88    1.19
   3  -1  -3   12.93    1.31
   3  -1  -2    3.85    1.01
   3  -1  -2    5.34    0.81
   3  -1  -2    5.41    0.84
   3  -1  -2    4.02    0.61
   3  -1  -1  193.88    8.54
   3  -1  -1  198.36    9.82
   3  -1  -1  197.30    8.60
   3  -1  -1  196.44    8.23
   3  -1   0  232.59    9.22
   3  -1   0  253.99   10.94
   3  -1   0  223.52    9.97
   3  -1   0  251.03    9.94
   3  -1   1  771.16   30.69
   3  -1   1  818.52   30.31
   3  -1   1  887.80   31.81
   3  -1   1  751.99   30.61
   3  -1   1  775.50   32.10
   3  -1   1  804.21   30.75
   3  -1   2   76.15    3.94
   3  -1   2   70.41    3.90
   3  -1   2   70.95    3.88
   3  -1   2   71.22    4.87
   3  -1   2   80.75    4.76
   3  -1   3  299.37   12.38
   3  -1   3  282.50   12.04
   3  -1   3  298.82   12.06
   3  -1   3  295.26   13.41
   3  -1   3  264.96   12.97
   3  -1   4  229.25   10.51
   3  -1   4  222.15    9.89
   3  -1   4  242.16    9.95
   3  -1   4  231.93   11.21
   3  -1   5    6.13    0.92
   3  -1   5    4.19    1.09
   3  -1   5    4.98    0.83
   3  -1   5    5.65    1.33
   3  -1   6  242.32   10.65
   3  -1   6  252.66   11.98
   3  -1   6  251.51   10.64
   3  -1   6  260.02   12.08
   3  -1   6  257.67   12.54
   3  -1   7    0.97    0.41
   3  -1   7   -0.17    0.38
   3  -1   7    0.08    0.21
   3  -1   7    0.23    0.52
   3  -1   8  318.66   15.18
   3  -1   8  298.81   13.90
   3  -1   8  323.57   15.46
   3  -1   9   46.89    4.52
   3  -1   9   44.80    4.46
  -3   1  -9   48.76    3.41
   3  -1  10   94.60    5.57
   3  -1  10  100.12    7.32
   3  -1  10   98.28    7.38
   3  -1  10   91.34    5.79
  -3   1 -10  103.86    5.66
   3  -1  10   91.98    5.47
  -3   1 -10  111.66    5.89
   3  -1  11   78.01    5.03
   3  -1  11   81.69    6.64
   3  -1  11   78.54    6.70
   3  -1  11   74.20    5.16
  -3   1 -11   89.06    5.30
  -3   1 -11   83.66    5.10
  -3   1 -11   86.39    5.23
   3  -1  11   75.66    4.93
   3  -1  12   34.23    3.08
   3  -1  12   39.15    3.32
   3  -1  12   43.38    4.75
   3  -1  12   36.77    4.56
  -3   1 -12   34.11    4.11
   3  -1  12   34.11    3.30
  -3   1 -12   40.28    3.40
  -3   1 -12   34.02    3.13
  -3   1 -12   38.42    3.29
   3  -1  13   45.94    3.95
   3  -1  13   52.48    5.38
  -3   1 -13   50.77    4.05
  -3   1 -13   47.30    3.85
   3  -1  13   53.47    4.07
   3  -1  13   41.29    3.58
  -3   1 -13   53.89    5.27
  -3   1 -13   50.97    4.01
   3  -1  14   82.70    5.78
   3  -1  14   83.32    7.06
  -3   1 -14  103.54    6.10
  -3   1 -14   96.07    5.97
   3  -1  14   88.55    5.78
   3  -1  14   88.34    5.62
  -3   1 -14   93.81    5.96
  -3   1 -14   84.72    7.26
   3  -1  15    1.32    0.82
  -3   1 -15    1.42    0.98
  -3   1 -15    2.43    0.94
  -3   1 -15    1.90    0.91
  -3   1 -15    1.66    0.66
   3  -1  15    2.93    0.96
  -3   1 -15    1.34    0.78
   3  -1  15    2.55    0.88
   3  -1  16   62.90    4.38
   3  -1  16   63.23    4.63
  -3   1 -16   66.64    4.16
  -3   1 -16   67.77    4.75
   3  -1  16   71.24    4.79
  -3   1 -16   73.45    4.87
  -3   1 -16   71.08    4.76
   3  -1  17   92.63    5.77
  -3   1 -17  102.42    5.44
  -3   1 -17  104.48    5.98
  -3   1 -17   97.88    5.85
  -3   1 -17  107.64    6.06
   3  -1  17  100.50    5.87
  -3   1 -18   24.09    2.31
   3  -1  18   24.06    2.28
  -3   1 -18   27.90    2.14
  -3   1 -18   25.96    2.37
   3  -1  18   21.54    2.15
  -3   1 -18   24.49    2.32
  -3   1 -19   31.95    2.43
  -3   1 -19   29.01    2.29
  -3   1 -19   33.45    2.46
   3  -1  20    4.59    0.71
  -3   1 -20    5.39    0.71
  -3   1 -20    5.67    0.76
   3   0 -18   93.62    4.44
  -3   0  18   86.57    4.11
   3   0 -18  100.01    4.44
  -3   0  17   70.11    3.80
   3   0 -17   55.55    3.74
  -3   0  17   69.13    3.69
   3   0 -17   63.37    3.89
   3   0 -17   61.63    3.89
   3   0 -17   58.49    3.60
   3   0 -16   80.94    5.11
   3   0 -16   84.11    5.23
   3   0 -16   82.63    4.96
   3   0 -16   83.82    5.16
  -3   0  16   97.26    5.15
   3   0 -16   81.35    5.03
   3   0 -15  184.42    8.86
   3   0 -15  178.01    9.33
   3   0 -15  193.88    8.65
   3   0 -15  196.22    9.74
   3   0 -15  182.75    9.58
   3   0 -15  192.11    9.68
   3   0 -14    3.48    0.93
   3   0 -14    3.17    1.05
   3   0 -14    2.83    1.02
   3   0 -14    5.14    1.29
   3   0 -14    4.21    0.90
   3   0 -14    2.96    1.07
   3   0 -13   45.20    3.76
   3   0 -13   46.97    4.22
   3   0 -13   48.88    3.60
   3   0 -13   48.01    4.00
   3   0 -12    3.89    1.34
   3   0 -12    2.17    1.22
   3   0 -12    4.59    1.26
   3   0 -12    3.58    0.85
   3   0 -12    3.05    0.93
   3   0 -11  639.98   27.00
   3   0 -11  597.04   25.90
   3   0 -11  568.06   27.82
   3   0 -11  604.99   25.49
   3   0 -11  660.99   25.08
   3   0 -10  101.95    5.91
   3   0 -10  101.73    5.56
   3   0 -10   94.37    6.13
   3   0 -10   87.53    7.16
   3   0 -10   86.14    6.09
   3   0 -10   89.28    5.90
   3   0 -10  100.74    6.71
   3   0  -9   79.99    5.47
   3   0  -9   92.68    4.89
   3   0  -9   89.02    4.93
   3   0  -9   87.08    5.22
   3   0  -9   82.26    5.81
   3   0  -9   75.16    4.83
   3   0  -9   80.68    4.84
   3   0  -9   89.20    5.59
   3   0  -9   79.75    6.33
   3   0  -8   20.24    1.97
   3   0  -8   23.17    2.02
   3   0  -8   25.97    2.41
   3   0  -8   20.42    2.49
   3   0  -8   21.27    2.41
   3   0  -8   19.08    2.27
   3   0  -8   25.07    3.04
   3   0  -7  210.40    8.75
   3   0  -7  145.87    9.37
   3   0  -6   10.72    1.50
   3   0  -6   10.33    1.68
   3   0  -5    8.75    1.38
   3   0  -5    8.51    0.99
   3   0  -5    9.35    1.45
   3   0  -4   88.97    4.94
   3   0  -4   96.15    5.43
   3   0  -4   82.55    4.30
   3   0  -4   92.99    5.36
   3   0  -3    1.02    0.38
   3   0  -3    2.22    0.74
   3   0  -3    1.05    0.63
   3   0  -3    0.37    0.41
   3   0  -2    1.81    0.48
   3   0  -2    0.90    0.53
   3   0  -1  685.92   26.75
   3   0  -1  668.29   27.59
   3   0  -1  689.41   27.62
   3   0   0  591.85   23.50
   3   0   1    0.49    0.20
   3   0   1    1.03    0.46
   3   0   1   -0.15    0.55
   3   0   1    0.46    0.46
   3   0   2  626.70   24.29
   3   0   2  609.05   25.24
   3   0   2  667.51   25.81
   3   0   2  622.51   25.66
   3   0   3  280.97   12.23
   3   0   3  287.44   12.99
   3   0   3  318.54   13.24
   3   0   3  282.58   13.11
   3   0   4    9.92    1.35
   3   0   4   11.56    1.68
   3   0   4   15.42    1.84
   3   0   4   10.31    1.55
   3   0   5  170.18    8.20
   3   0   5  159.12    7.12
   3   0   5  158.70    7.96
   3   0   5  154.83    8.09
   3   0   5  153.29    7.01
   3   0   6    0.17    0.27
   3   0   6   -0.15    0.62
   3   0   6   -0.08    0.33
   3   0   6   -0.15    0.41
   3   0   7  579.53   25.77
   3   0   7  632.18   25.21
   3   0   7  638.25   23.98
  -3   0  -7  607.76   24.16
   3   0   7  595.30   26.20
   3   0   8  126.94    7.76
   3   0   8  118.31    7.76
   3   0   8  125.97    6.72
  -3   0  -8  125.62    6.18
   3   0   9   31.58    3.63
  -3   0  -9   33.83    3.34
   3   0   9   35.32    3.85
  -3   0  -9   35.10    2.68
   3   0  10    8.68    1.29
   3   0  10    6.02    1.16
   3   0  10    7.07    1.78
   3   0  10    5.71    1.64
   3   0  10    6.51    1.21
  -3   0 -10   10.15    1.40
  -3   0 -10    6.78    1.56
  -3   0 -10    8.70    1.31
   3   0  11  112.36    6.32
   3   0  11  124.17    6.70
   3   0  11  117.85    6.36
   3   0  11  124.95    8.64
   3   0  11  126.89    8.71
   3   0  11  113.92    6.69
  -3   0 -11  120.34    6.58
  -3   0 -11  116.03    7.83
  -3   0 -11  127.55    6.69
   3   0  12   53.57    3.98
   3   0  12   66.22    4.50
   3   0  12   60.28    5.82
   3   0  12   68.85    6.26
  -3   0 -12   64.68    5.61
   3   0  12   58.22    4.35
  -3   0 -12   58.16    4.21
  -3   0 -12   63.19    4.34
   3   0  13   29.16    3.00
   3   0  13   38.33    4.62
  -3   0 -13   37.02    3.24
   3   0  13   43.13    3.54
   3   0  13   35.04    3.05
  -3   0 -13   26.90    3.78
  -3   0 -13   38.18    3.30
   3   0  14   76.53    5.37
   3   0  14   88.16    7.35
  -3   0 -14   91.69    5.70
   3   0  14   85.75    5.61
   3   0  14   81.54    5.23
  -3   0 -14   91.21    5.68
  -3   0 -14   81.50    6.99
   3   0  15    3.97    1.15
   3   0  15    2.10    1.12
  -3   0 -15    3.71    1.11
  -3   0 -15    4.01    1.10
   3   0  15    2.57    0.86
   3   0  15    3.20    0.92
  -3   0 -15    2.47    1.12
  -3   0 -15    3.41    1.09
  -3   0 -16   52.30    4.05
  -3   0 -16   53.47    4.03
   3   0  16   50.93    3.95
  -3   0 -16   57.05    4.16
   3   0  16   46.31    3.78
  -3   0 -16   46.87    3.27
  -3   0 -17    1.30    0.53
   3   0  17    1.23    0.65
  -3   0 -17   -0.16    0.48
  -3   0 -17    1.47    0.76
  -3   0 -17    0.82    0.52
   3   0  17    1.88    0.81
   3   0  18   75.06    4.70
  -3   0 -18   78.03    4.87
  -3   0 -18   81.23    4.35
  -3   0 -18   87.22    5.00
  -3   0 -18   86.47    4.96
  -3   0 -19   21.73    2.01
   3   0  19   20.26    1.90
  -3   0 -19   23.13    2.02
  -3   0 -19   27.54    2.18
  -3   0 -20   18.24    1.47
  -3   0 -20   19.17    1.48
  -3  -1  18   26.96    1.74
   3   1 -18   32.82    2.17
   3   1 -18   29.29    2.00
   3   1 -18   32.78    2.08
  -3  -1  17   47.38    2.86
   3   1 -17   48.35    3.16
  -3  -1  17   45.48    2.87
   3   1 -17   45.97    3.20
   3   1 -17   44.08    3.08
   3   1 -17   47.82    3.20
   3   1 -17   36.58    2.62
  -3  -1  16  413.40   16.55
   3   1 -16  388.53   17.02
   3   1 -16  384.27   17.06
   3   1 -16  368.15   16.37
   3   1 -16  367.72   16.78
  -3  -1  16  408.41   16.56
   3   1 -16  424.91   17.08
   3   1 -15    0.59    0.76
   3   1 -15    0.47    0.49
   3   1 -15    0.91    0.58
  -3  -1  15    0.15    0.45
   3   1 -15    1.43    0.78
   3   1 -15    0.21    0.49
   3   1 -14   36.98    3.72
   3   1 -14   42.47    3.68
   3   1 -14   41.06    3.05
   3   1 -14   38.28    3.56
   3   1 -14   35.97    3.32
   3   1 -13   60.87    4.79
   3   1 -13   54.21    4.38
   3   1 -13   66.51    4.15
   3   1 -13   71.07    5.41
   3   1 -13   54.92    4.08
   3   1 -13   58.76    4.67
   3   1 -12   61.52    4.85
   3   1 -12   73.67    4.65
   3   1 -12   72.15    4.83
   3   1 -12   74.02    6.45
   3   1 -12   79.95    5.95
   3   1 -12   68.73    4.61
   3   1 -12   70.84    5.30
   3   1 -11   27.13    3.03
   3   1 -11   35.94    3.06
   3   1 -11   34.25    3.15
   3   1 -11   37.88    4.27
   3   1 -11   37.22    3.92
   3   1 -11   32.73    3.02
   3   1 -11   31.25    3.30
   3   1 -10  578.32   26.20
   3   1 -10  611.45   25.95
   3   1 -10  678.34   27.78
   3   1 -10  651.40   25.95
   3   1 -10  718.77   25.73
   3   1 -10  603.11   26.06
   3   1 -10  627.80   28.10
   3   1 -10  596.18   26.58
   3   1  -9  171.05    8.37
   3   1  -9  165.20    8.82
   3   1  -9  172.78   10.10
   3   1  -9  165.41    8.97
   3   1  -9  177.73    9.87
   3   1  -9  163.85    8.73
   3   1  -9  183.76    8.46
   3   1  -9  173.38    8.71
   3   1  -9  197.67    8.52
   3   1  -8    1.40    0.79
   3   1  -8    1.55    0.65
   3   1  -8    0.82    0.52
   3   1  -8    0.84    0.62
   3   1  -8    3.88    0.92
   3   1  -8    1.88    0.60
   3   1  -8    1.88    0.62
   3   1  -8    2.14    0.72
   3   1  -7  108.24    6.66
   3   1  -6  611.55   24.31
   3   1  -6  582.68   24.64
   3   1  -5   34.72    2.90
   3   1  -5   31.27    2.64
   3   1  -4  261.74   12.05
   3   1  -4  276.65   12.08
   3   1  -4  265.47   10.85
   3   1  -4  248.43   11.16
   3   1  -3  823.67   32.63
   3   1  -3  855.50   32.62
   3   1  -3  858.99   31.27
   3   1  -3  761.03   31.02
   3   1  -2 1482.71   58.13
   3   1  -2 1538.70   58.10
   3   1  -1   27.97    2.65
   3   1  -1   24.83    1.91
   3   1   0  532.22   21.04
   3   1   1 2920.11  112.04
   3   1   1 2959.71  111.23
   3   1   1 3078.06  112.12
   3   1   2  133.92    6.79
   3   1   2  150.18    7.33
   3   1   2  140.26    7.24
   3   1   2  130.00    5.65
   3   1   3   76.26    4.69
   3   1   3   80.36    4.81
   3   1   3   76.01    4.56
  -3  -1  -3   68.04    2.97
   3   1   4   77.73    4.98
   3   1   4   85.80    5.01
  -3  -1  -4   71.98    3.68
   3   1   4   81.75    5.01
   3   1   4   84.92    4.65
   3   1   5  367.38   17.27
   3   1   5  411.25   17.08
   3   1   5  414.82   15.84
  -3  -1  -5  375.88   15.91
   3   1   5  414.87   17.20
   3   1   5  388.06   16.92
   3   1   6  596.63   22.19
   3   1   6  561.02   20.71
  -3  -1  -6  491.10   20.53
  -3  -1  -6  504.63   21.19
   3   1   6  535.33   21.98
   3   1   6  501.95   22.12
  -3  -1  -7   64.98    3.68
  -3  -1  -7   67.42    4.32
   3   1   7   69.44    4.40
   3   1   7   64.86    4.84
   3   1   8  153.77    9.20
  -3  -1  -8  154.42    7.30
  -3  -1  -8  148.38    8.17
   3   1   8  167.58    7.93
   3   1   8  153.64    8.93
  -3  -1  -9   20.97    2.57
  -3  -1  -9   24.20    2.16
   3   1   9   30.91    3.55
   3   1   9   24.45    3.08
   3   1  10  248.20   11.32
   3   1  10  256.41   13.80
  -3  -1 -10  268.78   11.39
  -3  -1 -10  243.19   12.57
  -3  -1 -10  251.74   11.25
   3   1  10  231.09   13.21
   3   1  10  233.37   11.18
   3   1  11  215.21   10.23
   3   1  11  228.33   10.53
   3   1  11  228.64   12.99
  -3  -1 -11  240.99   10.56
  -3  -1 -11  206.81   11.81
  -3  -1 -11  221.68   10.35
   3   1  11  199.03   10.24
   3   1  11  207.29   12.46
   3   1  12   84.24    7.29
  -3  -1 -12  108.35    5.91
  -3  -1 -12   86.91    6.81
   3   1  12   86.05    5.53
   3   1  12   91.08    5.38
   3   1  12   95.62    5.77
  -3  -1 -12   89.97    5.55
   3   1  13   10.51    2.42
  -3  -1 -13   11.45    1.74
  -3  -1 -13   10.20    2.28
   3   1  13    9.12    1.58
   3   1  13    9.97    1.48
   3   1  13   11.93    1.83
  -3  -1 -13   10.90    1.73
  -3  -1 -14    0.18    0.41
  -3  -1 -14    0.35    0.39
   3   1  14    0.35    0.48
   3   1  14    1.56    0.98
  -3  -1 -14    1.66    0.80
   3   1  15  517.14   20.83
   3   1  15  475.75   23.21
   3   1  15  468.19   19.96
  -3  -1 -15  445.33   22.64
  -3  -1 -15  492.63   20.67
   3   1  15  432.81   20.11
  -3  -1 -15  513.84   20.78
  -3  -1 -16   12.74    1.87
  -3  -1 -16   11.07    1.72
  -3  -1 -16    9.79    1.31
   3   1  16    9.73    1.53
  -3  -1 -16   10.23    1.70
   3   1  16    8.82    1.63
  -3  -1 -17  210.50    9.78
  -3  -1 -17  203.74    9.64
  -3  -1 -17  183.34    8.56
   3   1  17  182.47    9.37
  -3  -1 -17  193.87    9.58
   3   1  18   78.96    4.72
  -3  -1 -18   75.78    4.72
  -3  -1 -18   81.83    4.84
  -3  -1 -18   76.43    4.71
   3   1  19   17.13    1.71
  -3  -1 -19   19.02    1.81
  -3  -1 -19   17.88    1.76
  -3  -1 -19   18.03    1.80
   3   1  20    0.55    0.37
  -3  -1 -20    0.07    0.29
  -3  -1 -20    0.42    0.32
   3   2 -18   42.70    2.56
  -3  -2  17   75.70    4.00
   3   2 -17   81.65    4.42
  -3  -2  17   80.49    4.07
  -3  -2  16  152.10    7.30
   3   2 -16  143.84    7.14
   3   2 -16  150.96    7.73
   3   2 -16  162.77    7.84
  -3  -2  16  159.24    7.40
   3   2 -15  199.91   11.11
  -3  -2  15  247.91   10.82
   3   2 -15  225.35   10.61
   3   2 -15  226.58   11.12
   3   2 -15  227.33   11.13
   3   2 -15  242.68   10.21
  -3  -2  15  241.48   10.76
  -3  -2  14   73.37    4.66
   3   2 -14   61.41    4.47
   3   2 -14   66.96    4.97
   3   2 -14   68.16    4.95
   3   2 -14   74.90    4.38
  -3  -2  14   67.49    4.52
   3   2 -13   10.12    1.87
   3   2 -13   12.26    1.76
   3   2 -13   14.86    2.20
   3   2 -13   15.98    1.87
   3   2 -13   10.80    1.76
  -3  -2  13   19.37    2.23
   3   2 -12    0.71    0.59
   3   2 -12    2.68    1.03
   3   2 -12    1.24    0.58
   3   2 -12    1.27    0.70
   3   2 -12    0.19    0.43
   3   2 -12    0.88    0.70
   3   2 -12    0.76    0.54
   3   2 -11  222.37   11.69
   3   2 -11  223.17   10.74
   3   2 -11  235.58   10.87
   3   2 -11  250.15   13.26
   3   2 -11  251.81   12.84
   3   2 -11  228.39   11.35
   3   2 -11  231.76   11.53
   3   2 -11  229.72   11.83
   3   2 -10  130.36    7.84
   3   2 -10  122.30    7.00
   3   2 -10  143.27    7.29
   3   2 -10  135.71    8.84
   3   2 -10  129.63    7.62
   3   2 -10  159.68    9.02
   3   2 -10  129.95    7.59
   3   2 -10  150.18    8.17
   3   2  -9  136.74    7.98
   3   2  -9  145.48    7.57
   3   2  -9  151.68    7.60
   3   2  -9  142.60    7.56
   3   2  -9  148.61    8.87
   3   2  -9  133.83    7.82
   3   2  -9  155.61    8.90
   3   2  -9  137.00    7.78
   3   2  -9  152.92    8.25
   3   2  -8   99.74    6.15
   3   2  -8  104.61    6.03
   3   2  -8  118.81    7.19
   3   2  -8  103.61    6.03
   3   2  -8   96.71    6.31
   3   2  -8  119.07    7.20
   3   2  -8  102.74    6.31
   3   2  -8  130.35    6.09
   3   2  -8  118.50    6.22
   3   2  -7   61.73    3.58
   3   2  -7   61.45    3.66
   3   2  -7   55.55    4.29
   3   2  -7   51.43    3.93
   3   2  -7   51.24    3.80
   3   2  -7   48.93    3.66
   3   2  -7   55.09    4.33
   3   2  -7   53.49    3.94
   3   2  -6   14.94    1.92
   3   2  -6   21.71    2.29
   3   2  -5  150.63    7.79
   3   2  -5  136.45    7.10
   3   2  -4  477.27   18.80
   3   2  -4  462.33   17.47
   3   2  -3   19.25    1.51
   3   2  -3   21.89    1.59
   3   2  -2  146.65    7.60
   3   2  -2  149.19    6.06
   3   2  -2  126.95    5.34
   3   2  -1  982.89   36.01
   3   2  -1  927.11   35.57
   3   2  -1  917.84   37.51
   3   2   0   97.93    4.78
   3   2   0   91.76    4.57
   3   2   0   88.09    4.43
   3   2   1   11.98    1.41
   3   2   1   14.05    1.53
   3   2   2 1084.27   43.61
   3   2   2 1123.54   42.95
   3   2   2 1117.28   42.29
   3   2   3  364.09   16.27
   3   2   3  374.30   15.21
   3   2   3  362.39   15.89
   3   2   4  267.04   12.65
   3   2   4  278.06   12.71
  -3  -2  -4  271.05   11.05
   3   2   5  115.57    6.86
   3   2   5  127.75    6.82
  -3  -2  -5  108.78    5.53
  -3  -2  -6    0.07    0.24
   3   2   6    0.43    0.49
  -3  -2  -6    0.58    0.35
   3   2   6   -0.17    0.43
  -3  -2  -7  432.90   17.37
  -3  -2  -7  417.75   18.19
   3   2   7  444.95   18.61
  -3  -2  -8   86.00    4.71
  -3  -2  -8   81.21    5.43
   3   2   8   96.58    5.48
  -3  -2  -9    9.72    1.73
   3   2   9   10.72    1.51
  -3  -2  -9    9.82    1.33
   3   2   9   10.64    1.48
   3   2   9   10.42    2.12
  -3  -2 -10  140.95    8.76
   3   2  10  142.61    7.75
  -3  -2 -10  154.96    7.67
  -3  -2 -10  171.92    7.40
   3   2  10  149.90    7.75
   3   2  10  152.06    9.86
   3   2  10  148.98    7.69
   3   2  11  175.35    8.85
   3   2  11  170.08   11.08
  -3  -2 -11  164.08   10.15
  -3  -2 -11  174.94    8.75
   3   2  11  165.87    8.68
  -3  -2 -11  187.82    8.32
  -3  -2 -11  188.88    8.96
   3   2  12  775.49   30.23
   3   2  12  724.06   33.22
  -3  -2 -12  711.54   32.07
   3   2  12  663.51   29.58
  -3  -2 -12  721.38   29.92
   3   2  12  726.79   29.81
  -3  -2 -12  814.32   29.49
  -3  -2 -12  779.53   30.20
   3   2  13    3.59    1.50
   3   2  13    8.16    1.47
  -3  -2 -13    4.67    1.51
   3   2  13    5.44    1.17
  -3  -2 -13    5.58    1.22
   3   2  13    4.11    1.00
  -3  -2 -13    7.05    1.17
  -3  -2 -13    5.28    1.25
   3   2  14   24.56    3.84
  -3  -2 -14   22.11    3.34
  -3  -2 -14   23.33    2.60
   3   2  14   27.18    2.78
   3   2  14   21.46    2.22
  -3  -2 -14   25.74    2.36
   3   2  14   18.40    2.18
  -3  -2 -14   21.10    2.44
  -3  -2 -15   40.90    3.49
  -3  -2 -15   40.72    3.50
  -3  -2 -15   41.50    3.16
   3   2  15   39.94    3.49
   3   2  15   35.55    3.07
   3   2  15   33.33    4.47
  -3  -2 -16   83.66    5.20
  -3  -2 -16   80.93    4.71
   3   2  16   78.65    5.13
  -3  -2 -16   69.40    4.06
  -3  -2 -16   78.37    5.11
  -3  -2 -17   49.91    3.73
   3   2  17   46.83    3.63
  -3  -2 -17   50.29    3.28
  -3  -2 -17   49.20    3.71
  -3  -2 -18    5.76    1.07
   3   2  18    4.45    1.01
  -3  -2 -18    6.58    1.19
  -3  -2 -18    5.79    1.13
  -3  -2 -19   55.90    3.40
  -3  -2 -19   55.19    3.38
  -3  -2 -19   51.42    3.32
   3   2  19   51.20    3.29
   3   2  20   59.00    3.18
  -3  -2 -20   66.10    3.33
  -3  -2 -20   64.96    3.31
   3   3 -18   77.29    3.74
   3   3 -18   76.99    3.70
   3   3 -17  135.47    6.71
   3   3 -17  148.05    6.96
   3   3 -17  156.14    7.07
   3   3 -16   84.26    5.03
  -3  -3  16   77.11    4.20
   3   3 -16   84.28    4.79
  -3  -3  16   84.23    4.41
   3   3 -16   80.23    4.94
   3   3 -15    2.88    0.97
   3   3 -15    2.36    0.68
  -3  -3  15    1.58    0.60
  -3  -3  15    1.81    0.61
   3   3 -15    2.05    0.85
   3   3 -15    1.97    0.88
  -3  -3  14   85.99    5.12
   3   3 -14   79.24    5.18
   3   3 -14   91.22    6.00
   3   3 -14   83.02    5.07
   3   3 -14   81.02    5.51
  -3  -3  14   88.09    5.09
   3   3 -14   97.98    5.88
   3   3 -14   94.34    5.03
   3   3 -14   83.85    5.83
   3   3 -13  427.43   19.50
   3   3 -13  486.86   20.54
   3   3 -13  439.62   19.25
   3   3 -13  422.09   18.86
  -3  -3  13  461.65   18.88
   3   3 -13  440.09   19.18
   3   3 -13  471.47   18.77
   3   3 -13  444.44   19.69
  -3  -3  13  418.71   18.68
   3   3 -12   11.21    1.96
   3   3 -12   11.42    1.65
   3   3 -12   11.84    2.20
   3   3 -12   11.92    1.90
   3   3 -12    9.48    1.65
  -3  -3  12   11.32    1.65
   3   3 -12   12.69    1.71
   3   3 -12   11.13    1.99
  -3  -3  12   13.95    1.80
  -3  -3  11  368.57   16.48
  -3  -3  11  389.40   16.57
   3   3 -11  365.16   17.37
   3   3 -11  387.40   17.60
   3   3 -11  395.76   16.64
   3   3 -11  372.93   17.30
   3   3 -11  404.84   18.45
   3   3 -11  407.73   16.40
   3   3 -11  363.27   16.92
   3   3 -11  360.98   16.57
  -3  -3  10  663.44   25.18
   3   3 -10  573.92   25.91
   3   3 -10  586.82   25.30
   3   3 -10  637.52   25.03
   3   3 -10  622.60   27.15
   3   3 -10  612.45   26.06
   3   3 -10  623.57   26.94
   3   3 -10  572.21   25.45
   3   3 -10  625.11   26.20
   3   3 -10  615.96   25.18
   3   3  -9  515.26   23.89
   3   3  -9  525.08   23.46
   3   3  -9  591.99   23.32
   3   3  -9  582.13   25.11
   3   3  -9  591.43   24.41
   3   3  -9  613.64   25.12
   3   3  -9  543.76   22.89
   3   3  -9  553.34   23.69
   3   3  -9  595.14   23.42
   3   3  -9  586.29   24.33
   3   3  -8   39.23    3.51
   3   3  -8   40.54    3.38
   3   3  -8   39.75    3.13
   3   3  -8   39.18    3.77
   3   3  -8   43.72    3.95
   3   3  -8   38.12    3.56
   3   3  -8   35.59    2.94
   3   3  -8   39.32    3.33
   3   3  -8   39.94    3.12
   3   3  -8   42.75    3.64
   3   3  -7  132.04    7.46
   3   3  -7  134.46    7.35
   3   3  -7  135.82    7.46
   3   3  -7  125.69    7.17
   3   3  -7  147.22    7.68
   3   3  -7  144.67    7.99
   3   3  -7  136.08    7.78
   3   3  -7  136.67    7.68
   3   3  -7  126.44    6.85
   3   3  -7  151.80    7.22
   3   3  -6  135.77    7.76
   3   3  -6  139.09    7.54
   3   3  -6  151.66    7.83
   3   3  -5  104.76    6.45
   3   3  -4  236.45   11.03
   3   3  -4  246.47   11.94
   3   3  -3  145.49    7.24
   3   3  -3  139.16    8.03
   3   3  -2 1269.93   49.58
   3   3  -2 1330.47   50.99
   3   3  -1   25.57    1.59
   3   3  -1   29.00    2.45
   3   3  -1   29.09    2.97
  -3  -3   0   14.59    1.15
   3   3   0   15.19    1.65
   3   3   0   14.00    1.72
   3   3   0   15.67    1.43
   3   3   1  318.76   13.66
   3   3   1  329.77   14.24
   3   3   1  322.77   13.59
   3   3   1  308.83   14.80
   3   3   2   66.01    4.10
   3   3   2   66.71    4.49
   3   3   2   64.06    4.15
   3   3   2   61.11    4.66
   3   3   3  141.85    7.23
   3   3   3  140.75    7.51
   3   3   3  145.43    7.83
   3   3   3  128.99    7.68
   3   3   4   22.71    2.34
   3   3   4   27.86    2.87
   3   3   4   21.69    2.51
   3   3   5    1.35    0.69
   3   3   5    1.71    0.76
  -3  -3  -6  443.12   17.59
   3   3   6  465.81   19.57
  -3  -3  -6  420.21   18.44
   3   3   6  457.49   20.22
  -3  -3  -7   79.13    4.32
   3   3   7   89.84    6.35
  -3  -3  -7   72.65    4.98
   3   3   7   90.47    5.65
   3   3   8  310.26   14.35
  -3  -3  -8  327.71   13.35
   3   3   8  301.26   13.60
   3   3   8  304.11   13.61
  -3  -3  -8  315.89   14.53
  -3  -3  -9   51.12    4.42
   3   3   9   55.21    3.74
  -3  -3  -9   55.25    3.66
   3   3   9   63.49    4.08
   3   3   9   51.88    3.76
  -3  -3 -10  155.89    9.86
   3   3  10  193.96    9.03
   3   3  10  185.23   11.29
  -3  -3 -10  187.41    8.88
   3   3  10  182.74    9.07
   3   3  10  174.81    8.91
  -3  -3 -11  131.20    8.88
   3   3  11  140.74    7.67
   3   3  11  153.15   10.17
  -3  -3 -11  144.45    7.64
   3   3  11  145.52    7.81
  -3  -3 -11  156.56    7.36
   3   3  11  146.66    7.75
   3   3  12   91.84    5.80
  -3  -3 -12  104.98    5.62
  -3  -3 -12   92.46    7.24
   3   3  12  100.85    6.08
   3   3  12  103.78    8.23
  -3  -3 -12   96.83    5.91
   3   3  12   93.53    5.91
  -3  -3 -12  111.89    6.30
   3   3  13   77.41    5.24
   3   3  13   68.72    6.84
  -3  -3 -13   77.66    5.27
  -3  -3 -13   81.77    6.72
   3   3  13   84.34    5.19
  -3  -3 -13   86.79    4.98
  -3  -3 -13   73.36    5.06
   3   3  14    2.90    1.40
   3   3  14    4.12    1.12
  -3  -3 -14    3.68    1.08
  -3  -3 -14    5.43    1.22
  -3  -3 -14    2.87    0.86
   3   3  14    1.70    0.70
  -3  -3 -15   32.48    3.05
  -3  -3 -15   27.80    2.82
   3   3  15   26.62    2.48
   3   3  15   31.35    2.98
  -3  -3 -15   29.44    2.66
  -3  -3 -16   41.72    3.42
  -3  -3 -16   42.31    3.13
   3   3  16   41.26    3.41
  -3  -3 -17  248.97   11.36
  -3  -3 -17  250.39   10.57
  -3  -3 -17  248.43   10.85
   3   3  17  251.01   11.41
  -3  -3 -17  219.63   11.09
   3   3  18   48.66    3.29
  -3  -3 -18   43.37    2.81
  -3  -3 -18   46.73    3.27
  -3  -3 -18   49.40    3.31
  -3  -3 -18   41.49    3.12
  -3  -3 -19    6.03    0.94
  -3  -3 -19    5.79    0.93
   3   3  19    4.82    0.83
  -3  -3 -20   19.07    1.34
   3   4 -17    0.16    0.29
   3   4 -17    0.15    0.31
   3   4 -17   -0.14    0.26
   3   4 -16  114.88    5.99
   3   4 -16  115.45    5.94
  -3  -4  15   28.31    2.24
   3   4 -15   29.60    2.75
   3   4 -15   29.23    2.69
   3   4 -15   32.02    2.68
  -3  -4  14  103.60    5.70
   3   4 -14  109.39    6.55
   3   4 -14  111.39    6.27
   3   4 -14  108.98    6.60
   3   4 -14  110.00    6.35
   3   4 -13   18.25    2.34
   3   4 -13   15.78    1.88
   3   4 -13   24.92    2.61
   3   4 -13   17.94    2.52
  -3  -4  13   15.52    1.87
   3   4 -13   17.38    2.25
   3   4 -13   18.34    2.46
   3   4 -13   18.34    1.94
   3   4 -12  100.40    6.27
   3   4 -12   99.00    5.53
   3   4 -12   90.29    5.98
   3   4 -12   96.42    6.42
  -3  -4  12   85.04    5.29
   3   4 -12   82.81    6.12
   3   4 -12   91.41    6.14
   3   4 -12   89.88    5.45
   3   4 -12   84.99    5.50
  -3  -4  11  119.91    6.60
   3   4 -11  126.84    7.55
   3   4 -11  130.28    6.84
   3   4 -11  133.98    7.99
   3   4 -11  125.25    7.57
   3   4 -11  116.72    7.62
   3   4 -11  120.46    7.41
   3   4 -11  117.31    6.80
   3   4 -11  110.62    6.71
   3   4 -11  119.05    6.99
  -3  -4  10   30.89    2.75
   3   4 -10   33.38    3.58
   3   4 -10   33.21    3.44
   3   4 -10   30.91    2.69
   3   4 -10   27.79    3.11
   3   4 -10   29.62    3.32
   3   4 -10   33.64    2.76
   3   4 -10   34.98    3.28
   3   4 -10   27.26    2.79
   3   4 -10   32.88    3.05
   3   4 -10   31.45    3.31
   3   4 -10   30.25    2.82
   3   4  -9   85.87    6.20
   3   4  -9   91.92    5.41
   3   4  -9   95.79    6.40
   3   4  -9   87.99    5.82
   3   4  -9   80.09    5.39
   3   4  -9   78.93    5.91
   3   4  -9   96.77    5.42
   3   4  -9   93.83    6.15
   3   4  -9   88.23    6.06
   3   4  -9  104.87    5.73
   3   4  -9   89.35    5.62
   3   4  -8  219.85   11.50
   3   4  -8  233.24   10.74
   3   4  -8  234.00   11.34
   3   4  -8  186.66   10.37
   3   4  -8  240.16   10.63
   3   4  -8  219.21   11.42
   3   4  -8  250.59   12.13
   3   4  -8  215.30   10.77
   3   4  -8  245.09   10.85
   3   4  -8  239.67   11.54
   3   4  -8  220.95   11.25
   3   4  -7   49.24    4.02
   3   4  -7   50.00    4.13
   3   4  -7   56.54    3.74
   3   4  -7   50.65    3.63
   3   4  -7   56.29    4.20
   3   4  -7   46.43    3.58
   3   4  -7   50.93    4.09
   3   4  -7   51.88    4.23
   3   4  -7   51.95    3.80
   3   4  -7   53.85    4.22
   3   4  -7   43.11    3.55
   3   4  -6  236.84   10.44
   3   4  -6  217.16   10.97
   3   4  -6  226.47   11.08
   3   4  -6  222.79   11.51
   3   4  -6  207.00   10.40
   3   4  -6  227.95   10.94
   3   4  -6  228.15   10.38
   3   4  -6  228.76   10.67
   3   4  -6  222.08   10.92
   3   4  -5    0.89    0.53
   3   4  -5    1.51    0.68
   3   4  -5    0.91    0.73
   3   4  -5    1.85    0.63
   3   4  -5    1.77    0.70
   3   4  -5    0.84    0.70
   3   4  -4  315.89   14.67
   3   4  -4  272.09   13.87
   3   4  -4  311.46   15.12
   3   4  -3    2.56    0.86
   3   4  -3    3.58    1.22
   3   4  -3    3.11    1.08
   3   4  -2    5.72    1.26
   3   4  -2    4.64    1.36
   3   4  -1   66.00    4.69
   3   4  -1   67.06    5.02
   3   4  -1   63.34    4.32
   3   4  -1   58.02    5.00
   3   4   0   20.64    2.41
   3   4   0   14.81    1.51
   3   4   0   16.87    2.24
  -3  -4   0   14.14    1.45
   3   4   0   16.37    1.96
   3   4   1  112.47    6.61
   3   4   1  100.04    5.55
   3   4   1   98.96    6.13
   3   4   1  100.08    5.87
   3   4   1   91.29    6.61
   3   4   2  112.98    6.82
   3   4   2  109.01    6.16
   3   4   2   95.28    5.93
   3   4   2   96.18    6.72
   3   4   3  246.61   12.39
   3   4   3  288.25   13.32
   3   4   3  254.69   12.25
   3   4   3  244.55   12.85
   3   4   4   51.98    4.59
   3   4   4   48.03    4.18
   3   4   4   52.87    4.16
   3   4   4   42.68    4.03
   3   4   5  122.31    7.85
   3   4   5  115.29    7.42
   3   4   5  122.51    7.46
   3   4   6   59.99    5.26
   3   4   6   67.25    5.08
   3   4   6   58.76    4.77
   3   4   7  206.44   11.05
   3   4   7  189.87   11.66
   3   4   7  197.90    9.94
   3   4   7  205.28    9.96
  -3  -4  -7  211.84    9.50
   3   4   8  303.34   14.12
   3   4   8  303.28   15.05
   3   4   8  339.35   14.11
   3   4   8  330.15   16.74
  -3  -4  -8  315.65   13.75
   3   4   8  356.37   14.38
   3   4   8  305.68   14.15
  -3  -4  -9   55.34    3.62
   3   4   9   45.85    3.63
   3   4   9   45.10    3.52
   3   4   9   46.54    4.94
   3   4   9   50.53    3.76
  -3  -4 -10  159.03    8.00
   3   4  10  147.04    8.12
   3   4  10  166.72    8.26
   3   4  10  149.66    8.11
  -3  -4 -11  423.70   17.91
   3   4  11  400.01   18.06
   3   4  11  407.76   17.99
  -3  -4 -11  440.35   17.58
   3   4  11  390.28   17.90
  -3  -4 -12  509.64   21.62
   3   4  12  482.20   21.55
  -3  -4 -12  524.72   21.19
   3   4  12  508.87   21.81
   3   4  12  528.08   21.86
   3   4  12  504.36   24.99
  -3  -4 -13   77.20    5.36
  -3  -4 -13   96.17    5.85
   3   4  13   80.10    5.37
  -3  -4 -13   88.74    5.22
   3   4  13   87.84    5.61
   3   4  13   90.08    5.70
   3   4  13   87.79    7.75
   3   4  14  117.76    6.87
   3   4  14   98.81    8.65
   3   4  14  112.21    6.52
  -3  -4 -14  128.20    6.56
  -3  -4 -14  110.25    6.63
  -3  -4 -14  114.35    6.82
   3   4  15  148.67    7.86
   3   4  15  133.63    7.20
  -3  -4 -15  142.37    7.32
  -3  -4 -15  150.67    7.85
  -3  -4 -15  125.84    7.38
   3   4  16   42.79    3.04
  -3  -4 -16   50.95    3.44
   3   4  16   47.26    3.64
  -3  -4 -16   46.49    3.57
  -3  -4 -16   40.58    3.35
  -3  -4 -17   34.00    2.71
  -3  -4 -17   32.04    2.35
  -3  -4 -17   27.16    2.34
   3   4  17   30.03    2.63
  -3  -4 -17   24.11    2.35
  -3  -4 -18  208.83    8.77
   3   4  18  205.45    8.76
  -3  -4 -18  186.29    8.25
   3   4  19  112.04    5.28
  -3  -4 -19  119.33    5.41
   3   5 -17   37.24    2.10
   3   5 -16    1.32    0.45
   3   5 -16    1.28    0.49
   3   5 -16    1.15    0.43
   3   5 -15    3.58    0.85
   3   5 -15    4.32    0.89
   3   5 -15    3.59    0.90
   3   5 -15    5.54    0.97
   3   5 -14   12.71    1.74
   3   5 -14   16.25    1.90
   3   5 -14   11.55    1.64
   3   5 -14   10.58    1.65
   3   5 -14   10.81    1.55
   3   5 -13  150.64    7.99
   3   5 -13  147.83    7.47
   3   5 -13  144.46    7.88
   3   5 -13  147.57    7.88
  -3  -5  13  137.25    6.99
   3   5 -13  137.86    7.78
   3   5 -12  166.54    9.07
   3   5 -12  155.85    8.74
   3   5 -12  157.06    8.41
   3   5 -12  162.53    8.84
   3   5 -12  164.59    8.90
  -3  -5  12  152.79    7.86
   3   5 -12  181.88    9.11
   3   5 -11   69.94    5.38
   3   5 -11   77.09    5.44
   3   5 -11   70.16    5.19
  -3  -5  11   67.50    4.38
   3   5 -11   67.39    4.87
   3   5 -11   72.60    5.26
   3   5 -11   68.41    5.13
   3   5 -10  238.09   11.91
   3   5 -10  241.24   11.12
   3   5 -10  220.63   11.68
   3   5 -10  230.77   11.57
   3   5 -10  227.73   10.90
   3   5 -10  231.38   11.78
   3   5  -9  279.82   14.48
   3   5  -9  281.27   13.42
   3   5  -9  285.19   14.05
   3   5  -9  303.69   13.45
   3   5  -9  301.97   14.24
   3   5  -9  299.76   13.50
   3   5  -9  300.40   14.38
   3   5  -9  326.06   13.27
   3   5  -9  268.39   13.97
   3   5  -8   37.64    3.28
   3   5  -8   31.56    3.27
   3   5  -8   43.29    4.04
   3   5  -8   38.51    3.05
   3   5  -8   35.54    3.48
   3   5  -8   34.17    3.06
   3   5  -8   34.74    3.52
   3   5  -8   34.70    3.48
   3   5  -8   37.80    3.17
   3   5  -7   94.82    5.82
   3   5  -7   86.39    5.69
   3   5  -7   77.45    5.23
   3   5  -7   83.61    5.29
   3   5  -7   81.10    6.14
   3   5  -7   81.19    5.69
   3   5  -7  111.58    5.65
   3   5  -7   99.21    6.13
   3   5  -7   90.18    5.43
   3   5  -6  180.62    9.40
   3   5  -6  198.11    9.00
   3   5  -6  158.33   10.31
   3   5  -6  161.84    8.92
   3   5  -6  157.95    8.58
   3   5  -6  174.78    8.87
   3   5  -6  173.16    8.71
   3   5  -6  204.12   10.64
   3   5  -6  188.01   11.28
   3   5  -6  166.90    8.31
   3   5  -6  178.76    9.30
   3   5  -6  201.79    8.95
   3   5  -5  629.79   24.28
   3   5  -5  584.01   24.36
   3   5  -5  587.41   25.06
   3   5  -5  586.66   24.64
   3   5  -5  655.63   24.34
   3   5  -5  665.30   27.67
   3   5  -5  599.77   25.15
   3   5  -5  570.96   23.87
   3   5  -5  594.86   26.24
   3   5  -5  581.54   24.12
   3   5  -5  555.41   24.01
   3   5  -5  583.78   24.29
   3   5  -5  544.83   26.05
   3   5  -4    0.29    0.56
   3   5  -4    0.55    0.62
   3   5  -4    0.19    0.36
   3   5  -4    0.53    0.56
   3   5  -4    0.55    0.44
   3   5  -4    0.17    0.48
   3   5  -4    0.33    0.73
   3   5  -4    0.55    0.54
   3   5  -4    0.67    0.47
   3   5  -4    1.77    0.70
   3   5  -4    1.22    0.57
   3   5  -3    0.89    0.75
   3   5  -3    1.13    0.58
   3   5  -3    1.04    0.65
   3   5  -3    1.85    0.70
   3   5  -3    0.84    0.52
   3   5  -3    1.66    0.74
   3   5  -3    0.93    0.53
   3   5  -3    1.13    0.57
   3   5  -3    1.60    0.79
   3   5  -2  259.72   12.65
   3   5  -2  274.13   14.60
   3   5  -2  262.08   13.94
   3   5  -2  306.08   12.52
   3   5  -2  280.86   14.94
   3   5  -1  192.28   10.68
   3   5  -1  170.04    9.52
   3   5  -1  182.66   10.29
   3   5   0   31.28    3.41
  -3  -5   0   26.57    2.39
   3   5   0   24.94    2.83
   3   5   0   32.60    3.57
   3   5   1 1059.16   42.40
   3   5   1 1005.48   41.91
   3   5   1 1103.57   43.22
   3   5   1 1043.65   41.21
   3   5   2   76.04    5.34
   3   5   2   71.21    5.33
   3   5   2   78.82    5.39
   3   5   2   80.99    6.17
   3   5   3    1.48    0.88
   3   5   3    2.11    1.12
   3   5   3    2.15    0.89
   3   5   3    1.60    0.81
   3   5   4    2.95    1.03
   3   5   4    1.61    0.90
   3   5   4    0.96    0.72
   3   5   4    1.42    0.90
   3   5   4    1.33    0.62
   3   5   4    1.45    0.65
   3   5   5   99.65    5.94
   3   5   5  104.05    7.12
   3   5   5  104.76    7.48
   3   5   5  113.43    8.15
   3   5   5   99.66    5.78
   3   5   5   89.29    5.51
   3   5   5   98.45    7.11
   3   5   5  112.53    5.85
   3   5   5  122.13    6.23
  -3  -5  -6   16.29    1.72
   3   5   6   15.03    1.86
   3   5   6   14.41    1.93
   3   5   6   14.63    2.51
   3   5   6   16.96    1.89
   3   5   6   14.75    2.65
   3   5   6   13.72    1.68
   3   5   6   16.47    2.59
   3   5   6   15.06    1.79
   3   5   6   16.40    1.97
   3   5   7    6.16    1.22
   3   5   7    4.50    1.01
   3   5   7    7.02    1.89
  -3  -5  -7    5.89    1.03
   3   5   7    3.43    1.28
   3   5   7    7.53    1.29
   3   5   7    5.69    1.06
  -3  -5  -7    6.88    1.10
   3   5   7    5.34    1.42
   3   5   8  180.24    8.49
   3   5   8  141.82    8.03
  -3  -5  -8  163.02    7.79
   3   5   8  147.78    8.14
   3   5   8  143.51    9.07
   3   5   8  155.76   10.10
   3   5   8  138.00    9.94
   3   5   8  165.50    8.22
   3   5   9  347.10   16.03
   3   5   9  381.18   16.12
   3   5   9  364.62   18.90
   3   5   9  352.33   18.53
  -3  -5  -9  365.62   15.64
   3   5   9  348.04   16.04
   3   5  10  103.00    6.34
   3   5  10  108.63    6.35
   3   5  10  102.63    8.34
   3   5  10   89.58    7.81
  -3  -5 -10  110.00    6.14
   3   5  10   96.27    6.16
   3   5  11  124.44    7.59
   3   5  11  144.05    7.82
   3   5  11  115.31    9.36
  -3  -5 -11  140.43    7.52
  -3  -5 -11  148.15    7.32
   3   5  11  134.84    7.69
  -3  -5 -12    6.54    1.33
   3   5  12    8.77    2.31
   3   5  12    9.02    1.61
   3   5  12    6.87    1.49
   3   5  12    8.14    1.54
  -3  -5 -12    7.22    1.30
   3   5  13   48.39    3.92
   3   5  13   48.78    3.88
  -3  -5 -13   53.60    3.65
   3   5  13   50.86    4.01
   3   5  13   38.70    5.11
  -3  -5 -13   41.22    3.54
   3   5  13   38.19    4.92
  -3  -5 -14  116.41    6.69
   3   5  14  108.31    6.58
  -3  -5 -14   96.66    6.17
   3   5  14  114.07    6.47
  -3  -5 -14  122.99    6.34
  -3  -5 -15    0.16    0.52
  -3  -5 -15    0.45    0.45
  -3  -5 -15    2.02    0.75
   3   5  15    0.14    0.36
   3   5  15    0.85    0.60
  -3  -5 -16   47.28    3.37
   3   5  16   40.21    3.23
  -3  -5 -16   43.64    3.12
   3   5  16   41.25    2.90
  -3  -5 -16   41.91    3.13
  -3  -5 -17  290.44   11.87
  -3  -5 -17  275.68   11.48
   3   5  17  281.58   11.88
  -3  -5 -17  282.73   11.63
  -3  -5 -18   58.43    3.09
  -3  -5 -18   65.89    3.49
  -3  -5 -18   60.61    3.26
   3   5  18   60.91    3.40
   3   6 -16    5.29    0.67
   3   6 -15   11.47    1.01
   3   6 -15   13.62    1.37
   3   6 -15   11.34    1.06
   3   6 -15   15.17    1.48
   3   6 -14   29.13    2.42
   3   6 -14   24.13    2.30
   3   6 -14   26.95    2.10
   3   6 -14   29.41    2.43
   3   6 -14   26.86    2.14
   3   6 -13    0.39    0.48
   3   6 -13    0.13    0.35
   3   6 -13    0.92    0.67
   3   6 -13    0.16    0.53
   3   6 -13    0.50    0.49
   3   6 -13    0.64    0.54
   3   6 -12   33.73    2.93
   3   6 -12   30.68    3.06
   3   6 -12   33.09    2.94
   3   6 -12   31.13    2.82
   3   6 -12   33.76    3.22
   3   6 -11  181.28    9.20
   3   6 -11  173.77    9.51
   3   6 -11  181.39    9.27
   3   6 -11  177.24    9.54
   3   6 -11  171.34    9.03
   3   6 -11  184.96    9.85
   3   6 -10   95.82    5.95
   3   6 -10   95.72    6.12
   3   6 -10   84.34    6.02
   3   6 -10   91.90    5.58
   3   6 -10   91.24    5.80
   3   6 -10  104.80    6.58
   3   6 -10   91.18    6.42
   3   6  -9   26.64    3.04
   3   6  -9   26.31    3.01
   3   6  -9   27.16    2.87
   3   6  -9   30.77    3.32
   3   6  -9   25.60    2.72
   3   6  -9   23.90    2.60
   3   6  -9   21.22    2.42
   3   6  -8   15.52    2.30
   3   6  -8   11.52    1.76
   3   6  -8   14.77    1.94
   3   6  -8   15.60    2.13
   3   6  -8   15.63    2.10
   3   6  -8   14.09    1.96
   3   6  -8   14.32    2.34
   3   6  -7  223.64   12.19
   3   6  -7  265.11   12.06
   3   6  -7  250.15   12.44
   3   6  -7  233.87   11.53
   3   6  -7  262.48   12.53
   3   6  -7  234.34   11.95
   3   6  -7  216.22   11.23
   3   6  -7  233.15   11.46
   3   6  -7  211.00   13.25
   3   6  -7  248.17   14.03
   3   6  -6  537.98   24.15
   3   6  -6  573.51   24.24
   3   6  -6  552.95   23.33
   3   6  -6  612.52   24.57
   3   6  -6  554.39   22.71
   3   6  -6  534.45   23.77
   3   6  -6  560.79   25.25
   3   6  -6  533.25   23.17
   3   6  -6  543.50   23.38
   3   6  -6  527.78   25.70
   3   6  -6  619.88   26.95
   3   6  -5    0.64    0.81
   3   6  -5    0.39    0.61
   3   6  -5   -0.22    0.61
   3   6  -5    0.67    0.56
   3   6  -5    0.44    0.70
   3   6  -5    0.30    0.37
   3   6  -5    1.20    0.78
   3   6  -5    0.51    0.54
   3   6  -5   -0.18    0.50
   3   6  -5    0.21    0.52
   3   6  -5    0.35    0.79
   3   6  -4  533.13   25.73
   3   6  -4  575.11   23.25
   3   6  -4  611.57   26.33
   3   6  -4  563.05   23.24
   3   6  -4  562.29   24.01
   3   6  -4  543.16   23.59
   3   6  -4  599.91   23.08
   3   6  -4  528.62   23.16
   3   6  -4  533.41   23.37
[truncated: 500,308 more chars]
