# Supplementary material for: Crystal structure and Hirshfeld surface analysis of 4-cyano-N-[(4-cyano­phen­yl)sulfon­yl]-N-[2-(5-methyl­furan-2-yl)phen­yl]benzene­sulfonamide
Source: Acta Crystallogr E Crystallogr Commun. 2023 Jul 21;79(Pt 8):747–51. doi: 10.1107/S2056989023006254 (PMC10439414; doi:10.1107/S2056989023006254)
Supplement: Supplementary file 2 [file e-79-00747-Isup2.hkl]

data_I                                                                          
_shelx_title ' ZV-2946 in P-1'                                                  
_shelx_refln_list_code          4                                               
_shelx_F_calc_maximum      206.36                                               
_exptl_crystal_F_000       520.00                                               
_reflns_d_resolution_high  0.7884                                               
                                                                                
loop_                                                                           
 _space_group_symop_operation_xyz                                               
 'x, y, z'                                                                      
 '-x, -y, -z'                                                                   
                                                                                
_cell_length_a     7.4542                                                       
_cell_length_b     9.5111                                                       
_cell_length_c    16.4378                                                       
_cell_angle_alpha  88.838                                                       
_cell_angle_beta   81.644                                                       
_cell_angle_gamma  81.414                                                       
                                                                                
_shelx_F_squared_multiplier     1.000                                           
                                                                                
loop_                                                                           
 _refln_index_h                                                                 
 _refln_index_k                                                                 
 _refln_index_l                                                                 
 _refln_F_squared_calc                                                          
 _refln_F_squared_meas                                                          
 _refln_F_squared_sigma                                                         
 _refln_observed_status                                                         
   1   0   0         20.06         20.53         1.09 o                         
   2   0   0       2666.40       2582.45        68.69 o                         
   3   0   0       1920.26       1868.99        74.21 o                         
   4   0   0        133.87        139.11         5.71 o                         
   5   0   0       1036.20        974.80         9.13 o                         
   6   0   0        858.50        845.36         8.56 o                         
   7   0   0         16.35         19.66         1.00 o                         
   8   0   0        201.76        227.38         6.00 o                         
  -8   1   0         91.13        102.72         3.61 o                         
  -7   1   0       1576.59       1673.15        35.94 o                         
  -6   1   0          6.00          5.76         0.57 o                         
  -5   1   0        831.78        809.88         9.32 o                         
  -4   1   0        428.37        434.47        15.35 o                         
  -3   1   0        816.93        758.02        22.29 o                         
  -2   1   0      14724.54      13046.77       339.35 o                         
  -1   1   0        667.38        651.44        18.36 o                         
   0   1   0        367.82        385.26        16.07 o                         
   1   1   0       2307.78       2171.10        47.21 o                         
   2   1   0      42583.29      30546.34      1067.21 o                         
   3   1   0       1617.98       1680.69        66.44 o                         
   4   1   0          2.91         54.79        44.79 o                         
   5   1   0       1063.48       1020.54         9.53 o                         
   6   1   0        400.10        389.91         4.65 o                         
   7   1   0        697.00        750.51         8.80 o                         
   8   1   0        601.70        722.22        10.27 o                         
  -8   2   0         68.49         77.07         3.35 o                         
  -7   2   0          6.79          7.61         0.87 o                         
  -6   2   0        411.86        424.09         5.69 o                         
  -5   2   0       1062.23       1076.20        19.22 o                         
  -4   2   0        233.28        217.49        10.40 o                         
  -3   2   0       1548.60       1469.11        59.78 o                         
  -2   2   0        480.91        423.21        13.47 o                         
  -1   2   0       2123.77       2211.06        84.82 o                         
   0   2   0      18135.17      17794.11       657.00 o                         
   1   2   0       1778.51       1632.64        44.88 o                         
   2   2   0        225.95        211.79         5.69 o                         
   3   2   0        344.18        292.16         8.36 o                         
   4   2   0        243.78        223.86        12.76 o                         
   5   2   0        304.70        282.11         3.47 o                         
   6   2   0          1.91          1.97         0.35 o                         
   7   2   0        136.78        142.16         2.45 o                         
   8   2   0        382.20        428.84         7.72 o                         
  -8   3   0        163.14        188.98         4.75 o                         
  -7   3   0        344.93        368.90         7.23 o                         
  -6   3   0         35.82         35.46         1.44 o                         
  -5   3   0       1156.75       1165.62        22.09 o                         
  -4   3   0         18.35         15.30         0.89 o                         
  -3   3   0        994.44        982.06        30.52 o                         
  -2   3   0       1772.62       1820.13        51.52 o                         
  -1   3   0        433.08        472.92        22.67 o                         
   0   3   0         65.98         84.13         7.04 o                         
   1   3   0         28.04         50.40         4.83 o                         
   2   3   0         36.90         33.54         2.57 o                         
   3   3   0         36.04         47.04         2.26 o                         
   4   3   0         18.03         24.57         3.22 o                         
   5   3   0        654.38        644.83        12.02 o                         
   6   3   0        112.79         95.95         1.80 o                         
   7   3   0        150.31        157.00         2.93 o                         
   8   3   0         11.01         15.54         1.25 o                         
  -8   4   0         95.90         93.83         3.44 o                         
  -7   4   0        347.32        367.51        11.73 o                         
  -6   4   0        155.53        172.46         3.56 o                         
  -5   4   0         31.21         31.66         1.47 o                         
  -4   4   0        941.37        904.46        14.75 o                         
  -3   4   0        188.91        189.72         9.97 o                         
  -2   4   0        583.12        598.29        24.06 o                         
  -1   4   0        300.97        351.00        19.36 o                         
   0   4   0       1643.27       1839.91        75.54 o                         
   1   4   0       1448.09       1592.08        65.46 o                         
   2   4   0       1051.07       1119.05        35.71 o                         
   3   4   0         78.90         50.62         2.81 o                         
   4   4   0       1144.40       1159.20        29.27 o                         
   5   4   0        257.32        241.11         3.94 o                         
   6   4   0         61.44         58.29         1.90 o                         
   7   4   0         28.12         27.31         1.35 o                         
   8   4   0         16.45         16.98         1.22 o                         
  -7   5   0          5.15          4.12         0.72 o                         
  -6   5   0        111.69        109.71         2.71 o                         
  -5   5   0        264.00        266.81         5.97 o                         
  -4   5   0        567.36        549.31         9.06 o                         
  -3   5   0        404.47        376.46         8.79 o                         
  -2   5   0       2622.27       2593.46        61.85 o                         
  -1   5   0         49.55         65.18         7.67 o                         
   0   5   0         17.33         22.94         2.74 o                         
   1   5   0       1118.92       1172.27        57.85 o                         
   2   5   0          8.32         15.06         2.88 o                         
   3   5   0         93.95         89.49         5.64 o                         
   4   5   0       3547.30       3387.19        43.65 o                         
   5   5   0         13.25         12.97         0.92 o                         
   6   5   0        100.83        114.79         2.61 o                         
   7   5   0          1.04          1.31         0.50 o                         
   8   5   0         36.53         45.57         2.33 o                         
  -7   6   0        114.41        111.63         6.95 o                         
  -6   6   0        203.54        225.67         5.07 o                         
  -5   6   0        757.69        776.32        13.39 o                         
  -4   6   0        514.23        498.33         9.74 o                         
  -3   6   0        218.02        199.68         5.30 o                         
  -2   6   0        306.47        271.80         6.19 o                         
  -1   6   0         52.95         59.19         2.88 o                         
   0   6   0        516.64        520.62        17.74 o                         
   1   6   0         44.04         30.39         4.11 o                         
   2   6   0        805.37        784.47        14.63 o                         
   3   6   0        562.70        547.61         9.72 o                         
   4   6   0        473.38        465.62         8.16 o                         
   5   6   0          2.11          1.80         0.60 o                         
   6   6   0        532.07        545.25        10.38 o                         
   7   6   0        168.13        182.73         5.28 o                         
   8   6   0         51.70         53.95         2.67 o                         
  -6   7   0        412.51        411.10         9.88 o                         
  -5   7   0          6.76          7.12         1.17 o                         
  -4   7   0        117.00        116.09         4.28 o                         
  -3   7   0        491.06        491.83         9.77 o                         
  -2   7   0       1350.83       1384.91        21.61 o                         
  -1   7   0       1634.59       1580.40        26.05 o                         
   0   7   0         44.15         39.76         2.27 o                         
   1   7   0        312.06        323.96         7.59 o                         
   2   7   0       1362.18       1330.36        19.15 o                         
   3   7   0        408.88        357.46         6.98 o                         
   4   7   0       1266.07       1234.66        18.54 o                         
   5   7   0        220.58        215.33         4.96 o                         
   6   7   0          0.08          1.34         0.57 o                         
   7   7   0         26.01         29.20         1.45 o                         
   8   7   0         10.94         10.80         0.97 o                         
  -6   8   0        542.85        382.04        15.88 o                         
  -5   8   0        197.71        187.39         5.16 o                         
  -4   8   0        226.47        233.43         5.92 o                         
  -3   8   0        228.00        220.49         7.19 o                         
  -2   8   0         71.21         73.15         3.13 o                         
  -1   8   0         14.97         18.73         1.61 o                         
   0   8   0        331.87        321.10         6.01 o                         
   1   8   0       1823.96       1854.30        25.43 o                         
   2   8   0          5.40         10.11         1.11 o                         
   3   8   0          1.95          3.66         0.76 o                         
   4   8   0        719.97        695.40        16.86 o                         
   5   8   0         57.42         54.71         3.00 o                         
   6   8   0         72.65         74.34         2.84 o                         
   7   8   0        132.28        145.30         3.93 o                         
  -5   9   0          1.30          1.96         0.46 o                         
  -4   9   0        361.25        368.06         7.92 o                         
  -3   9   0          5.01          6.09         0.87 o                         
  -2   9   0         17.21         19.19         1.62 o                         
  -1   9   0        967.26       1038.84        18.92 o                         
   0   9   0         32.21         33.38         1.83 o                         
   1   9   0         74.90         72.71         2.75 o                         
   2   9   0       2665.28       2670.61        45.42 o                         
   3   9   0         71.89         75.47         3.61 o                         
   4   9   0          1.51          2.57         0.90 o                         
   5   9   0         39.28         36.91         2.34 o                         
   6   9   0         12.90         12.61         1.09 o                         
   7   9   0        140.46        136.89         4.36 o                         
  -4  10   0         85.24         75.88         4.64 o                         
  -3  10   0        233.06        208.53        10.59 o                         
  -2  10   0         51.33         44.32         2.37 o                         
  -1  10   0         25.28         27.49         2.21 o                         
   0  10   0        587.87        609.35        12.19 o                         
   1  10   0        228.80        232.35         6.17 o                         
   2  10   0          9.94         10.60         1.46 o                         
   3  10   0         55.45         50.22         3.42 o                         
   4  10   0        196.20        183.37         7.78 o                         
   5  10   0          3.70          5.47         0.74 o                         
   6  10   0          1.59          4.13         0.85 o                         
  -2  11   0        137.64        125.25         5.23 o                         
  -1  11   0        208.02        234.45         5.98 o                         
   0  11   0          0.88          1.97         0.66 o                         
   1  11   0          6.44          7.19         0.86 o                         
   2  11   0        369.11        383.89         8.46 o                         
   3  11   0          2.94          1.65         0.46 o                         
   4  11   0         76.96         79.34         2.84 o                         
   5  11   0         13.83         11.59         1.18 o                         
   1  12   0         19.04         18.28         1.51 o                         
   2  12   0         76.76         69.51         4.52 o                         
  -2 -12   1        286.48        250.83        11.46 o                         
  -1 -12   1          0.08          0.11         0.36 o                         
  -4 -11   1        101.34         95.76         2.90 o                         
  -3 -11   1          0.35          1.15         0.41 o                         
  -2 -11   1         33.72         32.39         1.52 o                         
  -1 -11   1        104.15        109.42         3.41 o                         
   0 -11   1        103.49        116.57         4.29 o                         
   1 -11   1         64.69         57.82         2.11 o                         
   2 -11   1        104.87         76.51         3.55 o                         
  -6 -10   1         99.54         81.75         3.70 o                         
  -5 -10   1         52.13         50.34         2.32 o                         
  -4 -10   1          6.89          8.03         0.99 o                         
  -3 -10   1         15.03         16.67         1.90 o                         
  -2 -10   1         73.12         72.75         2.84 o                         
  -1 -10   1         44.55         46.77         2.26 o                         
   0 -10   1        698.87        744.58        15.74 o                         
   1 -10   1         31.15         32.54         2.15 o                         
   2 -10   1         81.06         77.69         2.59 o                         
   3 -10   1        551.25        528.32        13.49 o                         
   4 -10   1          0.63          1.17         0.66 o                         
  -7  -9   1        391.85        334.61        14.53 o                         
  -6  -9   1        120.93        110.50         3.17 o                         
  -5  -9   1          3.10          3.00         0.78 o                         
  -4  -9   1         76.05         82.69         3.36 o                         
  -3  -9   1         19.38         16.68         1.72 o                         
  -2  -9   1       1324.64       1345.47        25.24 o                         
  -1  -9   1        234.03        216.89         6.17 o                         
   0  -9   1         13.46         12.42         1.22 o                         
   1  -9   1       1008.62       1084.57        17.20 o                         
   2  -9   1          8.65          9.94         1.08 o                         
   3  -9   1        232.88        227.62         4.95 o                         
   4  -9   1        235.79        232.75        11.30 o                         
   5  -9   1          6.12          6.73         0.92 o                         
  -7  -8   1         24.45         23.95         1.33 o                         
  -6  -8   1         87.36         93.45         3.67 o                         
  -5  -8   1         66.09         69.22         2.96 o                         
  -4  -8   1         85.76         75.16         3.68 o                         
  -3  -8   1          9.82         10.25         1.04 o                         
  -2  -8   1         53.65         59.28         2.44 o                         
  -1  -8   1       1339.81       1344.47        22.65 o                         
   0  -8   1        880.33        925.01        12.86 o                         
   1  -8   1       2204.84       2261.05        31.89 o                         
   2  -8   1         74.02         74.89         2.60 o                         
   3  -8   1       1307.33       1315.40        28.63 o                         
   4  -8   1        172.78        169.21         7.70 o                         
   5  -8   1        243.76        225.23         7.55 o                         
   6  -8   1        200.02        188.37         9.13 o                         
  -8  -7   1          0.77          0.75         0.58 o                         
  -7  -7   1        522.32        579.19        13.74 o                         
  -6  -7   1        428.47        424.33         9.36 o                         
  -5  -7   1        521.62        538.74        10.75 o                         
  -4  -7   1        519.62        502.21         8.73 o                         
  -3  -7   1         19.47         17.32         1.28 o                         
  -2  -7   1        471.16        487.67         7.85 o                         
  -1  -7   1        715.84        694.48        12.18 o                         
   0  -7   1        143.72        141.35         4.55 o                         
   1  -7   1       1725.51       1797.34        29.12 o                         
   2  -7   1       1001.57        995.07        14.13 o                         
   3  -7   1       1066.90       1014.57        14.96 o                         
   4  -7   1         85.76         85.82         5.38 o                         
   5  -7   1        362.37        355.39        13.72 o                         
   6  -7   1          7.67          8.80         1.26 o                         
  -8  -6   1        307.24        315.73         8.00 o                         
  -7  -6   1        120.63        132.41         3.81 o                         
  -6  -6   1         15.15         18.41         1.12 o                         
  -5  -6   1         42.45         38.41         1.79 o                         
  -4  -6   1        567.30        555.78         8.61 o                         
  -3  -6   1        475.50        500.88         8.23 o                         
  -2  -6   1         74.58         59.52         2.86 o                         
  -1  -6   1        202.45        217.14         8.96 o                         
   0  -6   1         40.63         47.21         3.02 o                         
   1  -6   1       2129.39       2146.17        36.64 o                         
   2  -6   1       1009.99       1024.19        17.60 o                         
   3  -6   1        914.86        897.03        14.31 o                         
   4  -6   1       1192.60       1150.32        19.50 o                         
   5  -6   1         41.43         42.67         2.09 o                         
   6  -6   1         24.63         25.65         1.54 o                         
   7  -6   1         95.12         96.28         6.60 o                         
  -8  -5   1         11.17         12.27         1.38 o                         
  -7  -5   1          1.45          2.95         0.63 o                         
  -6  -5   1        389.33        378.12         7.20 o                         
  -5  -5   1        134.24        114.90         2.78 o                         
  -4  -5   1        882.25        867.66        12.39 o                         
  -3  -5   1        537.16        572.36        18.47 o                         
  -2  -5   1          8.72         15.62         1.93 o                         
  -1  -5   1       1259.49       1634.46        62.37 o                         
   0  -5   1       1410.29       1579.30        48.18 o                         
   1  -5   1        308.67        329.86        12.96 o                         
   2  -5   1        748.57        761.10        19.07 o                         
   3  -5   1        356.56        344.48         5.88 o                         
   4  -5   1         58.52         55.66         2.09 o                         
   5  -5   1         43.71         49.93         2.35 o                         
   6  -5   1        387.02        403.46         8.48 o                         
   7  -5   1        115.02        133.43         5.53 o                         
  -8  -4   1          2.39          1.98         0.71 o                         
  -7  -4   1         24.61         33.76         1.57 o                         
  -6  -4   1         15.79         11.74         0.79 o                         
  -5  -4   1        177.51        164.79         2.91 o                         
  -4  -4   1          2.15          1.03         0.41 o                         
  -3  -4   1        173.96        201.56         7.47 o                         
  -2  -4   1         75.04         80.15         3.90 o                         
  -1  -4   1        722.78        859.20        27.15 o                         
   0  -4   1        197.56        226.10        10.27 o                         
   1  -4   1         93.57        124.53         6.18 o                         
   2  -4   1          1.04          1.25         0.87 o                         
   3  -4   1          0.23          0.36         0.63 o                         
   4  -4   1        680.70        667.37        10.04 o                         
   5  -4   1          9.79         13.59         1.12 o                         
   6  -4   1          0.77          1.10         0.54 o                         
   7  -4   1        596.45        607.12        16.41 o                         
   8  -4   1         94.97         97.35         5.44 o                         
  -8  -3   1          8.05          8.98         0.94 o                         
  -7  -3   1         29.58         28.47         1.42 o                         
  -6  -3   1          3.18          3.32         0.39 o                         
  -5  -3   1        289.23        301.08         5.53 o                         
  -4  -3   1        443.96        510.88        30.38 o                         
  -3  -3   1        115.66         85.62         4.02 o                         
  -2  -3   1       1902.56       1897.51        37.19 o                         
  -1  -3   1        226.25        226.36        12.54 o                         
   0  -3   1         52.69         72.95         4.60 o                         
   1  -3   1          1.97          3.82         1.52 o                         
   2  -3   1       1357.56       1287.69        26.88 o                         
   3  -3   1       1492.81       1552.04        32.72 o                         
   4  -3   1        224.71        223.28         5.65 o                         
   5  -3   1       1966.11       1986.37        45.32 o                         
   6  -3   1         24.35         24.17         1.21 o                         
   7  -3   1         57.65         63.73         2.56 o                         
   8  -3   1         23.87         24.65         1.61 o                         
  -8  -2   1        235.50        303.50         9.46 o                         
  -7  -2   1        104.36        110.85         2.44 o                         
  -6  -2   1        243.00        235.36         3.25 o                         
  -5  -2   1        962.43        939.72        10.51 o                         
  -4  -2   1       2072.56       2126.83        60.76 o                         
  -3  -2   1       3205.25       2981.10        66.25 o                         
  -2  -2   1       6883.44       6202.97       104.06 o                         
  -1  -2   1       1059.14       1140.97        45.57 o                         
   0  -2   1        428.02        367.33        12.01 o                         
   1  -2   1       8501.06       8282.67       216.98 o                         
   2  -2   1       2968.03       2955.22        81.27 o                         
   3  -2   1       4022.87       3843.27        65.90 o                         
   4  -2   1        895.83        874.01        38.97 o                         
   5  -2   1         13.72         17.26         0.89 o                         
   6  -2   1        190.38        173.65         4.10 o                         
   7  -2   1       1004.58       1101.51        16.64 o                         
   8  -2   1          7.90          6.62         1.16 o                         
  -8  -1   1          4.60          5.99         0.87 o                         
  -7  -1   1        544.45        582.39         8.33 o                         
  -6  -1   1        645.31        634.24        10.39 o                         
  -5  -1   1         32.48         37.93         1.19 o                         
  -4  -1   1       3058.39       3187.20        73.36 o                         
  -3  -1   1        117.93         82.07         4.96 o                         
  -2  -1   1       7922.24       7284.11       119.96 o                         
  -1  -1   1       3308.19       2947.69        54.19 o                         
   0  -1   1       8542.72       7445.72       165.07 o                         
   1  -1   1        892.10        826.70        23.51 o                         
   2  -1   1      13652.52      11210.85       320.69 o                         
   3  -1   1       2454.92       2536.76        49.87 o                         
   4  -1   1         40.47         51.82         6.66 o                         
   5  -1   1       4843.96       4711.54        63.50 o                         
   6  -1   1        387.94        377.65         6.15 o                         
   7  -1   1         61.42         68.79         2.72 o                         
   8  -1   1        130.87        138.33         4.96 o                         
   9  -1   1         17.20         17.91         2.21 o                         
  -8   0   1        959.00       1126.17        20.56 o                         
  -7   0   1        129.33        139.06         2.60 o                         
  -6   0   1         60.93         66.64         1.53 o                         
  -5   0   1       2943.00       2823.87        23.19 o                         
  -4   0   1        787.13        858.37        23.16 o                         
  -3   0   1       2002.81       2151.85        49.79 o                         
  -2   0   1       6523.69       6045.96       120.00 o                         
  -1   0   1       1375.22       1360.16        30.18 o                         
   0   0   1       5869.39       5161.88       190.36 o                         
   1   0   1       1990.01       1902.28        41.51 o                         
   2   0   1       5104.98       4698.90       102.21 o                         
   3   0   1          4.03          1.53         0.55 o                         
   4   0   1         25.22         33.64         3.76 o                         
   5   0   1        220.83        230.49         3.50 o                         
   6   0   1        503.76        488.34         6.33 o                         
   7   0   1        322.21        360.58         4.98 o                         
   8   0   1         65.69         70.55         2.51 o                         
  -8   1   1        147.57        157.27         4.29 o                         
  -7   1   1        667.29        719.32        14.54 o                         
  -6   1   1        383.06        393.99         7.29 o                         
  -5   1   1         32.14         30.39         1.02 o                         
  -4   1   1        171.19        168.45         6.88 o                         
  -3   1   1        694.67        620.16        13.80 o                         
  -2   1   1       1675.53       1711.11        32.81 o                         
  -1   1   1       5254.38       4912.28       306.11 o                         
   0   1   1       6687.56       5961.94       156.34 o                         
   1   1   1       3988.69       3714.93        79.39 o                         
   2   1   1       3617.37       3482.42        80.22 o                         
   3   1   1      10455.96       9433.52       203.82 o                         
   4   1   1        730.92        658.24        32.64 o                         
   5   1   1        425.20        388.88         4.99 o                         
   6   1   1        586.55        606.96         6.79 o                         
   7   1   1         50.90         54.73         1.65 o                         
   8   1   1        277.79        330.41         5.92 o                         
  -8   2   1          0.69          0.78         0.59 o                         
  -7   2   1        158.30        165.66         3.69 o                         
  -6   2   1          7.31          7.70         0.62 o                         
  -5   2   1       1609.02       1588.49        28.03 o                         
  -4   2   1        486.18        450.16        11.81 o                         
  -3   2   1         23.23         21.72         1.75 o                         
  -2   2   1        139.91        117.92         4.27 o                         
  -1   2   1       1679.44       1827.47        71.08 o                         
   0   2   1       1467.37       1460.78        41.08 o                         
   1   2   1        654.69        539.11        16.36 o                         
   2   2   1         70.98         68.81         2.56 o                         
   3   2   1         52.83         41.09         3.27 o                         
   4   2   1        165.10        152.77         8.40 o                         
   5   2   1       2066.00       2073.53        30.95 o                         
   6   2   1        824.35        774.29         7.89 o                         
   7   2   1        196.90        205.50         3.16 o                         
   8   2   1        138.49        152.22         4.42 o                         
  -8   3   1        166.12        181.12         7.28 o                         
  -7   3   1        167.56        186.65         5.48 o                         
  -6   3   1        373.23        393.21         7.67 o                         
  -5   3   1        332.72        335.55         6.01 o                         
  -4   3   1         71.79         62.01         1.66 o                         
  -3   3   1        670.82        694.93        16.63 o                         
  -2   3   1       1287.90       1380.05        25.66 o                         
  -1   3   1        442.16        416.59        20.81 o                         
   0   3   1        530.74        613.63        20.46 o                         
   1   3   1        656.99        677.05        29.12 o                         
   2   3   1        788.43        808.10        20.77 o                         
   3   3   1       1064.32       1011.92        22.18 o                         
   4   3   1        121.49        106.09         5.15 o                         
   5   3   1       1052.61       1033.67        18.97 o                         
   6   3   1        321.56        341.16         5.05 o                         
   7   3   1        495.93        505.95         7.31 o                         
   8   3   1        491.47        546.30        10.07 o                         
   9   3   1         58.36         80.65         5.53 o                         
  -8   4   1         32.30         35.01         1.58 o                         
  -7   4   1         15.89         15.54         1.05 o                         
  -6   4   1         89.86         96.86         3.06 o                         
  -5   4   1        374.42        367.55         5.58 o                         
  -4   4   1        986.15        986.87        13.22 o                         
  -3   4   1         54.31         59.43         3.33 o                         
  -2   4   1        498.96        463.26        13.10 o                         
  -1   4   1         45.36         54.15         3.65 o                         
   0   4   1        126.27        132.16         7.78 o                         
   1   4   1        892.09        922.58        40.04 o                         
   2   4   1        387.94        425.91        13.49 o                         
   3   4   1        388.84        318.49         8.63 o                         
   4   4   1        113.03        107.36         3.89 o                         
   5   4   1        213.01        225.54         4.68 o                         
   6   4   1       1377.89       1349.35        23.85 o                         
   7   4   1        132.90        133.21         3.25 o                         
   8   4   1        364.54        423.10         8.16 o                         
   9   4   1        441.48        619.39        26.37 o                         
  -7   5   1        795.82        855.31        26.19 o                         
  -6   5   1        240.21        275.87         6.98 o                         
  -5   5   1        507.26        509.41         8.99 o                         
  -4   5   1        813.69        809.20        14.94 o                         
  -3   5   1          0.18          0.96         0.56 o                         
  -2   5   1        481.64        527.99        17.04 o                         
  -1   5   1       1199.81       1218.80        31.14 o                         
   0   5   1         35.31         59.08         8.42 o                         
   1   5   1       1323.60       1505.02        45.81 o                         
   2   5   1         29.81         34.15         3.40 o                         
   3   5   1       3269.35       3325.99        66.58 o                         
   4   5   1       1259.33       1119.16        21.68 o                         
   5   5   1          9.14          6.90         0.80 o                         
   6   5   1        445.90        461.59         8.03 o                         
   7   5   1        141.01        143.81         3.53 o                         
   8   5   1        213.10        243.64         6.44 o                         
   9   5   1        118.98        155.90         8.15 o                         
  -7   6   1         47.31         35.24         2.25 o                         
  -6   6   1        117.68        124.90         3.77 o                         
  -5   6   1        434.19        465.59         9.46 o                         
  -4   6   1        689.53        722.45        14.94 o                         
  -3   6   1         72.61         69.96         2.36 o                         
  -2   6   1        467.69        450.20         8.88 o                         
  -1   6   1         60.83         57.00         2.37 o                         
   0   6   1        281.91        274.92         9.48 o                         
   1   6   1       1438.12       1470.61        38.68 o                         
   2   6   1        224.92        203.11         7.74 o                         
   3   6   1        771.27        789.11        11.47 o                         
   4   6   1       1870.92       1783.49        26.62 o                         
   5   6   1       1696.58       1643.94        26.31 o                         
   6   6   1        826.24        755.75        13.95 o                         
   7   6   1        458.87        495.48         8.94 o                         
   8   6   1         77.75         82.07         3.43 o                         
  -6   7   1        528.99        523.46        11.76 o                         
  -5   7   1        291.76        285.84         7.69 o                         
  -4   7   1        205.50        206.93         5.62 o                         
  -3   7   1          7.73          6.19         0.95 o                         
  -2   7   1         15.54         19.46         1.73 o                         
  -1   7   1        980.38       1008.69        16.65 o                         
   0   7   1         30.59         29.26         1.56 o                         
   1   7   1        122.58        144.80         4.78 o                         
   2   7   1        281.46        274.03         5.79 o                         
   3   7   1       2319.78       2359.33        29.61 o                         
   4   7   1        774.44        763.83        15.88 o                         
   5   7   1        246.36        229.40         7.32 o                         
   6   7   1        507.87        501.78        10.86 o                         
   7   7   1        135.54        132.24         4.50 o                         
   8   7   1         15.76         15.63         1.21 o                         
  -5   8   1        418.28        394.38         7.92 o                         
  -4   8   1        580.05        592.62        13.05 o                         
  -3   8   1         85.05         85.09         2.93 o                         
  -2   8   1         39.52         42.97         2.09 o                         
  -1   8   1         50.14         49.70         2.62 o                         
   0   8   1         35.88         35.29         1.83 o                         
   1   8   1        569.77        597.05        10.32 o                         
   2   8   1         16.55         16.15         1.37 o                         
   3   8   1         50.45         47.55         2.32 o                         
   4   8   1       1508.43       1463.17        24.90 o                         
   5   8   1        251.03        236.82        10.39 o                         
   6   8   1         15.15         13.98         1.33 o                         
   7   8   1        383.92        435.48        11.97 o                         
  -5   9   1         13.55          8.72         1.45 o                         
  -4   9   1          6.49          7.80         0.74 o                         
  -3   9   1        449.89        463.75         8.14 o                         
  -2   9   1          0.00          0.69         0.46 o                         
  -1   9   1        204.19        235.59         5.09 o                         
   0   9   1         65.74         66.22         2.96 o                         
   1   9   1          0.13          0.74         0.53 o                         
   2   9   1        314.91        315.81         6.14 o                         
   3   9   1          4.87          2.87         0.98 o                         
   4   9   1         34.55         28.55         2.65 o                         
   5   9   1          0.70          1.71         0.66 o                         
   6   9   1         38.00         36.68         3.28 o                         
   7   9   1         14.49         15.85         2.31 o                         
  -3  10   1         84.40         80.97         2.82 o                         
  -2  10   1          1.03          0.85         0.39 o                         
  -1  10   1         22.31         24.44         1.64 o                         
   0  10   1         11.41         14.37         1.35 o                         
   1  10   1        115.71        128.22         4.35 o                         
   2  10   1         59.04         54.44         2.89 o                         
   3  10   1          0.56          1.14         0.65 o                         
   4  10   1        148.88        151.57         5.22 o                         
   5  10   1        139.63        123.91         4.16 o                         
   6  10   1          4.03          3.49         0.88 o                         
  -2  11   1         28.68         26.06         2.01 o                         
  -1  11   1        265.55        295.22         9.19 o                         
   0  11   1        121.09        143.49         4.71 o                         
   1  11   1         34.83         38.18         2.34 o                         
   2  11   1         91.55         99.58         4.36 o                         
   3  11   1         23.38         20.01         1.45 o                         
   4  11   1         68.94         69.12         2.69 o                         
   5  11   1          9.31          6.79         1.26 o                         
   1  12   1         19.05         18.78         1.24 o                         
   2  12   1         29.84         31.21         1.64 o                         
  -4 -11   2        147.95        146.15         7.24 o                         
  -3 -11   2         73.36         76.96         2.67 o                         
  -2 -11   2         40.36         51.22         2.08 o                         
  -1 -11   2         18.88         17.86         1.59 o                         
   0 -11   2         59.25         67.56         2.83 o                         
   1 -11   2          2.53          2.15         0.52 o                         
   2 -11   2        201.33        156.89        15.30 o                         
  -6 -10   2        139.14        135.95         7.29 o                         
  -5 -10   2        100.79        106.75         3.11 o                         
  -4 -10   2         60.19         57.50         3.49 o                         
  -3 -10   2         13.20         11.26         1.13 o                         
  -2 -10   2        429.62        476.11        11.68 o                         
  -1 -10   2         96.47         87.61         3.42 o                         
   0 -10   2        565.38        593.50        11.07 o                         
   1 -10   2          4.52          6.45         0.98 o                         
   2 -10   2         94.61         97.10         4.48 o                         
   3 -10   2        262.92        278.79         7.95 o                         
   4 -10   2         17.23         13.45         1.80 o                         
  -6  -9   2          0.68          0.48         0.42 o                         
  -5  -9   2          2.65          2.98         0.69 o                         
  -4  -9   2        317.75        319.22         7.15 o                         
  -3  -9   2         88.31        102.25         3.59 o                         
  -2  -9   2        102.79        107.26         3.74 o                         
  -1  -9   2        168.79        148.53         3.96 o                         
   0  -9   2        232.83        258.69         5.78 o                         
   1  -9   2        145.70        142.24         4.26 o                         
   2  -9   2        432.84        463.95         9.96 o                         
   3  -9   2        164.41        166.29         4.23 o                         
   4  -9   2        179.56        181.59         4.47 o                         
   5  -9   2         69.70         60.16         2.78 o                         
  -7  -8   2        554.83        560.11        17.69 o                         
  -6  -8   2         16.19         19.38         1.18 o                         
  -5  -8   2        129.56        138.94         3.77 o                         
  -4  -8   2        232.34        224.86         6.33 o                         
  -3  -8   2         42.89         31.87         1.84 o                         
  -2  -8   2        980.04        997.50        17.03 o                         
  -1  -8   2        627.32        693.44        13.43 o                         
   0  -8   2        970.11       1005.49        16.02 o                         
   1  -8   2        779.70        807.39        12.96 o                         
   2  -8   2         24.50         18.68         1.39 o                         
   3  -8   2          9.86          7.90         1.21 o                         
   4  -8   2        300.20        312.84         9.43 o                         
   5  -8   2         96.89         90.86         3.38 o                         
   6  -8   2         14.76         13.91         0.99 o                         
  -8  -7   2          1.40          0.70         0.54 o                         
  -7  -7   2        518.03        566.35        11.09 o                         
  -6  -7   2        201.86        213.70         4.96 o                         
  -5  -7   2        103.46        104.42         3.34 o                         
  -4  -7   2         92.27         92.90         3.83 o                         
  -3  -7   2        225.68        205.84         4.50 o                         
  -2  -7   2         34.31         36.11         1.86 o                         
  -1  -7   2         94.61         93.97         3.28 o                         
   0  -7   2        117.28        130.12         4.48 o                         
   1  -7   2       1446.87       1479.97        24.63 o                         
   2  -7   2         45.67         40.41         2.13 o                         
   3  -7   2        332.00        321.91         6.97 o                         
   4  -7   2         89.21         81.48         3.49 o                         
   5  -7   2         26.15         23.84         1.72 o                         
   6  -7   2        592.18        593.76        13.47 o                         
  -8  -6   2          4.34          4.06         0.78 o                         
  -7  -6   2         15.09         16.28         1.17 o                         
  -6  -6   2         96.30         89.12         2.94 o                         
  -5  -6   2        150.50        143.95         3.61 o                         
  -4  -6   2        924.36        903.48        15.35 o                         
  -3  -6   2         12.46          8.74         0.79 o                         
  -2  -6   2       1027.74       1033.48        16.66 o                         
  -1  -6   2        637.69        651.38        17.04 o                         
   0  -6   2        182.73        170.81         5.83 o                         
   1  -6   2        171.86        179.36         5.25 o                         
   2  -6   2       1035.83       1034.33        16.67 o                         
   3  -6   2        111.02        103.00         3.08 o                         
   4  -6   2        236.50        229.86         4.95 o                         
   5  -6   2         13.53         16.69         1.30 o                         
   6  -6   2          6.15          6.41         0.76 o                         
   7  -6   2        129.86        138.19         8.59 o                         
  -8  -5   2         51.75         58.64         4.30 o                         
  -7  -5   2         26.20         22.35         1.36 o                         
  -6  -5   2         36.74         34.69         1.42 o                         
  -5  -5   2        146.56        138.75         3.07 o                         
  -4  -5   2         44.65         42.25         1.56 o                         
  -3  -5   2        842.00        878.87        21.89 o                         
  -2  -5   2         75.17         77.33         4.94 o                         
  -1  -5   2        634.16        812.84        38.59 o                         
   0  -5   2        292.78        399.60        24.76 o                         
   1  -5   2         73.70         57.98         3.86 o                         
   2  -5   2        231.26        265.51        10.57 o                         
   3  -5   2         51.24         50.27         2.18 o                         
   4  -5   2          6.42          1.49         0.59 o                         
   5  -5   2        123.97        124.71         3.47 o                         
   6  -5   2        767.35        789.08        11.13 o                         
   7  -5   2         68.21         62.55         2.65 o                         
  -8  -4   2          5.50          7.66         1.07 o                         
  -7  -4   2        105.99         97.99         3.68 o                         
  -6  -4   2         61.71         69.92         2.02 o                         
  -5  -4   2        280.35        273.17         4.32 o                         
  -4  -4   2        609.56        596.40        11.57 o                         
  -3  -4   2         16.19         16.66         2.92 o                         
  -2  -4   2         19.45         13.74         2.04 o                         
  -1  -4   2       2443.22       2726.33       107.40 o                         
   0  -4   2        189.35        242.14        10.88 o                         
   1  -4   2        945.77       1069.46        31.92 o                         
   2  -4   2        201.49        257.40         9.60 o                         
   3  -4   2        644.63        701.72        17.72 o                         
   4  -4   2       1640.66       1650.39        19.32 o                         
   5  -4   2        201.44        220.48         5.68 o                         
   6  -4   2        111.29        117.48         3.05 o                         
   7  -4   2        487.04        504.57        10.84 o                         
   8  -4   2        303.52        330.29        17.35 o                         
  -8  -3   2         66.29         67.57         3.09 o                         
  -7  -3   2         26.52         22.59         1.26 o                         
  -6  -3   2        165.04        181.76         3.12 o                         
  -5  -3   2        129.36        103.08         2.53 o                         
  -4  -3   2       1682.76       1729.45        77.05 o                         
  -3  -3   2       4403.55       4105.43       112.25 o                         
  -2  -3   2         55.82         62.53         4.77 o                         
  -1  -3   2        468.62        554.00        17.97 o                         
   0  -3   2        717.00        661.27        43.61 o                         
   1  -3   2         29.66         30.41         3.88 o                         
   2  -3   2       2927.90       2893.52        65.50 o                         
   3  -3   2        317.05        305.46        11.87 o                         
   4  -3   2        725.38        721.39        10.44 o                         
   5  -3   2          5.11          3.53         0.57 o                         
   6  -3   2        927.52        972.42        15.84 o                         
   7  -3   2         32.96         33.27         1.92 o                         
   8  -3   2        140.51        145.52         4.58 o                         
  -8  -2   2         47.47         58.05         2.86 o                         
  -7  -2   2         85.40         90.85         2.08 o                         
  -6  -2   2        836.62        890.20        11.27 o                         
  -5  -2   2       2036.92       2066.48        24.01 o                         
  -4  -2   2        727.17        775.86        39.69 o                         
  -3  -2   2        462.15        441.00        21.76 o                         
  -2  -2   2        293.44        354.88        11.14 o                         
  -1  -2   2       3729.77       3566.70        77.95 o                         
   0  -2   2          0.03          0.81         0.58 o                         
   1  -2   2          4.39          7.33         1.86 o                         
   2  -2   2          4.32          5.24         1.04 o                         
   3  -2   2          3.65          4.00         0.81 o                         
   4  -2   2       3928.44       3787.50        86.44 o                         
   5  -2   2          2.45          4.22         0.52 o                         
   6  -2   2          9.50         11.61         0.76 o                         
   7  -2   2        585.89        650.20        16.58 o                         
   8  -2   2          0.55          1.45         1.11 o                         
  -8  -1   2        127.49        150.00         4.52 o                         
  -7  -1   2        251.07        270.28         4.94 o                         
  -6  -1   2        552.96        553.27         7.29 o                         
  -5  -1   2        589.15        589.45         6.08 o                         
  -4  -1   2       1963.88       2178.12        51.46 o                         
  -3  -1   2       4785.57       4772.32       129.77 o                         
  -2  -1   2        641.43        577.00        19.36 o                         
  -1  -1   2        322.18        308.97        14.40 o                         
   0  -1   2        554.13        525.08        44.24 o                         
   1  -1   2        369.05        314.82        31.64 o                         
   2  -1   2      15098.86      13467.65       353.07 o                         
   3  -1   2        197.37        232.96         5.94 o                         
   4  -1   2        583.20        590.64        12.69 o                         
   5  -1   2        257.04        235.33         4.07 o                         
   6  -1   2         71.79         61.41         1.57 o                         
   7  -1   2         26.53         32.18         1.50 o                         
   8  -1   2        174.76        189.56         6.07 o                         
   9  -1   2         38.29         53.63         2.86 o                         
  -8   0   2        252.05        296.15         9.31 o                         
  -7   0   2        298.65        320.95         6.11 o                         
  -6   0   2        154.14        148.24         2.66 o                         
  -5   0   2       1856.57       1897.52        15.73 o                         
  -4   0   2          3.05          3.29         1.14 o                         
  -3   0   2          6.34          4.51         1.44 o                         
  -2   0   2        744.10        781.78        23.35 o                         
  -1   0   2        879.22        800.37        15.65 o                         
   0   0   2       2103.94       2007.82        52.77 o                         
   1   0   2         27.75         27.03         2.14 o                         
   2   0   2       4403.67       4389.24        82.75 o                         
   3   0   2       1988.87       1995.02        39.83 o                         
   4   0   2       3160.52       3332.93        58.41 o                         
   5   0   2        369.78        351.09         4.47 o                         
   6   0   2        458.53        460.25         5.88 o                         
   7   0   2        101.09         98.21         2.65 o                         
   8   0   2        199.03        229.65         4.87 o                         
   9   0   2         30.60         34.77         3.41 o                         
  -8   1   2        141.81        167.38         8.56 o                         
  -7   1   2         29.22         31.78         1.51 o                         
  -6   1   2        217.86        221.71         4.89 o                         
  -5   1   2       1432.39       1399.51        18.06 o                         
  -4   1   2         49.19         53.29         3.50 o                         
  -3   1   2         23.91         14.85         1.31 o                         
  -2   1   2        860.20        815.84        35.59 o                         
  -1   1   2        569.39        536.58        13.16 o                         
   0   1   2        957.74        972.65        27.38 o                         
   1   1   2        663.01        690.95        27.69 o                         
   2   1   2         16.82         17.95         1.31 o                         
   3   1   2        501.93        434.69        12.09 o                         
   4   1   2       3452.06       3494.33        68.79 o                         
   5   1   2        470.69        502.49         6.00 o                         
   6   1   2        130.27        113.72         2.10 o                         
   7   1   2          0.22          1.28         0.38 o                         
   8   1   2        177.72        188.22         4.25 o                         
   9   1   2         11.49         13.71         2.18 o                         
  -8   2   2        104.39        107.30         3.88 o                         
  -7   2   2        587.78        645.01        16.75 o                         
  -6   2   2          3.03          2.74         0.49 o                         
  -5   2   2        246.85        239.33         4.08 o                         
  -4   2   2        219.50        201.32         4.33 o                         
  -3   2   2         12.54         12.50         1.31 o                         
  -2   2   2         41.26         21.48         1.74 o                         
  -1   2   2        646.42        630.19        27.51 o                         
   0   2   2        335.78        341.45        11.94 o                         
   1   2   2        584.43        513.52        17.86 o                         
   2   2   2        782.54        819.94        17.66 o                         
   3   2   2       3588.89       3501.97        78.29 o                         
   4   2   2         18.13         15.35         1.80 o                         
   5   2   2        227.13        222.11         3.54 o                         
   6   2   2        179.17        189.91         2.93 o                         
   7   2   2         11.04         14.89         0.85 o                         
   8   2   2        238.46        281.77         9.75 o                         
   9   2   2          6.09          9.03         1.96 o                         
  -8   3   2         87.04         98.12         3.36 o                         
  -7   3   2         39.25         43.13         1.82 o                         
  -6   3   2        145.81        141.81         3.50 o                         
  -5   3   2          1.57          2.26         0.47 o                         
  -4   3   2         74.91         67.53         1.91 o                         
  -3   3   2         24.09         27.86         2.19 o                         
  -2   3   2       1438.31       1452.73        29.98 o                         
  -1   3   2         26.35         30.38         9.81 o                         
   0   3   2       2350.46       2438.45        68.23 o                         
   1   3   2       1874.89       1779.82        69.32 o                         
   2   3   2          3.99          4.08         1.02 o                         
   3   3   2        258.65        204.16         6.84 o                         
   4   3   2        945.38        965.50        25.31 o                         
   5   3   2          7.29          4.79         0.45 o                         
   6   3   2        465.93        483.60         8.81 o                         
   7   3   2        150.64        161.42         3.43 o                         
   8   3   2         56.06         64.83         2.87 o                         
   9   3   2        165.09        220.93         8.17 o                         
  -8   4   2          0.42          0.54         0.45 o                         
  -7   4   2        845.50        932.43        23.84 o                         
  -6   4   2        373.01        416.77        11.42 o                         
  -5   4   2         53.36         47.86         1.72 o                         
  -4   4   2         40.05         33.37         1.55 o                         
  -3   4   2        141.27        141.27         3.88 o                         
  -2   4   2        371.44        369.60         9.39 o                         
  -1   4   2       1507.77       1570.83        43.66 o                         
   0   4   2        630.96        682.48        24.03 o                         
   1   4   2         80.78         57.32         5.56 o                         
   2   4   2        113.83        117.98         5.84 o                         
   3   4   2        282.90        327.15        13.92 o                         
   4   4   2          9.78          2.94         0.57 o                         
   5   4   2        628.85        600.23         9.50 o                         
   6   4   2        731.61        684.27         8.52 o                         
   7   4   2         21.44         22.80         1.41 o                         
   8   4   2        930.78       1024.57        21.98 o                         
   9   4   2        188.92        238.89        12.06 o                         
  -7   5   2          4.78          4.87         0.74 o                         
  -6   5   2         14.01         15.07         1.15 o                         
  -5   5   2        157.09        167.79         4.05 o                         
  -4   5   2         59.78         53.28         1.84 o                         
  -3   5   2        199.61        194.76         3.90 o                         
  -2   5   2       1761.77       1825.38        35.39 o                         
  -1   5   2         91.52         73.61         5.11 o                         
   0   5   2        149.33        169.37        10.23 o                         
   1   5   2       1120.63       1220.48        31.95 o                         
   2   5   2        214.81        236.03         9.85 o                         
   3   5   2        255.84        242.01         8.73 o                         
   4   5   2         52.74         53.34         1.84 o                         
   5   5   2         20.45         18.07         0.97 o                         
   6   5   2        476.52        451.96         6.98 o                         
   7   5   2        528.08        536.09        11.32 o                         
   8   5   2        318.12        342.74         9.01 o                         
   9   5   2        549.49        662.21        27.03 o                         
  -7   6   2        721.03        619.72        31.63 o                         
  -6   6   2         11.89         11.56         0.96 o                         
  -5   6   2          9.38          8.69         1.16 o                         
  -4   6   2       1240.75       1280.04        28.04 o                         
  -3   6   2        361.64        368.09         8.83 o                         
  -2   6   2        252.79        254.47         6.39 o                         
  -1   6   2       1563.35       1681.44        26.85 o                         
   0   6   2        158.36        165.79         5.72 o                         
   1   6   2        139.72        127.80         4.99 o                         
   2   6   2        121.14        117.31         5.83 o                         
   3   6   2        269.69        287.17         5.55 o                         
   4   6   2       1432.05       1331.15        21.32 o                         
   5   6   2        316.29        311.62         5.91 o                         
   6   6   2        172.23        169.60         3.68 o                         
   7   6   2        336.48        350.31         6.94 o                         
   8   6   2        167.66        194.87        17.01 o                         
  -6   7   2         84.04         82.99         3.47 o                         
  -5   7   2         80.54         74.22         2.76 o                         
  -4   7   2        417.75        391.51         9.24 o                         
  -3   7   2        538.84        546.68         9.13 o                         
  -2   7   2       2443.47       2516.26        46.26 o                         
  -1   7   2        718.84        728.52        12.05 o                         
   0   7   2        207.04        203.38         4.27 o                         
   1   7   2        156.82        163.58         4.18 o                         
   2   7   2         54.58         53.60         2.15 o                         
   3   7   2        432.48        421.92         7.90 o                         
   4   7   2         63.03         63.66         2.45 o                         
   5   7   2        317.60        312.61         7.78 o                         
   6   7   2        441.04        450.62         8.35 o                         
   7   7   2          1.63          2.37         0.78 o                         
   8   7   2          2.33          1.86         0.85 o                         
  -5   8   2        238.70        226.11         5.82 o                         
  -4   8   2        173.78        168.89         4.48 o                         
  -3   8   2         24.49         32.08         1.88 o                         
  -2   8   2        522.11        516.75         9.40 o                         
  -1   8   2        314.49        331.10         6.73 o                         
   0   8   2        211.94        217.98         4.91 o                         
   1   8   2        694.29        715.99        12.57 o                         
   2   8   2        422.52        414.83         7.85 o                         
   3   8   2          1.18          1.27         0.52 o                         
   4   8   2        990.77        961.63        16.42 o                         
   5   8   2          0.69          2.17         0.71 o                         
   6   8   2         10.78         11.68         1.10 o                         
   7   8   2        252.18        253.44         9.02 o                         
  -4   9   2          1.04          1.24         0.49 o                         
  -3   9   2        375.10        374.38         7.58 o                         
  -2   9   2          1.77          1.69         0.46 o                         
  -1   9   2         45.34         41.88         1.88 o                         
   0   9   2          1.38          1.74         0.63 o                         
   1   9   2         10.18         10.76         1.03 o                         
   2   9   2         44.97         49.52         2.34 o                         
   3   9   2        262.42        270.10         6.98 o                         
   4   9   2          1.91          2.94         0.69 o                         
   5   9   2          0.27          0.32         0.49 o                         
   6   9   2        112.47        104.81         3.36 o                         
   7   9   2         61.76         65.40         6.24 o                         
  -3  10   2        168.74        178.89         4.87 o                         
  -2  10   2        146.73        163.32         4.79 o                         
  -1  10   2         43.52         49.98         2.01 o                         
   0  10   2          9.55         10.05         0.93 o                         
   1  10   2         73.70         76.08         2.96 o                         
   2  10   2        298.68        309.04         6.39 o                         
   3  10   2         45.30         40.95         2.30 o                         
   4  10   2         88.56         97.29         3.30 o                         
   5  10   2          6.72          6.81         0.86 o                         
   6  10   2        116.61         98.25         3.16 o                         
  -2  11   2         43.45         33.96         2.19 o                         
  -1  11   2          1.51          1.99         0.56 o                         
   0  11   2         51.51         49.11         2.05 o                         
   1  11   2          2.12          3.18         0.71 o                         
   2  11   2         11.99         13.05         1.32 o                         
   3  11   2         20.49         18.11         1.12 o                         
   4  11   2          3.38          2.91         0.45 o                         
   5  11   2          0.18          0.35         0.31 o                         
  -4 -11   3          3.99          4.88         0.62 o                         
  -3 -11   3        148.54        139.69         3.91 o                         
  -2 -11   3        499.69        524.07        17.07 o                         
  -1 -11   3         14.75         14.54         1.38 o                         
   0 -11   3         52.69         57.28         2.43 o                         
   1 -11   3          4.47          4.58         0.72 o                         
   2 -11   3         24.23         20.73         2.13 o                         
  -5 -10   3        149.26        161.47         6.43 o                         
  -4 -10   3        426.27        387.97         8.05 o                         
  -3 -10   3         74.98         66.41         2.46 o                         
  -2 -10   3        179.72        191.43         7.03 o                         
  -1 -10   3          0.25          0.82         0.53 o                         
   0 -10   3        228.40        277.17         8.44 o                         
   1 -10   3          6.85          6.78         1.06 o                         
   2 -10   3          0.30          0.40         0.43 o                         
   3 -10   3          5.85          4.78         0.67 o                         
  -6  -9   3         74.46         65.82         2.90 o                         
  -5  -9   3         31.70         34.39         1.75 o                         
  -4  -9   3         60.80         58.75         2.78 o                         
  -3  -9   3         82.40         82.64         3.48 o                         
  -2  -9   3       1879.58       1852.46        29.25 o                         
  -1  -9   3        109.46        116.04         3.34 o                         
   0  -9   3        101.84        115.51         3.70 o                         
   1  -9   3        127.53        143.95         4.74 o                         
   2  -9   3          2.63          3.23         0.90 o                         
   3  -9   3        274.98        304.81         6.95 o                         
   4  -9   3        137.03        127.54         3.98 o                         
   5  -9   3          1.40          1.43         0.48 o                         
  -7  -8   3        525.85        555.37        21.23 o                         
  -6  -8   3         18.70         16.31         1.14 o                         
  -5  -8   3          1.26          1.67         0.57 o                         
  -4  -8   3       1065.66       1090.43        18.82 o                         
  -3  -8   3        157.32        153.62         4.00 o                         
  -2  -8   3        487.29        448.80         8.83 o                         
  -1  -8   3        116.52        114.00         3.74 o                         
   0  -8   3        675.26        685.28        12.91 o                         
   1  -8   3          4.22          6.54         1.01 o                         
   2  -8   3        186.18        175.95         5.04 o                         
   3  -8   3        248.48        250.26         6.07 o                         
   4  -8   3        182.85        186.78         7.87 o                         
   5  -8   3        100.47        107.91         3.67 o                         
   6  -8   3        285.15        252.62         8.17 o                         
  -8  -7   3         13.29         14.59         1.89 o                         
  -7  -7   3        113.84        111.86         4.64 o                         
  -6  -7   3        249.07        244.81         5.42 o                         
  -5  -7   3         14.21         13.97         1.14 o                         
  -4  -7   3        575.98        585.33        14.81 o                         
  -3  -7   3         43.57         45.44         1.97 o                         
  -2  -7   3       1387.69       1457.91        20.21 o                         
  -1  -7   3          6.37          6.55         1.06 o                         
   0  -7   3        157.03        152.75         5.52 o                         
   1  -7   3        922.87        963.99        16.91 o                         
   2  -7   3          4.14          3.77         1.03 o                         
   3  -7   3         23.96         26.03         1.87 o                         
   4  -7   3        563.73        554.48        10.86 o                         
   5  -7   3          4.50          7.15         1.13 o                         
   6  -7   3        242.34        260.22        10.42 o                         
  -8  -6   3         77.38         84.07         5.31 o                         
  -7  -6   3        209.12        219.36         5.59 o                         
  -6  -6   3        172.52        176.18         4.26 o                         
  -5  -6   3          0.01          0.00         0.53 o                         
  -4  -6   3       1183.77       1134.90        16.56 o                         
  -3  -6   3        226.55        195.43         4.15 o                         
  -2  -6   3          0.24          0.39         0.42 o                         
  -1  -6   3        680.46        714.72        43.47 o                         
   0  -6   3        492.65        544.07        14.08 o                         
   1  -6   3          9.80          9.27         1.13 o                         
   2  -6   3       1523.68       1619.26        28.71 o                         
   3  -6   3        177.94        176.02         4.65 o                         
   4  -6   3          4.44          5.68         0.85 o                         
   5  -6   3         10.85         11.99         1.11 o                         
   6  -6   3          1.68          2.18         0.55 o                         
   7  -6   3          3.95          2.15         0.73 o                         
  -8  -5   3        503.31        520.58        24.85 o                         
  -7  -5   3         50.29         45.45         1.97 o                         
  -6  -5   3          0.97          2.95         0.67 o                         
  -5  -5   3         86.93         80.76         2.95 o                         
  -4  -5   3        289.65        267.10         5.21 o                         
  -3  -5   3          4.92          3.78         0.66 o                         
  -2  -5   3        766.73        776.90        35.78 o                         
  -1  -5   3        365.08        470.15        25.52 o                         
   0  -5   3          0.39          2.65         1.83 o                         
   1  -5   3       3341.94       3771.54       265.15 o                         
   2  -5   3         79.14        104.50         4.37 o                         
   3  -5   3          3.86          5.38         0.93 o                         
   4  -5   3        553.79        541.60        10.07 o                         
   5  -5   3        256.25        235.47         5.33 o                         
   6  -5   3        313.04        329.50         6.30 o                         
   7  -5   3          3.68          2.64         0.57 o                         
  -8  -4   3        109.23        121.27         4.21 o                         
  -7  -4   3          3.67          3.07         0.75 o                         
  -6  -4   3        453.43        417.95         6.45 o                         
  -5  -4   3        392.90        376.93         6.83 o                         
  -4  -4   3       1398.99       1492.48        20.84 o                         
  -3  -4   3          2.14          9.54         1.86 o                         
  -2  -4   3          2.75          6.85         1.56 o                         
  -1  -4   3        848.07        898.56        28.53 o                         
   0  -4   3        161.96        212.12        14.27 o                         
   1  -4   3        512.77        607.98        24.03 o                         
   2  -4   3       1292.22       1266.08        32.11 o                         
   3  -4   3        699.55        692.19        17.52 o                         
   4  -4   3        482.33        481.50         7.09 o                         
   5  -4   3         97.28        103.80         3.07 o                         
   6  -4   3         39.35         31.37         1.58 o                         
   7  -4   3         66.41         71.60         2.81 o                         
   8  -4   3        224.29        230.65        10.27 o                         
  -8  -3   3        411.08        428.09        12.94 o                         
  -7  -3   3        119.21        113.68         2.93 o                         
  -6  -3   3        497.56        556.88        12.82 o                         
  -5  -3   3        269.05        274.63         6.80 o                         
  -4  -3   3         56.30         60.25         2.57 o                         
  -3  -3   3        491.98        450.70        16.98 o                         
  -2  -3   3       1523.14       1686.47        96.30 o                         
  -1  -3   3        571.91        569.73        18.51 o                         
   0  -3   3        964.07        942.25        40.64 o                         
   1  -3   3       2586.34       2561.95        71.26 o                         
   2  -3   3        307.42        310.79         8.80 o                         
   3  -3   3        194.83        226.83         7.56 o                         
   4  -3   3         33.54         29.85         1.32 o                         
   5  -3   3          5.14          5.98         0.61 o                         
   6  -3   3        774.07        785.88        10.10 o                         
   7  -3   3         28.60         31.40         1.60 o                         
   8  -3   3         94.96        111.14         3.86 o                         
  -8  -2   3          6.76          9.23         1.31 o                         
  -7  -2   3          0.30          0.92         0.37 o                         
  -6  -2   3        625.63        614.06        12.37 o                         
  -5  -2   3         44.25         58.22         1.29 o                         
  -4  -2   3       3177.81       3344.86       135.47 o                         
  -3  -2   3         97.15         65.01         4.17 o                         
  -2  -2   3        773.39        787.93        24.87 o                         
  -1  -2   3       2102.85       1975.10        53.95 o                         
   0  -2   3       2066.72       1897.82       108.33 o                         
   1  -2   3         95.96         73.55         5.91 o                         
   2  -2   3       1164.98       1055.54        26.27 o                         
   3  -2   3        303.98        299.77         9.76 o                         
   4  -2   3         90.98         76.92         3.60 o                         
   5  -2   3          3.25          2.52         0.41 o                         
   6  -2   3          3.50          1.87         0.41 o                         
   7  -2   3        269.33        287.87         5.74 o                         
   8  -2   3          1.04          1.95         0.90 o                         
  -8  -1   3        647.61        714.01        24.77 o                         
  -7  -1   3        129.59        144.68         3.25 o                         
  -6  -1   3         45.88         55.04         1.45 o                         
  -5  -1   3        468.43        424.24         6.60 o                         
  -4  -1   3        361.52        379.39        12.37 o                         
  -3  -1   3       2515.62       2607.94        59.16 o                         
  -2  -1   3        537.45        606.83        12.92 o                         
  -1  -1   3         31.50         36.58        15.39 o                         
   0  -1   3       2861.38       2686.52        71.41 o                         
   1  -1   3       2032.09       2018.45        55.09 o                         
   2  -1   3          8.02          4.25         1.53 o                         
   3  -1   3        984.91        912.69        17.99 o                         
   4  -1   3         57.60         64.09         3.19 o                         
   5  -1   3        504.76        536.99         9.71 o                         
   6  -1   3        257.98        240.73         5.79 o                         
   7  -1   3         40.80         42.54         1.69 o                         
   8  -1   3         54.13         57.11         3.16 o                         
   9  -1   3         98.73        115.87         4.72 o                         
  -8   0   3         17.51         23.60         1.65 o                         
  -7   0   3         73.06         81.53         2.33 o                         
  -6   0   3        814.58        856.54        12.86 o                         
  -5   0   3          2.07          1.45         0.32 o                         
  -4   0   3         44.07         30.80         2.85 o                         
  -3   0   3          7.32          3.25         0.86 o                         
  -2   0   3        315.97        331.56         9.52 o                         
  -1   0   3        797.67        744.53        14.94 o                         
   0   0   3       2735.61       2621.11        68.84 o                         
   1   0   3        159.39        147.81         5.33 o                         
   2   0   3        524.45        474.80        12.66 o                         
   3   0   3        805.46        924.01        24.05 o                         
   4   0   3        369.79        389.90         8.68 o                         
   5   0   3       2673.23       2611.11        36.17 o                         
   6   0   3         72.65         64.65         1.66 o                         
   7   0   3        190.69        201.55         4.00 o                         
   8   0   3        405.82        440.53         8.32 o                         
   9   0   3         59.76         70.11         5.12 o                         
  -8   1   3        283.66        304.38        12.61 o                         
  -7   1   3        366.71        368.46         8.27 o                         
  -6   1   3          3.52          5.41         0.55 o                         
  -5   1   3        922.65        904.73        14.13 o                         
  -4   1   3        378.46        339.32        10.94 o                         
  -3   1   3         52.99         41.99         2.13 o                         
  -2   1   3       1483.30       1360.63        70.47 o                         
  -1   1   3        578.57        602.90        18.38 o                         
   0   1   3       4197.68       4152.81       120.88 o                         
   1   1   3         15.86         14.60         2.13 o                         
   2   1   3         20.82         17.40         1.17 o                         
   3   1   3        280.54        232.18         7.99 o                         
   4   1   3        558.01        577.13        14.69 o                         
   5   1   3         72.13         73.35         1.50 o                         
   6   1   3          7.95          6.80         0.57 o                         
   7   1   3        157.79        165.85         4.46 o                         
   8   1   3         66.75         65.63         2.15 o                         
   9   1   3         19.31         31.36         3.32 o                         
  -8   2   3          0.50          0.72         0.54 o                         
  -7   2   3        323.34        352.51         8.09 o                         
  -6   2   3         71.32         67.46         2.01 o                         
  -5   2   3         50.53         50.20         1.90 o                         
  -4   2   3        515.85        553.76        13.50 o                         
  -3   2   3        473.77        470.85        11.51 o                         
  -2   2   3       3013.06       3151.12        85.80 o                         
  -1   2   3        439.26        476.28        16.10 o                         
   0   2   3       2903.11       2697.77        73.94 o                         
   1   2   3        560.22        546.65        19.50 o                         
   2   2   3        817.62        809.66        30.66 o                         
   3   2   3       1253.11       1159.79        28.75 o                         
   4   2   3        584.12        538.97        16.78 o                         
   5   2   3        466.02        442.83         6.45 o                         
   6   2   3        225.90        247.44         4.77 o                         
   7   2   3        145.96        155.04         3.26 o                         
   8   2   3         19.72         24.07         1.96 o                         
   9   2   3         15.11         18.98         2.49 o                         
  -8   3   3         74.81         87.35         5.75 o                         
  -7   3   3        205.92        219.84         6.20 o                         
  -6   3   3         48.84         50.66         1.90 o                         
  -5   3   3        687.07        675.05        12.48 o                         
  -4   3   3        264.47        267.96         6.51 o                         
  -3   3   3        293.87        283.35         9.69 o                         
  -2   3   3       1914.55       1881.34        37.79 o                         
  -1   3   3        502.67        589.32        28.42 o                         
   0   3   3        303.22        349.01        19.61 o                         
   1   3   3        113.77         82.77         8.57 o                         
   2   3   3        584.16        618.89        26.18 o                         
   3   3   3        469.56        440.71        11.92 o                         
   4   3   3        917.71        863.68        23.46 o                         
   5   3   3        216.99        221.51         4.06 o                         
   6   3   3         10.72         13.96         0.77 o                         
   7   3   3         42.69         49.42         2.51 o                         
   8   3   3        291.24        303.87         7.56 o                         
   9   3   3         72.50         81.03         3.52 o                         
  -7   4   3         30.42         29.96         1.91 o                         
  -6   4   3         14.69         14.46         1.16 o                         
  -5   4   3         98.74         96.69         2.51 o                         
  -4   4   3         24.28         17.79         1.14 o                         
  -3   4   3          4.08          6.82         0.70 o                         
  -2   4   3          8.78         10.01         1.37 o                         
  -1   4   3        803.21        978.88        25.01 o                         
   0   4   3       3558.98       3852.83       107.72 o                         
   1   4   3        691.30        755.39        62.16 o                         
   2   4   3         14.50         13.01         1.84 o                         
   3   4   3        800.26        817.35        27.37 o                         
   4   4   3          6.36          5.96         0.78 o                         
   5   4   3        510.51        479.12         9.17 o                         
   6   4   3         15.67         17.96         0.95 o                         
   7   4   3          0.71          0.25         0.51 o                         
   8   4   3        188.68        216.88         4.95 o                         
   9   4   3         29.15         35.47         2.06 o                         
  -7   5   3        340.75        339.28         8.91 o                         
  -6   5   3         12.11         12.81         1.23 o                         
  -5   5   3         22.68         22.00         1.51 o                         
  -4   5   3         35.02         36.35         1.51 o                         
  -3   5   3          0.04          0.69         0.33 o                         
  -2   5   3       1497.85       1554.59        23.13 o                         
  -1   5   3         80.26         95.45         5.21 o                         
   0   5   3        425.67        511.20        43.94 o                         
   1   5   3          7.88          4.89         1.27 o                         
   2   5   3        749.66        921.80        25.82 o                         
   3   5   3          1.22          5.73         1.43 o                         
   4   5   3        821.97        807.46        11.12 o                         
   5   5   3          3.45          2.66         0.43 o                         
   6   5   3        373.01        353.70         5.90 o                         
   7   5   3        172.44        178.16         5.89 o                         
   8   5   3         87.16         88.33         3.33 o                         
   9   5   3        333.26        381.61        11.99 o                         
  -7   6   3         44.46         45.60         3.54 o                         
  -6   6   3         94.49         98.83         4.45 o                         
  -5   6   3        196.79        203.17         6.35 o                         
  -4   6   3        307.98        292.36         9.37 o                         
  -3   6   3        196.05        190.51         4.30 o                         
  -2   6   3         28.44         28.92         1.60 o                         
  -1   6   3        872.97        899.92        18.69 o                         
   0   6   3        432.50        501.96        10.03 o                         
   1   6   3        121.24        119.03         3.89 o                         
   2   6   3         75.88         65.52         2.77 o                         
   3   6   3        121.96        117.57         3.05 o                         
   4   6   3        212.79        209.30         5.37 o                         
   5   6   3         76.37         74.67         2.26 o                         
   6   6   3          2.01          3.49         0.60 o                         
   7   6   3          0.25          0.97         0.56 o                         
   8   6   3        150.26        165.01         5.86 o                         
  -6   7   3         29.43         26.45         2.15 o                         
  -5   7   3         17.78         17.34         1.34 o                         
  -4   7   3        118.26        120.55         4.21 o                         
  -3   7   3       1977.14       1922.54        24.49 o                         
  -2   7   3        508.20        512.65         8.76 o                         
  -1   7   3        892.15        863.67        14.91 o                         
   0   7   3         88.58         92.49         2.82 o                         
   1   7   3        160.31        166.74         4.40 o                         
   2   7   3         77.57         65.51         2.56 o                         
   3   7   3          1.28          1.06         0.43 o                         
   4   7   3        457.39        438.15         8.74 o                         
   5   7   3         12.42         13.57         1.08 o                         
   6   7   3        143.79        133.63         4.81 o                         
   7   7   3        244.52        255.39         6.71 o                         
   8   7   3         37.81         32.42         2.60 o                         
  -5   8   3          3.92          5.42         0.81 o                         
  -4   8   3         16.15         16.12         1.29 o                         
  -3   8   3         65.02         61.45         2.80 o                         
  -2   8   3          0.28          1.19         0.47 o                         
  -1   8   3       2563.28       2564.75        28.26 o                         
   0   8   3         86.73         96.03         3.22 o                         
   1   8   3        186.36        174.96         5.28 o                         
   2   8   3        541.71        553.60         9.80 o                         
   3   8   3         14.87         16.22         1.37 o                         
   4   8   3         47.75         44.76         2.26 o                         
   5   8   3        333.69        321.28         6.77 o                         
   6   8   3          5.26          5.07         0.91 o                         
   7   8   3         64.11         63.19         3.54 o                         
  -4   9   3        354.53        381.08         9.99 o                         
  -3   9   3          5.38          2.75         0.62 o                         
  -2   9   3          1.56          0.92         0.38 o                         
  -1   9   3         16.01         14.79         1.21 o                         
   0   9   3         12.63         16.29         1.46 o                         
   1   9   3        320.31        317.84         8.47 o                         
   2   9   3        100.63         98.04         3.40 o                         
   3   9   3          0.24          0.38         0.54 o                         
   4   9   3        829.91        881.55        35.54 o                         
   5   9   3          7.89          7.57         0.89 o                         
   6   9   3         13.33         15.14         1.35 o                         
   7   9   3        667.80        636.87        17.39 o                         
  -3  10   3        191.62        204.12         6.26 o                         
  -2  10   3         17.92         19.61         1.25 o                         
  -1  10   3         48.04         48.20         1.98 o                         
   0  10   3         17.21         16.43         1.31 o                         
   1  10   3          3.73          4.98         0.86 o                         
   2  10   3        386.69        428.93         9.23 o                         
   3  10   3          2.90          3.46         0.74 o                         
   4  10   3         29.35         26.58         1.79 o                         
   5  10   3        246.08        240.87         6.98 o                         
   6  10   3         24.29         22.53         1.63 o                         
  -2  11   3         22.90         22.63         1.72 o                         
  -1  11   3         76.79         97.19         3.88 o                         
   0  11   3          4.07          5.67         0.66 o                         
   1  11   3          0.10          1.08         0.41 o                         
   2  11   3          9.51         11.48         1.09 o                         
   3  11   3         48.11         42.08         1.75 o                         
   4  11   3        296.39        298.85         8.44 o                         
   5  11   3          8.38          4.97         0.96 o                         
  -4 -11   4        126.10        103.28         4.83 o                         
  -3 -11   4         93.39         93.84         3.35 o                         
  -2 -11   4         17.89         15.25         2.02 o                         
  -1 -11   4          1.81          1.50         0.73 o                         
   0 -11   4          1.77          1.43         0.86 o                         
   1 -11   4         31.72         30.61         2.47 o                         
   2 -11   4          0.44          0.85         0.45 o                         
  -5 -10   4          3.95          3.65         1.00 o                         
  -4 -10   4         54.09         55.67         2.34 o                         
  -3 -10   4         83.97         87.87         4.20 o                         
  -2 -10   4        195.05        199.71         5.26 o                         
  -1 -10   4          8.00          6.23         0.73 o                         
   0 -10   4        134.27        151.22         6.13 o                         
   1 -10   4         19.70         28.17         1.79 o                         
   2 -10   4         11.84         13.83         1.23 o                         
   3 -10   4        441.76        466.27        11.27 o                         
  -6  -9   4         59.79         57.50         3.66 o                         
  -5  -9   4        150.82        150.90         4.66 o                         
  -4  -9   4        575.09        576.17        11.56 o                         
  -3  -9   4         17.33         12.76         1.38 o                         
  -2  -9   4        244.04        250.27         5.72 o                         
  -1  -9   4         96.08         87.53         3.27 o                         
   0  -9   4         41.16         49.72         2.32 o                         
   1  -9   4         46.69         57.52         3.18 o                         
   2  -9   4          3.11          3.18         0.79 o                         
   3  -9   4          1.78          1.19         0.56 o                         
   4  -9   4        150.68        157.43         4.48 o                         
   5  -9   4        508.65        441.02        13.26 o                         
  -7  -8   4         52.00         52.71         3.07 o                         
  -6  -8   4        276.92        270.07        12.37 o                         
  -5  -8   4        103.17         99.99         3.22 o                         
  -4  -8   4         22.02         17.93         1.32 o                         
  -3  -8   4         62.87         63.60         2.44 o                         
  -2  -8   4        641.51        684.22        11.25 o                         
  -1  -8   4        537.09        497.48        11.00 o                         
   0  -8   4         81.35         84.97         5.45 o                         
   1  -8   4        291.62        280.03         5.65 o                         
   2  -8   4         36.34         36.41         2.12 o                         
   3  -8   4        450.27        473.57        10.25 o                         
   4  -8   4          9.04         10.62         1.46 o                         
   5  -8   4         20.92         21.55         1.68 o                         
   6  -8   4        354.43        295.20        13.07 o                         
  -7  -7   4        474.63        515.29        23.62 o                         
  -6  -7   4        222.10        209.36         5.26 o                         
  -5  -7   4         32.92         30.06         1.65 o                         
  -4  -7   4       1413.24       1394.14        18.49 o                         
  -3  -7   4         11.51         12.47         1.14 o                         
  -2  -7   4         21.15         19.12         1.44 o                         
  -1  -7   4        499.92        503.32        13.84 o                         
   0  -7   4          8.10          4.47         1.02 o                         
   1  -7   4        925.89        947.62        17.16 o                         
   2  -7   4         65.55         58.84         3.08 o                         
   3  -7   4         10.74          7.88         0.89 o                         
   4  -7   4        791.66        814.83        15.77 o                         
   5  -7   4        247.24        249.91         6.59 o                         
   6  -7   4         13.03         10.97         1.77 o                         
  -8  -6   4        286.40        281.72         7.90 o                         
  -7  -6   4        504.11        503.71        11.48 o                         
  -6  -6   4        512.91        533.14         9.21 o                         
  -5  -6   4        169.24        172.43         4.38 o                         
  -4  -6   4        116.88        110.35         3.39 o                         
  -3  -6   4       1812.29       1768.95        21.72 o                         
  -2  -6   4        138.94        134.48         3.97 o                         
  -1  -6   4        185.85        189.17        10.32 o                         
   0  -6   4          5.39          4.41         1.09 o                         
   1  -6   4        367.07        390.95         8.31 o                         
   2  -6   4        214.76        185.61         5.23 o                         
   3  -6   4        557.36        551.09         9.92 o                         
   4  -6   4          5.11          8.66         0.94 o                         
   5  -6   4          0.46         -0.07         0.59 o                         
   6  -6   4        374.22        389.51         8.11 o                         
   7  -6   4         43.05         34.73         2.20 o                         
  -8  -5   4        207.57        233.25        15.82 o                         
  -7  -5   4          1.86          2.33         0.77 o                         
  -6  -5   4        404.26        391.47         6.90 o                         
  -5  -5   4         48.33         46.59         1.87 o                         
  -4  -5   4        969.02        947.08        13.36 o                         
  -3  -5   4          0.65          1.82         0.49 o                         
  -2  -5   4        300.20        343.80        24.13 o                         
  -1  -5   4        791.88        814.67        28.02 o                         
   0  -5   4        340.08        392.87        23.87 o                         
   1  -5   4       2098.23       2497.77       146.12 o                         
   2  -5   4        508.00        504.42        12.45 o                         
   3  -5   4        340.63        366.09         8.37 o                         
   4  -5   4        943.72        893.77        14.36 o                         
   5  -5   4         36.11         31.03         1.63 o                         
   6  -5   4        144.97        144.01         3.91 o                         
   7  -5   4         23.13         30.93         1.42 o                         
  -8  -4   4        433.28        438.14         9.77 o                         
  -7  -4   4        100.66         99.93         3.90 o                         
  -6  -4   4        412.81        415.87         7.26 o                         
  -5  -4   4          5.08          4.29         0.53 o                         
  -4  -4   4         48.94         56.43         1.67 o                         
  -3  -4   4       1066.91        946.97        41.23 o                         
  -2  -4   4         53.23         43.09         5.16 o                         
  -1  -4   4        196.87        213.41         9.92 o                         
   0  -4   4        732.19        914.21        42.19 o                         
   1  -4   4        465.14        518.78        47.49 o                         
   2  -4   4        478.82        472.12        14.67 o                         
   3  -4   4       1148.05       1236.30        27.77 o                         
   4  -4   4        110.28        104.20         2.74 o                         
   5  -4   4         84.60         87.51         2.71 o                         
   6  -4   4        168.03        179.71         3.77 o                         
   7  -4   4        132.98        126.37         3.90 o                         
   8  -4   4         17.15         14.86         1.02 o                         
  -8  -3   4         44.80         44.34         2.35 o                         
  -7  -3   4         68.20         63.64         2.31 o                         
  -6  -3   4        685.48        664.31        16.04 o                         
  -5  -3   4          0.74          1.60         0.34 o                         
  -4  -3   4        516.78        500.66        10.82 o                         
  -3  -3   4        783.41        761.58        25.59 o                         
  -2  -3   4       1470.72       1679.49        49.58 o                         
  -1  -3   4       1730.44       1665.82        47.64 o                         
   0  -3   4        525.78        587.40        27.66 o                         
   1  -3   4       1165.59       1241.89        44.59 o                         
   2  -3   4        136.38        108.43         4.49 o                         
   3  -3   4        703.35        753.25        16.16 o                         
   4  -3   4        415.26        364.05         6.56 o                         
   5  -3   4         14.28          8.78         0.80 o                         
   6  -3   4          7.60          7.27         0.71 o                         
   7  -3   4        488.33        510.36         9.99 o                         
   8  -3   4         22.39         26.88         2.00 o                         
  -8  -2   4        296.15        307.94         9.86 o                         
  -7  -2   4        204.97        227.83         6.31 o                         
  -6  -2   4        191.22        201.96         4.24 o                         
  -5  -2   4         77.24         92.97         2.33 o                         
  -4  -2   4        212.03        197.24         5.09 o                         
  -3  -2   4       1579.18       1482.22        40.41 o                         
  -2  -2   4         43.79         43.85         3.71 o                         
  -1  -2   4        232.86        202.70         8.09 o                         
   0  -2   4         44.72         23.67         2.06 o                         
   1  -2   4        820.72        800.47        22.04 o                         
   2  -2   4        212.59        173.17         7.57 o                         
   3  -2   4        370.46        431.68         9.24 o                         
   4  -2   4         17.48         16.11         1.64 o                         
   5  -2   4        377.13        389.20         9.08 o                         
   6  -2   4          0.81          0.92         0.40 o                         
   7  -2   4         70.83         72.03         2.42 o                         
   8  -2   4        361.32        384.69         9.88 o                         
  -8  -1   4        119.20        128.76         7.01 o                         
  -7  -1   4        136.33        147.18         3.04 o                         
  -6  -1   4        242.57        248.89         5.86 o                         
  -5  -1   4         43.91         34.24         1.02 o                         
  -4  -1   4        187.12        205.51         8.11 o                         
  -3  -1   4        712.04        830.57        18.15 o                         
  -2  -1   4       2656.55       2557.40        56.73 o                         
  -1  -1   4        965.28        839.80        19.41 o                         
   0  -1   4        103.11        103.68         4.33 o                         
   1  -1   4        310.32        352.89        11.85 o                         
   2  -1   4       1820.82       1747.93        40.68 o                         
   3  -1   4        707.76        731.40        16.34 o                         
   4  -1   4         75.31         88.67         3.75 o                         
   5  -1   4        312.38        294.31         4.87 o                         
   6  -1   4          9.02          8.46         0.77 o                         
   7  -1   4        432.27        443.81         7.86 o                         
   8  -1   4         25.95         29.98         1.69 o                         
   9  -1   4          1.32          1.01         0.76 o                         
  -8   0   4         15.70         20.94         2.32 o                         
  -7   0   4          0.01          0.34         0.44 o                         
  -6   0   4        142.89        150.85         2.90 o                         
  -5   0   4        760.31        746.14        15.05 o                         
  -4   0   4          7.02          8.92         1.81 o                         
  -3   0   4        315.18        282.64         8.03 o                         
  -2   0   4        334.32        305.54         9.09 o                         
  -1   0   4       1680.91       1746.83        33.42 o                         
   0   0   4      11045.75      10325.52       269.55 o                         
   1   0   4       2155.92       2231.89        49.13 o                         
   2   0   4       2035.32       1958.16        43.92 o                         
   3   0   4         20.48         37.07         3.24 o                         
   4   0   4       1069.87       1123.71        22.34 o                         
   5   0   4       1576.76       1632.25        27.26 o                         
   6   0   4       1758.96       1746.81        28.94 o                         
   7   0   4        373.37        386.76         8.85 o                         
   8   0   4        162.37        182.23         4.45 o                         
   9   0   4          1.46          0.22         0.98 o                         
  -8   1   4         11.82         15.07         2.52 o                         
  -7   1   4        615.12        661.43        12.86 o                         
  -6   1   4        159.08        173.89         3.56 o                         
  -5   1   4        894.13        909.96        17.98 o                         
  -4   1   4        191.77        187.29         4.98 o                         
  -3   1   4         53.35         53.88         3.52 o                         
  -2   1   4         29.08         21.14         2.46 o                         
  -1   1   4        824.60        898.64        51.03 o                         
   0   1   4        205.99        195.66         8.76 o                         
   1   1   4       4509.90       4521.74       133.85 o                         
   2   1   4       2098.65       2069.22        50.19 o                         
   3   1   4        249.90        251.82         7.27 o                         
   4   1   4        503.73        554.64        14.37 o                         
   5   1   4        442.27        436.48         8.26 o                         
   6   1   4        862.00        926.26        16.95 o                         
   7   1   4        545.39        578.61        11.45 o                         
   8   1   4        547.03        561.53        12.07 o                         
   9   1   4         12.77         18.41         2.56 o                         
  -8   2   4          4.25          5.50         0.98 o                         
  -7   2   4          3.03          3.33         0.74 o                         
  -6   2   4          8.24         10.65         0.87 o                         
  -5   2   4       1168.37       1181.02        25.18 o                         
  -4   2   4       1516.80       1607.43        39.60 o                         
  -3   2   4        300.64        277.60         7.78 o                         
  -2   2   4       1266.78       1252.57        36.53 o                         
  -1   2   4         96.37         98.23         4.75 o                         
   0   2   4       1408.49       1360.14        50.56 o                         
   1   2   4        856.69        877.69        31.25 o                         
   2   2   4       2310.26       2266.74        51.68 o                         
   3   2   4        927.04        858.97        21.99 o                         
   4   2   4        167.96        178.27         7.43 o                         
   5   2   4        790.30        796.02        17.22 o                         
   6   2   4        686.50        681.60        13.88 o                         
   7   2   4         67.13         68.53         2.11 o                         
   8   2   4        416.35        448.99        11.29 o                         
   9   2   4          2.00          3.55         0.78 o                         
  -8   3   4         38.18         43.74         3.92 o                         
  -7   3   4        201.54        214.00         9.07 o                         
  -6   3   4         47.64         48.33         2.63 o                         
  -5   3   4       1117.99       1120.27        27.39 o                         
  -4   3   4        759.59        784.11        16.45 o                         
  -3   3   4        304.91        316.60         9.07 o                         
  -2   3   4        767.67        911.22        23.01 o                         
  -1   3   4         10.64          7.07         2.24 o                         
   0   3   4          8.31         17.44         2.56 o                         
   1   3   4          7.51         14.48         1.49 o                         
   2   3   4        562.81        714.28        35.05 o                         
   3   3   4         60.48         75.72         5.54 o                         
   4   3   4          1.33          1.53         0.85 o                         
   5   3   4        617.61        640.90        13.41 o                         
   6   3   4        150.10        142.24         4.04 o                         
   7   3   4        447.76        483.77        12.75 o                         
   8   3   4         66.91         70.14         3.05 o                         
   9   3   4         63.66         79.29         5.75 o                         
  -7   4   4         79.10         89.73         3.10 o                         
  -6   4   4          5.22          4.81         0.69 o                         
  -5   4   4         23.75         23.44         1.35 o                         
  -4   4   4          0.31          0.88         0.40 o                         
  -3   4   4        511.84        589.68        14.55 o                         
  -2   4   4       1610.08       1670.72        38.69 o                         
  -1   4   4        156.48        159.14         9.42 o                         
   0   4   4       2013.97       2272.08        64.63 o                         
   1   4   4        331.01        468.84        13.27 o                         
   2   4   4          2.30          3.66         1.10 o                         
   3   4   4        160.02        154.71         6.67 o                         
   4   4   4          4.87          2.64         0.60 o                         
   5   4   4        326.01        320.11         5.13 o                         
   6   4   4       1205.25       1206.97        23.99 o                         
   7   4   4          0.07          0.96         0.63 o                         
   8   4   4         97.41        105.98         3.71 o                         
   9   4   4          1.00          1.55         0.70 o                         
  -7   5   4         17.59         20.11         1.15 o                         
  -6   5   4          2.14          1.85         0.76 o                         
  -5   5   4         11.03         10.03         0.98 o                         
  -4   5   4         84.81         77.24         2.42 o                         
  -3   5   4         23.68         25.21         1.40 o                         
  -2   5   4        612.95        599.91         8.93 o                         
  -1   5   4         18.55          6.17         2.23 o                         
   0   5   4        404.37        466.71        20.22 o                         
   1   5   4        374.98        419.86        17.37 o                         
   2   5   4        796.86        927.25        30.62 o                         
   3   5   4          6.00          4.88         0.98 o                         
   4   5   4        956.30        911.56        16.58 o                         
   5   5   4          2.66          4.00         0.56 o                         
   6   5   4        124.72        117.94         2.71 o                         
   7   5   4         60.92         64.67         2.49 o                         
   8   5   4        373.01        391.67         8.90 o                         
   9   5   4         27.68         30.90         2.45 o                         
  -6   6   4          4.12          5.72         1.03 o                         
  -5   6   4         20.79         21.17         1.51 o                         
  -4   6   4          6.41          3.92         0.74 o                         
  -3   6   4        492.23        448.24         7.57 o                         
  -2   6   4         25.60         26.53         1.50 o                         
  -1   6   4        309.75        319.48         6.25 o                         
   0   6   4        883.69        968.06        20.36 o                         
   1   6   4         74.03         49.16         2.15 o                         
   2   6   4        579.40        614.02        10.19 o                         
   3   6   4         11.13         10.88         1.01 o                         
   4   6   4         26.36         26.10         1.55 o                         
   5   6   4          8.12         10.58         0.87 o                         
   6   6   4        365.82        356.75         7.23 o                         
   7   6   4         78.04         78.17         3.22 o                         
   8   6   4         99.57        103.21         3.34 o                         
  -6   7   4        169.13        133.12        13.15 o                         
  -5   7   4          1.79          1.53         0.62 o                         
  -4   7   4         94.61        104.31         3.52 o                         
  -3   7   4          8.67          9.21         0.90 o                         
  -2   7   4         44.78         41.06         1.91 o                         
  -1   7   4       2228.54       2206.39        29.35 o                         
   0   7   4        621.96        653.43        11.81 o                         
   1   7   4          1.39          1.49         0.58 o                         
   2   7   4         33.95         28.27         1.71 o                         
   3   7   4          3.85          3.23         0.68 o                         
   4   7   4        887.54        843.59        17.31 o                         
   5   7   4         95.15         85.16         2.55 o                         
   6   7   4         91.96         82.24         3.43 o                         
   7   7   4        119.60        124.15         3.58 o                         
   8   7   4          5.74          5.42         1.21 o                         
  -5   8   4         59.35         64.32         5.32 o                         
  -4   8   4         47.19         51.63         2.52 o                         
  -3   8   4        108.67         97.72         2.87 o                         
  -2   8   4         72.18         80.51         3.32 o                         
  -1   8   4        225.19        243.81         6.07 o                         
   0   8   4       1230.38       1224.99        18.87 o                         
   1   8   4        466.67        482.19         9.97 o                         
   2   8   4        362.06        378.00         7.92 o                         
   3   8   4        169.56        168.08         4.07 o                         
   4   8   4        108.79        109.77         3.78 o                         
   5   8   4         13.87         14.29         1.19 o                         
   6   8   4        105.05        110.53         4.36 o                         
   7   8   4         86.29         80.68         3.39 o                         
  -4   9   4        185.80        191.71         8.10 o                         
  -3   9   4        119.49        122.10         3.94 o                         
  -2   9   4          7.18          5.01         0.70 o                         
  -1   9   4        151.26        159.96         4.24 o                         
   0   9   4         71.25         77.72         3.30 o                         
   1   9   4          8.58         14.23         1.26 o                         
   2   9   4       1299.93       1303.29        21.54 o                         
   3   9   4         12.37         12.22         1.19 o                         
   4   9   4        428.19        435.74        16.25 o                         
   5   9   4        243.52        231.53         6.60 o                         
   6   9   4         34.00         35.91         2.25 o                         
   7   9   4        297.44        267.36         6.43 o                         
  -3  10   4         32.13         22.09         4.29 o                         
  -2  10   4         19.61         22.05         1.27 o                         
  -1  10   4         11.76         14.79         0.95 o                         
   0  10   4        126.90        126.22         3.72 o                         
   1  10   4          0.44          0.53         0.62 o                         
   2  10   4         58.15         63.44         2.53 o                         
   3  10   4         52.81         44.53         2.32 o                         
   4  10   4        303.80        307.16        11.43 o                         
   5  10   4         40.47         38.21         2.03 o                         
   6  10   4        214.94        179.84         4.63 o                         
  -1  11   4         68.31         67.13         3.08 o                         
   0  11   4          5.13          4.60         0.65 o                         
   1  11   4          1.58          2.03         0.48 o                         
   2  11   4        191.88        185.92         7.28 o                         
   3  11   4          6.88         11.42         0.86 o                         
   4  11   4        738.90        665.37        16.99 o                         
  -3 -11   5         50.56         41.59         2.16 o                         
  -2 -11   5          1.14          0.33         0.50 o                         
  -1 -11   5          0.01          0.13         0.42 o                         
   0 -11   5         73.52         77.68         4.43 o                         
   1 -11   5         77.91         77.10         6.39 o                         
   2 -11   5        193.58        184.04         8.97 o                         
  -5 -10   5        150.15        144.65         7.32 o                         
  -4 -10   5        110.67        122.40         6.24 o                         
  -3 -10   5         20.77         20.80         1.49 o                         
  -2 -10   5         48.08         48.77         2.46 o                         
  -1 -10   5         10.69         10.97         1.09 o                         
   0 -10   5        337.40        348.01         7.16 o                         
   1 -10   5         97.37        102.83         3.12 o                         
   2 -10   5         15.91         12.40         1.15 o                         
   3 -10   5          1.09          1.23         0.56 o                         
  -6  -9   5         59.39         55.22         4.83 o                         
  -5  -9   5          2.84          2.99         0.66 o                         
  -4  -9   5         18.50         20.40         1.51 o                         
  -3  -9   5         22.35         26.30         1.68 o                         
  -2  -9   5          1.06          2.11         0.59 o                         
  -1  -9   5        231.87        227.00         5.87 o                         
   0  -9   5         20.97         34.28         1.89 o                         
   1  -9   5          6.06          9.27         1.35 o                         
   2  -9   5        130.88        138.96         4.51 o                         
   3  -9   5         72.40         82.89         2.71 o                         
   4  -9   5        106.72        104.57         3.58 o                         
  -7  -8   5         24.35         24.50         2.65 o                         
  -6  -8   5         10.23         10.07         1.15 o                         
  -5  -8   5          1.08          1.35         0.65 o                         
  -4  -8   5        317.41        303.47         6.92 o                         
  -3  -8   5         77.58         78.36         2.78 o                         
  -2  -8   5        140.95        139.37         3.79 o                         
  -1  -8   5         11.16         10.03         1.01 o                         
   0  -8   5         52.84         43.51         2.65 o                         
   1  -8   5        486.96        478.00         9.72 o                         
   2  -8   5        210.06        202.02         4.88 o                         
   3  -8   5         13.17         13.39         1.33 o                         
   4  -8   5          0.88          1.13         0.73 o                         
   5  -8   5          5.40          8.93         1.19 o                         
  -7  -7   5         81.61        101.40         3.67 o                         
  -6  -7   5        716.71        709.58        25.40 o                         
  -5  -7   5         49.79         50.27         2.17 o                         
  -4  -7   5         39.02         48.44         2.13 o                         
  -3  -7   5        505.52        454.18         8.98 o                         
  -2  -7   5          1.65          1.84         0.52 o                         
  -1  -7   5        597.23        595.31        20.40 o                         
   0  -7   5         37.58         45.95         3.31 o                         
   1  -7   5          6.77          8.37         1.14 o                         
   2  -7   5        758.94        727.00        16.61 o                         
   3  -7   5          4.32          4.26         0.68 o                         
   4  -7   5          6.31          7.18         1.01 o                         
   5  -7   5         79.74         72.77         3.01 o                         
   6  -7   5          8.42          9.30         1.22 o                         
  -8  -6   5         35.00         37.77         3.32 o                         
  -7  -6   5          3.75          4.09         0.74 o                         
  -6  -6   5        250.93        269.27         7.15 o                         
  -5  -6   5        187.87        166.38         3.91 o                         
  -4  -6   5       1133.69       1065.99        16.59 o                         
  -3  -6   5          1.06          1.12         0.54 o                         
  -2  -6   5         66.43         73.19         3.06 o                         
  -1  -6   5        667.83        753.94        22.04 o                         
   0  -6   5          0.22          3.52         0.74 o                         
   1  -6   5         69.32         54.38         2.55 o                         
   2  -6   5        812.15        826.23        15.00 o                         
   3  -6   5        121.09        139.31         3.54 o                         
   4  -6   5        473.71        435.99         8.74 o                         
   5  -6   5          4.88          4.03         0.87 o                         
   6  -6   5        200.62        199.55         5.60 o                         
   7  -6   5        124.59        105.20         4.28 o                         
  -8  -5   5        408.19        416.43        13.57 o                         
  -7  -5   5         68.68         62.46         2.85 o                         
  -6  -5   5        158.00        163.69         4.28 o                         
  -5  -5   5        365.61        337.78         5.84 o                         
  -4  -5   5       1382.52       1366.75        18.45 o                         
  -3  -5   5       1907.47       1883.16        24.03 o                         
  -2  -5   5         86.50         97.64         5.52 o                         
  -1  -5   5          3.08          2.26         1.39 o                         
   0  -5   5         78.70         88.80         9.98 o                         
   1  -5   5        168.46        199.15        10.77 o                         
   2  -5   5       1213.29       1137.64        17.68 o                         
   3  -5   5        100.50        108.70         3.37 o                         
   4  -5   5         20.27         18.36         1.43 o                         
   5  -5   5         38.14         38.30         1.96 o                         
   6  -5   5         26.58         31.86         1.60 o                         
   7  -5   5         64.07         65.17         2.07 o                         
  -8  -4   5        102.09        123.28         8.40 o                         
  -7  -4   5         73.61         67.84         3.11 o                         
  -6  -4   5        197.03        182.84         4.10 o                         
  -5  -4   5        483.85        457.75         6.40 o                         
  -4  -4   5        173.51        173.61         3.31 o                         
  -3  -4   5          4.06          4.07         0.84 o                         
  -2  -4   5        944.32       1032.06        49.01 o                         
  -1  -4   5       1208.03       1370.39        51.62 o                         
   0  -4   5       1246.25       1545.78        66.09 o                         
   1  -4   5        244.19        257.03        10.99 o                         
   2  -4   5         23.65         21.49         2.75 o                         
   3  -4   5         48.48         51.42         3.05 o                         
   4  -4   5       1101.34       1062.11        16.49 o                         
   5  -4   5         94.03         86.43         3.03 o                         
   6  -4   5          8.71         10.88         1.03 o                         
   7  -4   5        386.69        404.23         8.48 o                         
   8  -4   5          0.01          0.35         0.36 o                         
  -8  -3   5        175.60        176.23         5.09 o                         
  -7  -3   5          0.24          0.81         0.61 o                         
  -6  -3   5        275.52        262.25         7.19 o                         
  -5  -3   5         12.07         10.43         0.74 o                         
  -4  -3   5         28.79         23.86         1.03 o                         
  -3  -3   5        386.92        330.82        20.37 o                         
  -2  -3   5          0.35          0.50         0.67 o                         
  -1  -3   5        981.89        954.30        29.36 o                         
   0  -3   5         22.03         13.05         1.78 o                         
   1  -3   5       1161.96       1240.16        56.81 o                         
   2  -3   5        511.09        424.31        12.95 o                         
   3  -3   5        386.15        446.87        10.91 o                         
   4  -3   5          0.17          0.72         0.36 o                         
   5  -3   5        245.85        233.26         5.97 o                         
   6  -3   5         15.68         17.51         1.31 o                         
   7  -3   5        129.92        140.81         3.78 o                         
   8  -3   5         99.74        100.63         3.55 o                         
  -8  -2   5        119.34        134.72         5.51 o                         
  -7  -2   5          0.33          0.24         0.50 o                         
  -6  -2   5         29.33         23.75         1.04 o                         
  -5  -2   5        140.23        138.40         3.72 o                         
  -4  -2   5        704.19        708.61        17.93 o                         
  -3  -2   5        479.32        452.31        22.39 o                         
  -2  -2   5        352.08        344.00        13.22 o                         
  -1  -2   5        122.45         98.75         7.67 o                         
   0  -2   5        733.73        606.31        25.99 o                         
   1  -2   5       1571.43       1621.96        37.74 o                         
   2  -2   5        359.00        338.51        11.05 o                         
   3  -2   5       1106.98       1112.39        21.71 o                         
   4  -2   5        265.89        253.32         6.09 o                         
   5  -2   5         98.43        113.91         3.23 o                         
   6  -2   5         82.61         71.15         2.31 o                         
   7  -2   5        795.06        828.46        18.97 o                         
   8  -2   5         56.75         62.16         2.37 o                         
  -8  -1   5         18.00         19.79         2.03 o                         
  -7  -1   5        212.03        220.47         5.93 o                         
  -6  -1   5        195.44        194.89         5.35 o                         
  -5  -1   5         78.43         77.63         2.59 o                         
  -4  -1   5         36.55         49.35         2.15 o                         
  -3  -1   5         80.80        103.97         6.16 o                         
  -2  -1   5       2341.88       2339.06        60.93 o                         
  -1  -1   5          3.24          2.08         0.43 o                         
   0  -1   5       7408.20       6849.45       127.05 o                         
   1  -1   5        830.74        826.52        23.86 o                         
   2  -1   5       3187.37       3079.28        69.50 o                         
   3  -1   5         12.68         16.87         1.57 o                         
   4  -1   5        458.68        463.59        11.17 o                         
   5  -1   5        157.18        139.08         3.78 o                         
   6  -1   5        125.97        114.33         2.76 o                         
   7  -1   5        860.55        865.34        18.38 o                         
   8  -1   5        281.18        314.56        13.41 o                         
   9  -1   5        466.85        476.05        20.18 o                         
  -8   0   5        352.75        434.31        35.19 o                         
  -7   0   5        358.77        368.31         8.64 o                         
  -6   0   5         95.04         91.83         3.24 o                         
  -5   0   5       1569.94       1556.46        38.10 o                         
  -4   0   5          7.28         11.53         0.78 o                         
  -3   0   5         35.58         27.74         2.22 o                         
  -2   0   5        337.71        299.26        11.30 o                         
  -1   0   5        576.04        641.84        15.73 o                         
   0   0   5       2593.63       2517.38        55.29 o                         
   1   0   5       3188.46       3061.02        67.62 o                         
   2   0   5        368.48        335.43         8.77 o                         
   3   0   5        514.86        502.16        10.77 o                         
   4   0   5        463.39        529.81        12.51 o                         
   5   0   5         53.90         50.17         1.87 o                         
   6   0   5       1106.20       1094.07        23.19 o                         
   7   0   5         39.68         49.07         1.77 o                         
   8   0   5          4.47          6.94         0.88 o                         
   9   0   5        335.66        387.54        12.35 o                         
  -8   1   5        102.71        110.68         5.17 o                         
  -7   1   5        465.79        476.95         9.60 o                         
  -6   1   5         56.01         57.18         1.95 o                         
  -5   1   5        232.88        233.27         5.96 o                         
  -4   1   5        219.29        258.34         8.29 o                         
  -3   1   5         76.39         65.97         3.06 o                         
  -2   1   5        117.43        129.21         9.25 o                         
  -1   1   5        116.51        121.53         5.63 o                         
   0   1   5       2316.90       2252.37       147.39 o                         
   1   1   5          3.43          4.55         0.92 o                         
   2   1   5        121.72         96.95         3.72 o                         
   3   1   5       1285.20       1251.70        25.80 o                         
   4   1   5        955.32       1031.40        28.27 o                         
   5   1   5        751.10        739.69        13.58 o                         
   6   1   5          7.70         10.11         0.79 o                         
   7   1   5         77.44         79.51         2.41 o                         
   8   1   5       1042.79       1120.70        39.19 o                         
   9   1   5         26.66         31.99         3.47 o                         
  -8   2   5         22.69         20.36         2.03 o                         
  -7   2   5        550.41        581.47        13.63 o                         
  -6   2   5        222.76        222.99         6.08 o                         
  -5   2   5        946.75        947.22        21.42 o                         
  -4   2   5       1112.56       1119.57        27.77 o                         
  -3   2   5        539.23        506.80        14.05 o                         
  -2   2   5        194.48        260.77         8.90 o                         
  -1   2   5         11.34         14.88         2.01 o                         
   0   2   5       1316.70       1384.34        41.18 o                         
   1   2   5        970.38        972.63        42.28 o                         
   2   2   5        526.90        573.71        18.90 o                         
   3   2   5        426.95        368.31        14.91 o                         
   4   2   5        259.55        239.03        13.39 o                         
   5   2   5          0.41          0.83         0.29 o                         
   6   2   5        236.52        233.98         6.79 o                         
   7   2   5        422.06        448.31        11.68 o                         
   8   2   5          8.84          7.91         0.99 o                         
   9   2   5          0.51          1.47         0.65 o                         
  -8   3   5         36.30         33.10         2.59 o                         
  -7   3   5          1.35          1.51         0.50 o                         
  -6   3   5         73.39         78.12         2.84 o                         
  -5   3   5         13.30         16.83         1.05 o                         
  -4   3   5          5.31         10.28         0.79 o                         
  -3   3   5          1.03          0.82         0.30 o                         
  -2   3   5       2393.08       2501.48        48.66 o                         
  -1   3   5       1376.84       1554.31        37.06 o                         
   0   3   5         13.31          3.52         0.97 o                         
   1   3   5        923.82       1045.74        25.41 o                         
   2   3   5       1037.29       1139.45        38.97 o                         
   3   3   5         14.79          4.80         1.61 o                         
   4   3   5        652.10        636.33        19.46 o                         
   5   3   5       1563.09       1476.65        22.98 o                         
   6   3   5        484.52        485.24        11.78 o                         
   7   3   5        140.18        143.12         3.79 o                         
   8   3   5        690.30        724.32        13.50 o                         
   9   3   5          3.95          6.16         0.89 o                         
  -7   4   5        136.32        142.90         4.37 o                         
  -6   4   5          4.92          5.80         1.00 o                         
  -5   4   5          1.43          3.00         0.57 o                         
  -4   4   5        181.69        181.14         4.38 o                         
  -3   4   5        119.22        118.00         2.68 o                         
  -2   4   5        607.24        580.50        13.05 o                         
  -1   4   5          1.00          3.36         1.18 o                         
   0   4   5          2.10          9.02         2.24 o                         
   1   4   5         80.56        139.63         5.55 o                         
   2   4   5         14.35         21.85         3.03 o                         
   3   4   5        366.70        379.07        13.80 o                         
   4   4   5        190.24        167.21         6.31 o                         
   5   4   5         16.57         15.14         0.99 o                         
   6   4   5        488.75        488.43        13.25 o                         
   7   4   5         94.38        100.09         3.33 o                         
   8   4   5        207.93        218.90         5.36 o                         
   9   4   5         62.92         69.13         2.85 o                         
  -7   5   5          1.75          3.60         0.55 o                         
  -6   5   5          1.08          1.57         0.74 o                         
  -5   5   5         15.81         14.19         1.15 o                         
  -4   5   5        125.10        115.33         3.22 o                         
  -3   5   5        174.69        158.14         3.95 o                         
  -2   5   5        198.83        203.69         4.26 o                         
  -1   5   5        105.49         77.95         3.16 o                         
   0   5   5        432.08        475.32        38.59 o                         
   1   5   5        271.63        341.07        11.21 o                         
   2   5   5         15.55         15.83         2.55 o                         
   3   5   5        353.95        331.67         8.35 o                         
   4   5   5         14.39         13.24         0.97 o                         
   5   5   5          1.78          1.89         0.49 o                         
   6   5   5        189.77        191.68         4.49 o                         
   7   5   5         38.40         39.47         2.08 o                         
   8   5   5        521.36        563.61        12.50 o                         
   9   5   5        205.40        231.19         7.64 o                         
  -6   6   5          1.88          1.79         0.47 o                         
  -5   6   5          1.69          1.14         0.56 o                         
  -4   6   5          3.94          5.08         0.84 o                         
  -3   6   5          2.64          1.22         0.51 o                         
  -2   6   5         95.33        101.47         3.11 o                         
  -1   6   5          1.56          2.98         0.60 o                         
   0   6   5         18.10         23.04         1.26 o                         
   1   6   5       1128.67       1115.68        19.56 o                         
   2   6   5          2.19          5.04         0.72 o                         
   3   6   5        220.62        217.43         4.89 o                         
   4   6   5        975.63        926.65        22.63 o                         
   5   6   5         37.81         38.11         1.79 o                         
   6   6   5        227.86        223.73         5.06 o                         
   7   6   5        121.47        116.44         3.74 o                         
   8   6   5          0.18          1.10         0.56 o                         
  -6   7   5        300.59        268.53         8.80 o                         
  -5   7   5         30.39         27.16         1.90 o                         
  -4   7   5         15.75         14.54         1.53 o                         
  -3   7   5        236.57        239.97         5.54 o                         
  -2   7   5         41.15         41.68         1.94 o                         
  -1   7   5        130.06        121.47         3.19 o                         
   0   7   5        866.00        811.84        14.61 o                         
   1   7   5        509.31        524.44        10.93 o                         
   2   7   5         86.12         87.58         3.08 o                         
   3   7   5        738.82        757.43        13.59 o                         
   4   7   5          8.53          9.06         0.95 o                         
   5   7   5        679.15        699.28        15.02 o                         
   6   7   5         13.83         14.12         1.39 o                         
   7   7   5         45.39         40.22         2.56 o                         
   8   7   5         81.76         86.47         4.86 o                         
  -5   8   5         78.58         66.60         3.46 o                         
  -4   8   5        115.70        134.33         4.20 o                         
  -3   8   5          5.15          5.13         0.77 o                         
  -2   8   5          7.95          9.79         0.95 o                         
  -1   8   5         19.25         26.93         1.67 o                         
   0   8   5        146.76        136.51         5.16 o                         
   1   8   5          8.35          6.30         0.96 o                         
   2   8   5       1976.48       1938.97        28.51 o                         
   3   8   5        244.47        238.56         5.28 o                         
   4   8   5        277.06        265.01         6.47 o                         
   5   8   5          5.82          7.97         0.92 o                         
   6   8   5        159.06        164.57         5.30 o                         
   7   8   5        232.36        224.26         6.64 o                         
  -4   9   5          6.38          6.26         0.72 o                         
  -3   9   5        227.54        227.49         5.82 o                         
  -2   9   5          0.35          1.34         0.46 o                         
  -1   9   5         87.23         96.15         4.35 o                         
   0   9   5        321.01        307.94         7.77 o                         
   1   9   5        195.42        191.48         5.58 o                         
   2   9   5        462.33        477.27         9.59 o                         
   3   9   5        211.07        198.34         5.13 o                         
   4   9   5         37.87         31.97         1.82 o                         
   5   9   5          2.61          3.80         0.72 o                         
   6   9   5          6.51          8.11         1.19 o                         
   7   9   5          4.54          4.13         0.93 o                         
  -3  10   5         38.57         33.32         1.78 o                         
  -2  10   5          0.76          1.30         0.47 o                         
  -1  10   5          5.32          6.58         0.75 o                         
   0  10   5         25.71         27.89         1.74 o                         
   1  10   5          8.68         14.39         1.28 o                         
   2  10   5        330.28        324.03         6.83 o                         
   3  10   5        102.21         96.12         3.17 o                         
   4  10   5        522.62        514.08        14.14 o                         
   5  10   5        171.99        136.47         4.59 o                         
   6  10   5        104.31        106.17         8.02 o                         
  -1  11   5         19.94         20.16         1.25 o                         
   0  11   5         59.39         60.36         2.26 o                         
   1  11   5          8.83          7.12         0.83 o                         
   2  11   5        280.27        294.80         5.69 o                         
   3  11   5          0.78          0.71         0.44 o                         
   4  11   5         24.26         23.93         1.50 o                         
  -3 -11   6        103.34         94.40         5.54 o                         
  -2 -11   6        197.61        197.83         6.15 o                         
  -1 -11   6         24.10         29.43         2.20 o                         
   0 -11   6        307.09        381.31        18.25 o                         
   1 -11   6          0.05          0.13         0.35 o                         
  -5 -10   6          4.56          3.88         1.01 o                         
  -4 -10   6          0.91          1.17         1.07 o                         
  -3 -10   6         11.60          6.94         1.31 o                         
  -2 -10   6        190.14        194.05         4.92 o                         
  -1 -10   6         22.04         24.82         1.55 o                         
   0 -10   6         22.47         26.84         1.53 o                         
   1 -10   6         46.06         35.74         1.61 o                         
   2 -10   6        164.91        178.93         5.97 o                         
   3 -10   6         11.73         11.79         1.13 o                         
  -6  -9   6         27.30         31.07         2.91 o                         
  -5  -9   6         37.44         38.46         2.80 o                         
  -4  -9   6          9.34          8.40         1.01 o                         
  -3  -9   6          1.31          1.48         0.57 o                         
  -2  -9   6         56.45         54.27         2.16 o                         
  -1  -9   6        180.22        179.80         4.25 o                         
   0  -9   6        130.39        157.16         5.32 o                         
   1  -9   6          8.94          6.17         1.00 o                         
   2  -9   6         15.71         18.11         1.49 o                         
   3  -9   6        384.19        372.61         7.67 o                         
   4  -9   6         29.50         37.19         4.31 o                         
  -6  -8   6          1.78          2.17         0.57 o                         
  -5  -8   6         85.13         95.58         3.79 o                         
  -4  -8   6        289.42        267.56         6.85 o                         
  -3  -8   6          7.64          6.32         0.92 o                         
  -2  -8   6         31.83         33.76         1.57 o                         
  -1  -8   6         18.30         15.31         1.14 o                         
   0  -8   6         24.25         29.21         2.09 o                         
   1  -8   6        272.73        280.56         6.87 o                         
   2  -8   6        177.77        176.08         5.27 o                         
   3  -8   6         15.12         16.82         1.34 o                         
   4  -8   6         32.24         30.88         1.97 o                         
   5  -8   6         78.05         78.12         3.56 o                         
  -7  -7   6         14.29         16.17         1.24 o                         
  -6  -7   6        724.35        688.80        26.56 o                         
  -5  -7   6        238.31        246.22         7.04 o                         
  -4  -7   6         19.43         12.31         1.14 o                         
  -3  -7   6          0.25          2.83         0.65 o                         
  -2  -7   6         58.96         61.58         2.48 o                         
  -1  -7   6         95.61         95.56         4.06 o                         
   0  -7   6         99.42         88.50         4.29 o                         
   1  -7   6          9.92         14.35         1.39 o                         
   2  -7   6         61.61         66.42         3.18 o                         
   3  -7   6         11.26         12.46         1.13 o                         
   4  -7   6        136.40        139.06         3.76 o                         
   5  -7   6         33.91         33.18         1.78 o                         
   6  -7   6         20.23         21.06         2.09 o                         
  -7  -6   6        184.52        198.79         7.98 o                         
  -6  -6   6         18.29         12.57         1.36 o                         
  -5  -6   6         50.80         39.68         2.03 o                         
  -4  -6   6       2227.46       2156.71        28.39 o                         
  -3  -6   6       1865.68       1765.97        23.61 o                         
  -2  -6   6         52.29         65.36         3.05 o                         
  -1  -6   6         23.68         28.26         2.36 o                         
   0  -6   6        516.10        533.25         9.92 o                         
   1  -6   6         36.18         33.67         1.69 o                         
   2  -6   6       1071.12       1073.07        24.23 o                         
   3  -6   6        220.68        237.76         5.64 o                         
   4  -6   6        109.47        104.16         4.20 o                         
   5  -6   6         52.66         46.88         2.49 o                         
   6  -6   6         31.68         25.40         1.68 o                         
   7  -6   6         61.30         59.68         4.52 o                         
  -8  -5   6        204.97        201.95        10.61 o                         
  -7  -5   6          6.92          9.70         1.04 o                         
  -6  -5   6         53.19         47.40         2.34 o                         
  -5  -5   6        213.50        199.46         4.37 o                         
  -4  -5   6         28.18         34.90         1.61 o                         
  -3  -5   6        636.34        565.61        12.63 o                         
  -2  -5   6        262.62        285.53         6.67 o                         
  -1  -5   6        741.90        848.82        26.95 o                         
   0  -5   6        100.97        129.29         4.16 o                         
   1  -5   6          6.32          8.15         0.90 o                         
   2  -5   6         84.87         93.17         2.88 o                         
   3  -5   6        143.24        135.85         3.86 o                         
   4  -5   6         41.68         41.60         2.60 o                         
   5  -5   6        297.22        301.24         6.71 o                         
   6  -5   6        170.09        177.54         4.56 o                         
   7  -5   6        145.28        150.03         3.40 o                         
  -8  -4   6          1.11          1.80         0.85 o                         
  -7  -4   6          7.36          7.71         0.97 o                         
  -6  -4   6        346.93        315.59         7.07 o                         
  -5  -4   6          1.24          2.34         0.48 o                         
  -4  -4   6        269.51        244.22         4.77 o                         
  -3  -4   6        726.05        708.80        11.36 o                         
  -2  -4   6        289.74        277.42        13.13 o                         
  -1  -4   6        228.13        216.63        12.16 o                         
   0  -4   6        765.83        871.39        28.93 o                         
   1  -4   6         25.70         11.62         1.55 o                         
   2  -4   6         37.01         27.92         2.75 o                         
   3  -4   6        121.93        108.98         4.67 o                         
   4  -4   6        413.16        385.15         7.45 o                         
   5  -4   6        643.08        608.76        11.62 o                         
   6  -4   6        146.00        127.79         4.07 o                         
   7  -4   6        101.43        113.86         3.53 o                         
   8  -4   6          8.31          6.68         0.95 o                         
  -8  -3   6        196.86        223.74         7.40 o                         
  -7  -3   6         71.98         63.89         2.90 o                         
  -6  -3   6          4.12          3.93         0.72 o                         
  -5  -3   6        113.83        105.61         2.48 o                         
  -4  -3   6         91.54         83.36         2.38 o                         
  -3  -3   6        534.20        449.62        14.28 o                         
  -2  -3   6         43.60         36.63         3.76 o                         
  -1  -3   6        231.44        319.48        18.38 o                         
   0  -3   6          9.74          3.93         1.17 o                         
   1  -3   6        600.21        642.21        17.69 o                         
   2  -3   6          0.46          1.92         0.60 o                         
   3  -3   6          8.61         13.91         1.51 o                         
   4  -3   6          4.31          2.70         0.48 o                         
   5  -3   6        107.76        104.11         2.83 o                         
   6  -3   6         33.38         40.76         2.02 o                         
   7  -3   6        403.32        405.55         7.56 o                         
   8  -3   6          1.86          1.22         0.59 o                         
  -8  -2   6        137.61        145.99         8.29 o                         
  -7  -2   6          2.45          3.20         0.70 o                         
  -6  -2   6        374.12        349.57         7.18 o                         
  -5  -2   6        575.10        602.21        17.31 o                         
  -4  -2   6         35.17         34.44         1.25 o                         
  -3  -2   6         55.01         57.98        10.69 o                         
  -2  -2   6        498.17        479.81        17.32 o                         
  -1  -2   6          2.46          7.63         1.33 o                         
   0  -2   6       1332.50       1328.81        80.02 o                         
   1  -2   6         87.41        101.68         5.72 o                         
   2  -2   6       1431.19       1359.54        33.75 o                         
   3  -2   6       1115.03       1142.45        22.40 o                         
   4  -2   6         67.38         62.77         2.74 o                         
   5  -2   6        517.42        485.15         7.20 o                         
   6  -2   6          7.46          7.74         0.81 o                         
   7  -2   6        273.26        286.28         9.37 o                         
   8  -2   6        136.75        145.44         5.25 o                         
  -8  -1   6        460.72        482.60        16.08 o                         
  -7  -1   6         10.84         10.50         1.01 o                         
  -6  -1   6        137.99        144.20         4.00 o                         
  -5  -1   6        211.88        200.73         7.12 o                         
  -4  -1   6        245.20        243.96         7.78 o                         
  -3  -1   6       1865.20       1887.34        54.65 o                         
  -2  -1   6         51.99         42.48         2.66 o                         
  -1  -1   6       1461.79       1588.66        42.68 o                         
   0  -1   6       2516.64       2432.77        54.33 o                         
   1  -1   6        941.47        990.67        24.00 o                         
   2  -1   6         14.11         12.99         1.69 o                         
   3  -1   6        800.55        796.77        16.24 o                         
   4  -1   6        298.56        268.35         8.37 o                         
   5  -1   6          0.68          0.93         0.36 o                         
   6  -1   6        141.57        135.98         4.32 o                         
   7  -1   6          2.79          2.69         0.61 o                         
   8  -1   6        403.48        420.32        17.98 o                         
   9  -1   6        237.54        232.48        10.86 o                         
  -8   0   6        218.13        237.22        13.33 o                         
  -7   0   6        587.97        605.52        12.79 o                         
  -6   0   6        374.32        369.39         9.81 o                         
  -5   0   6        534.03        527.29        14.39 o                         
  -4   0   6         34.01         36.19         1.29 o                         
  -3   0   6         40.65         33.32         3.53 o                         
  -2   0   6        313.35        276.80        10.84 o                         
  -1   0   6        184.44        208.41         9.58 o                         
   0   0   6        160.47        140.28         6.67 o                         
   1   0   6       3325.48       3398.67        93.02 o                         
   2   0   6        142.37         95.24         5.62 o                         
   3   0   6          0.60         -0.06         0.56 o                         
   4   0   6         90.21         89.83         3.71 o                         
   5   0   6       1768.97       1758.06        45.91 o                         
   6   0   6          2.02          2.37         0.47 o                         
   7   0   6        105.18        108.53         3.01 o                         
   8   0   6          9.97         12.96         1.15 o                         
   9   0   6        406.73        425.70        13.23 o                         
  -8   1   6        172.09        184.33         9.88 o                         
  -7   1   6          1.35          2.54         0.75 o                         
  -6   1   6         57.03         57.19         2.24 o                         
  -5   1   6       2065.89       2049.15        50.91 o                         
  -4   1   6          2.78          3.27         0.46 o                         
  -3   1   6        349.83        310.88         8.55 o                         
  -2   1   6       1300.60       1252.06        30.07 o                         
  -1   1   6        336.46        329.62        23.42 o                         
   0   1   6        294.96        224.26         9.79 o                         
   1   1   6       1567.61       1610.83        31.88 o                         
   2   1   6       2955.26       3158.55        61.58 o                         
   3   1   6       1675.70       1684.87        45.97 o                         
   4   1   6       1166.55       1365.34        33.43 o                         
   5   1   6        162.97        159.28         4.44 o                         
   6   1   6        200.23        183.91         3.97 o                         
   7   1   6        125.13        126.03         3.47 o                         
   8   1   6        286.88        317.33        10.04 o                         
   9   1   6        126.52        146.57         5.89 o                         
  -8   2   6          2.71          3.06         0.75 o                         
  -7   2   6        144.63        151.18         5.52 o                         
  -6   2   6          9.03         10.70         1.04 o                         
  -5   2   6        380.61        389.38        13.30 o                         
  -4   2   6        356.96        337.19        11.60 o                         
  -3   2   6         94.78         94.44         3.55 o                         
  -2   2   6         15.30         20.29         2.13 o                         
  -1   2   6         39.74         51.57         3.02 o                         
   0   2   6        134.76        125.92        13.94 o                         
   1   2   6       2526.50       2482.89        68.62 o                         
   2   2   6        377.90        476.07        16.67 o                         
   3   2   6          0.93          0.67         0.53 o                         
   4   2   6       1183.61       1277.10        90.95 o                         
   5   2   6        963.73        874.57        20.58 o                         
   6   2   6        351.37        359.02         7.68 o                         
   7   2   6        203.27        216.97         5.18 o                         
   8   2   6        152.16        173.26         6.30 o                         
   9   2   6         31.25         32.21         2.46 o                         
  -7   3   6         28.64         26.89         1.51 o                         
  -6   3   6          0.99          0.99         0.57 o                         
  -5   3   6        336.39        336.46         8.33 o                         
  -4   3   6         67.28         69.64         2.15 o                         
  -3   3   6         15.42         11.51         0.82 o                         
  -2   3   6        728.36        636.08        14.44 o                         
  -1   3   6        346.84        395.68        14.26 o                         
   0   3   6       1751.44       1799.40        57.73 o                         
   1   3   6        501.75        636.03        23.82 o                         
   2   3   6        793.06        836.74        21.54 o                         
   3   3   6       1524.33       1409.02        29.80 o                         
   4   3   6       1169.78       1141.48        36.02 o                         
   5   3   6        782.11        773.41        18.41 o                         
   6   3   6        363.20        334.63         7.26 o                         
   7   3   6        130.80        135.02         5.67 o                         
   8   3   6         21.94         27.63         1.85 o                         
   9   3   6         14.46         17.96         1.75 o                         
  -7   4   6        235.48        230.97         6.10 o                         
  -6   4   6          0.77          0.86         0.52 o                         
  -5   4   6        170.44        174.27         4.94 o                         
  -4   4   6         51.50         43.23         1.73 o                         
  -3   4   6          0.73          0.52         0.34 o                         
  -2   4   6         57.11         43.67         1.73 o                         
  -1   4   6        183.08        188.96         8.79 o                         
   0   4   6         46.66         39.03         3.30 o                         
   1   4   6          5.06          1.92         1.03 o                         
   2   4   6        381.91        386.05        19.01 o                         
   3   4   6        174.76        196.20         9.16 o                         
   4   4   6          0.58          2.08         0.51 o                         
   5   4   6        842.50        765.60        12.58 o                         
   6   4   6         25.37         29.34         1.39 o                         
   7   4   6        158.85        173.46         4.58 o                         
   8   4   6        445.17        485.16         9.61 o                         
   9   4   6         51.55         53.11         2.89 o                         
  -7   5   6          2.24          1.96         0.79 o                         
  -6   5   6        117.11        111.67         4.11 o                         
  -5   5   6        139.79        152.48         4.30 o                         
  -4   5   6         32.90         28.73         1.50 o                         
  -3   5   6         42.61         40.43         1.79 o                         
  -2   5   6        150.62        154.13         3.56 o                         
  -1   5   6          0.03          0.54         0.41 o                         
   0   5   6        313.24        333.40         6.69 o                         
   1   5   6         88.66         80.95         5.38 o                         
   2   5   6         31.57         40.58         4.08 o                         
   3   5   6         54.55         48.70         1.98 o                         
   4   5   6         33.99         31.24         1.67 o                         
   5   5   6          5.92          5.37         0.70 o                         
   6   5   6        726.68        714.27        11.13 o                         
   7   5   6         42.53         46.01         3.57 o                         
   8   5   6         17.19         17.20         1.49 o                         
  -6   6   6          3.18          4.37         1.00 o                         
  -5   6   6         42.87         42.78         2.56 o                         
  -4   6   6        140.74        147.29         5.19 o                         
  -3   6   6         78.38         77.43         2.58 o                         
  -2   6   6        103.43        113.94         3.64 o                         
  -1   6   6        799.30        781.15        10.78 o                         
   0   6   6         16.92         11.70         0.95 o                         
   1   6   6        135.59        147.62         4.93 o                         
   2   6   6        297.02        290.20         7.28 o                         
   3   6   6        246.60        250.00         4.96 o                         
   4   6   6        120.49        118.31         2.97 o                         
   5   6   6         57.20         51.74         2.33 o                         
   6   6   6         65.49         64.27         2.85 o                         
   7   6   6         69.11         67.86         3.43 o                         
   8   6   6         75.02         87.82         4.99 o                         
  -5   7   6          7.75          6.99         0.94 o                         
  -4   7   6          3.24          2.74         0.77 o                         
  -3   7   6        365.12        354.55         8.30 o                         
  -2   7   6         15.81         22.39         1.24 o                         
  -1   7   6         44.13         36.92         1.66 o                         
   0   7   6          0.29          1.81         0.58 o                         
   1   7   6         52.09         58.40         3.58 o                         
   2   7   6          0.64          4.89         0.91 o                         
   3   7   6        174.74        186.80         4.24 o                         
   4   7   6        945.63        954.45        21.00 o                         
   5   7   6        257.10        253.31         6.42 o                         
   6   7   6         11.47         13.05         1.08 o                         
   7   7   6        173.51        163.02         5.41 o                         
   8   7   6        191.83        194.72         5.97 o                         
  -5   8   6          7.26          4.18         1.12 o                         
  -4   8   6         12.61         13.67         1.13 o                         
  -3   8   6         48.46         61.83         3.15 o                         
  -2   8   6          7.96          9.70         1.03 o                         
  -1   8   6        845.82        819.02        14.77 o                         
   0   8   6        347.96        315.67         6.68 o                         
   1   8   6         18.75         18.61         1.45 o                         
   2   8   6        326.48        318.93         7.69 o                         
   3   8   6        757.40        727.64        12.60 o                         
   4   8   6        387.36        403.53        10.52 o                         
   5   8   6          0.27          1.36         0.59 o                         
   6   8   6          2.25          3.07         0.82 o                         
   7   8   6        209.97        187.60         6.35 o                         
  -4   9   6          7.99          4.54         0.68 o                         
  -3   9   6        118.15        112.36         3.44 o                         
  -2   9   6         54.57         53.79         2.44 o                         
  -1   9   6         15.76         11.98         1.24 o                         
   0   9   6         61.04         61.51         3.10 o                         
   1   9   6          8.89          9.35         1.78 o                         
   2   9   6         77.86         63.54         2.46 o                         
   3   9   6         44.90         43.03         1.96 o                         
   4   9   6        144.37        137.53         3.59 o                         
   5   9   6        181.42        165.36         5.50 o                         
   6   9   6        109.75        101.46         3.57 o                         
   7   9   6         19.69         13.29         1.42 o                         
  -2  10   6         42.70         46.54         1.91 o                         
  -1  10   6        103.10        113.92         3.37 o                         
   0  10   6        160.62        153.98         5.85 o                         
   1  10   6         23.35         20.59         1.70 o                         
   2  10   6        391.29        419.49         8.17 o                         
   3  10   6        259.11        230.30         4.67 o                         
   4  10   6        192.44        192.76         9.64 o                         
   5  10   6          2.48          3.22         0.55 o                         
   6  10   6         41.27         36.99         3.51 o                         
  -1  11   6          7.02          5.09         0.58 o                         
   0  11   6          6.85          9.15         0.93 o                         
   1  11   6          4.25          3.16         0.54 o                         
   2  11   6          0.08          0.41         0.30 o                         
   3  11   6          0.78          1.22         0.39 o                         
   4  11   6        182.58        127.67         7.01 o                         
  -2 -11   7        311.51        279.73        12.88 o                         
  -1 -11   7         21.25         18.09         2.49 o                         
   0 -11   7         24.17         27.76         2.21 o                         
   1 -11   7          0.35          1.07         0.66 o                         
  -4 -10   7         12.54          9.63         1.08 o                         
  -3 -10   7         53.08         46.78         3.20 o                         
  -2 -10   7          8.78          9.60         1.17 o                         
  -1 -10   7        131.04        112.28         3.85 o                         
   0 -10   7        469.88        532.69        12.68 o                         
   1 -10   7          3.89          3.24         0.66 o                         
   2 -10   7         12.35         15.44         1.40 o                         
   3 -10   7         68.73         55.77         9.95 o                         
  -5  -9   7        385.13        389.18        10.19 o                         
  -4  -9   7         12.73         12.81         1.07 o                         
  -3  -9   7        183.04        174.99         4.88 o                         
  -2  -9   7        693.03        687.47        13.55 o                         
  -1  -9   7         51.09         53.53         2.13 o                         
   0  -9   7          3.73          5.75         0.97 o                         
   1  -9   7        297.85        324.38         8.09 o                         
   2  -9   7         58.56         64.74         2.72 o                         
   3  -9   7         72.48         69.83         2.79 o                         
   4  -9   7        166.74        170.21        12.38 o                         
  -6  -8   7         36.86         34.13         1.85 o                         
  -5  -8   7         20.43         16.80         1.51 o                         
  -4  -8   7        519.53        514.93        10.87 o                         
  -3  -8   7         65.68         68.29         2.76 o                         
  -2  -8   7         12.85         12.50         1.06 o                         
  -1  -8   7        852.75        806.45        11.94 o                         
   0  -8   7        188.63        197.03         7.49 o                         
   1  -8   7         22.49         24.79         2.00 o                         
   2  -8   7        111.09        102.56         4.08 o                         
   3  -8   7         67.32         74.03         3.03 o                         
   4  -8   7        147.72        148.36         4.56 o                         
   5  -8   7         29.46         29.75         1.97 o                         
  -7  -7   7         71.82         63.81         2.70 o                         
  -6  -7   7         11.81         13.17         1.48 o                         
  -5  -7   7        119.26        118.63         3.60 o                         
  -4  -7   7        140.69        135.98         4.93 o                         
  -3  -7   7        126.02        105.55         3.48 o                         
  -2  -7   7       1293.96       1256.34        17.24 o                         
  -1  -7   7         19.02         22.03         1.60 o                         
   0  -7   7          2.63          2.66         0.73 o                         
   1  -7   7        250.46        271.22         6.74 o                         
   2  -7   7         89.29        101.97         4.14 o                         
   3  -7   7         87.79         89.17         3.30 o                         
   4  -7   7        393.68        374.98         7.27 o                         
   5  -7   7         11.30         10.89         0.99 o                         
   6  -7   7        235.37        218.32        23.34 o                         
  -7  -6   7        583.31        568.46        17.90 o                         
  -6  -6   7        714.96        721.68        24.25 o                         
  -5  -6   7         95.30         77.46         3.28 o                         
  -4  -6   7        143.76        126.72         4.03 o                         
  -3  -6   7        808.65        753.46        15.88 o                         
  -2  -6   7        116.20        115.16         5.03 o                         
  -1  -6   7        152.80        130.03         5.97 o                         
   0  -6   7        265.29        281.08         6.87 o                         
   1  -6   7         88.92         81.06         2.81 o                         
   2  -6   7        390.82        373.66         7.30 o                         
   3  -6   7        136.36        116.54         3.67 o                         
   4  -6   7        259.91        236.87         5.52 o                         
   5  -6   7         42.92         42.42         2.29 o                         
   6  -6   7         97.90         95.67         3.28 o                         
   7  -6   7         22.74         16.14         2.05 o                         
  -7  -5   7         19.82         19.17         1.54 o                         
  -6  -5   7         54.11         58.41         2.56 o                         
  -5  -5   7        133.62        141.42         5.06 o                         
  -4  -5   7        659.74        609.95        10.94 o                         
  -3  -5   7        307.83        285.25         9.51 o                         
  -2  -5   7        318.96        319.78         6.73 o                         
  -1  -5   7        524.89        492.24        11.71 o                         
   0  -5   7        249.08        251.06         6.30 o                         
   1  -5   7         49.05         56.85         2.23 o                         
   2  -5   7         22.68         22.51         1.28 o                         
   3  -5   7        139.10        146.94         3.95 o                         
   4  -5   7        205.16        178.53         5.22 o                         
   5  -5   7        362.15        323.73         7.22 o                         
   6  -5   7       1314.51       1253.18        20.00 o                         
   7  -5   7        163.20        158.37         4.60 o                         
  -8  -4   7          1.63          1.32         0.49 o                         
  -7  -4   7         83.75         94.35         3.76 o                         
  -6  -4   7         74.26         70.37         3.07 o                         
  -5  -4   7         13.72         13.70         1.28 o                         
  -4  -4   7        471.72        469.27         9.30 o                         
  -3  -4   7        198.39        161.09         3.71 o                         
  -2  -4   7         56.43         41.65         2.31 o                         
  -1  -4   7        407.87        388.17        23.15 o                         
   0  -4   7         19.73         24.60         4.39 o                         
   1  -4   7          2.51          1.86         0.74 o                         
   2  -4   7        666.03        656.73        12.00 o                         
   3  -4   7          4.63          8.05         0.90 o                         
   4  -4   7        172.93        155.16         3.90 o                         
   5  -4   7          3.27          2.23         0.60 o                         
   6  -4   7         19.35         17.56         1.36 o                         
   7  -4   7         31.76         28.39         1.72 o                         
   8  -4   7        260.12        231.66        11.02 o                         
  -8  -3   7        168.34        198.66         7.88 o                         
  -7  -3   7         52.40         53.36         2.56 o                         
  -6  -3   7         15.69         14.02         1.11 o                         
  -5  -3   7         10.95         10.39         1.01 o                         
  -4  -3   7          4.95          4.50         0.63 o                         
  -3  -3   7        457.09        433.41         7.43 o                         
  -2  -3   7        582.09        596.93        17.04 o                         
  -1  -3   7         85.49        104.12         5.65 o                         
   0  -3   7         66.49         56.89         7.67 o                         
   1  -3   7        110.18         84.49         5.45 o                         
   2  -3   7        332.99        302.47         8.41 o                         
   3  -3   7          3.37          3.88         0.81 o                         
   4  -3   7        418.06        374.64         6.60 o                         
   5  -3   7          7.14          3.72         0.62 o                         
   6  -3   7        256.48        253.02         4.88 o                         
   7  -3   7        468.05        462.88         9.86 o                         
   8  -3   7         40.50         38.92         2.20 o                         
  -8  -2   7         35.76         33.52         3.66 o                         
  -7  -2   7         21.57         20.05         1.58 o                         
  -6  -2   7        245.91        242.33         4.89 o                         
  -5  -2   7          1.19          1.15         0.46 o                         
  -4  -2   7          3.51          4.31         0.54 o                         
  -3  -2   7        175.96        174.90         4.37 o                         
  -2  -2   7          5.30          8.54         1.88 o                         
  -1  -2   7         32.66         15.28         1.28 o                         
   0  -2   7        289.96        265.80         7.27 o                         
   1  -2   7         44.74         49.84         3.18 o                         
   2  -2   7       1024.97       1022.53        26.78 o                         
   3  -2   7         40.00         46.78         2.63 o                         
   4  -2   7        196.93        190.59         4.79 o                         
   5  -2   7         45.49         39.48         1.60 o                         
   6  -2   7         47.78         45.61         1.90 o                         
   7  -2   7          7.39          7.81         1.00 o                         
   8  -2   7         62.79         65.29         2.55 o                         
  -8  -1   7        319.15        334.86        11.41 o                         
  -7  -1   7        166.49        170.73         4.98 o                         
  -6  -1   7        188.56        178.72         3.74 o                         
  -5  -1   7        642.87        643.62        19.33 o                         
  -4  -1   7        233.59        246.17         7.69 o                         
  -3  -1   7        318.05        341.81        21.03 o                         
  -2  -1   7       1032.74        989.69        29.62 o                         
  -1  -1   7        334.54        360.11        12.32 o                         
   0  -1   7         66.65         58.79         2.67 o                         
   1  -1   7       3740.05       3903.18       124.45 o                         
   2  -1   7        518.79        472.56        14.17 o                         
   3  -1   7          0.52          0.74         0.59 o                         
   4  -1   7          1.71          2.24         0.56 o                         
   5  -1   7        116.17        110.68         2.49 o                         
   6  -1   7         67.45         66.55         3.10 o                         
   7  -1   7         99.49         94.30         3.93 o                         
   8  -1   7          3.86          3.41         1.43 o                         
  -8   0   7        167.43        148.04         8.49 o                         
  -7   0   7         93.42         98.03         2.84 o                         
  -6   0   7         59.42         56.33         2.47 o                         
  -5   0   7        415.94        405.35         8.45 o                         
  -4   0   7        274.12        280.15         9.62 o                         
  -3   0   7        524.88        587.64       101.89 o                         
  -2   0   7        585.45        620.06        28.31 o                         
  -1   0   7       1453.01       1527.07        36.13 o                         
   0   0   7       6076.10       6342.24       187.37 o                         
   1   0   7         67.53         68.36         3.85 o                         
   2   0   7        357.10        353.37        11.77 o                         
   3   0   7       1934.20       1933.90        35.33 o                         
   4   0   7         38.00         45.16         2.50 o                         
   5   0   7         71.42         66.63         2.60 o                         
   6   0   7       1140.63       1184.67        34.22 o                         
   7   0   7          0.12          0.08         0.57 o                         
   8   0   7         71.15         83.41         3.82 o                         
   9   0   7         46.94         50.37         2.72 o                         
  -8   1   7        213.74        203.97        10.55 o                         
  -7   1   7        408.11        438.25         9.01 o                         
  -6   1   7        276.32        282.59         6.24 o                         
  -5   1   7       1152.00       1069.00        24.71 o                         
  -4   1   7        227.41        204.69         6.86 o                         
  -3   1   7         66.05         85.50         4.17 o                         
  -2   1   7       2167.63       2193.55        50.72 o                         
  -1   1   7         10.94         12.51         1.94 o                         
   0   1   7        787.73        832.31        27.27 o                         
   1   1   7       6735.63       7187.66       135.02 o                         
   2   1   7         58.07         65.16         3.45 o                         
   3   1   7        195.37        210.43         6.71 o                         
   4   1   7          7.37          3.73         0.72 o                         
   5   1   7        272.10        260.64         7.73 o                         
   6   1   7         47.53         40.87         1.72 o                         
   7   1   7         42.50         42.60         1.95 o                         
   8   1   7        153.55        153.52         4.76 o                         
   9   1   7         15.07         20.06         1.74 o                         
  -7   2   7         62.99         60.19         2.41 o                         
  -6   2   7        125.95        129.98         5.14 o                         
  -5   2   7        160.52        165.42         5.72 o                         
  -4   2   7        754.94        786.19        27.17 o                         
  -3   2   7        222.17        237.75         6.95 o                         
  -2   2   7        415.64        377.62        15.35 o                         
  -1   2   7        634.62        724.85        20.97 o                         
   0   2   7       4927.49       4968.93       295.58 o                         
   1   2   7          3.50          1.81         0.77 o                         
   2   2   7        387.70        394.18        10.34 o                         
   3   2   7       1363.20       1364.16        32.88 o                         
   4   2   7       1774.28       1760.82        44.96 o                         
   5   2   7       1128.31       1100.79        30.77 o                         
   6   2   7        476.70        457.52        10.01 o                         
   7   2   7          6.28          6.01         0.86 o                         
   8   2   7        230.47        253.17         8.35 o                         
   9   2   7         55.05         62.44         3.25 o                         
  -7   3   7        403.59        415.04        10.35 o                         
  -6   3   7        129.48        136.85         3.94 o                         
  -5   3   7        999.84        966.11        19.25 o                         
  -4   3   7         76.11         81.16         3.88 o                         
  -3   3   7          0.18          0.64         0.39 o                         
  -2   3   7       1218.52       1246.22        35.38 o                         
  -1   3   7         74.75         69.12         4.67 o                         
   0   3   7        698.68        741.22        25.08 o                         
   1   3   7       1242.20       1300.22        39.44 o                         
   2   3   7        884.85        937.66        24.04 o                         
   3   3   7        301.27        259.44        13.00 o                         
   4   3   7        418.35        402.72        13.47 o                         
   5   3   7        177.29        174.70         4.53 o                         
   6   3   7          2.06          1.67         0.45 o                         
   7   3   7        513.35        527.18        10.98 o                         
   8   3   7         31.57         38.44         2.69 o                         
   9   3   7          0.53          0.82         0.55 o                         
  -7   4   7        252.07        223.14         5.94 o                         
  -6   4   7          5.95          6.62         0.94 o                         
  -5   4   7         71.73         71.66         2.73 o                         
  -4   4   7        881.10        852.68        19.34 o                         
  -3   4   7        111.47        119.02         3.97 o                         
  -2   4   7         29.27         34.46         1.50 o                         
  -1   4   7         67.74         75.77         4.23 o                         
   0   4   7       2352.56       2535.37       100.39 o                         
   1   4   7         77.46         80.33         7.66 o                         
   2   4   7         51.96         68.92         4.93 o                         
   3   4   7        667.69        641.96        14.59 o                         
   4   4   7          1.30          1.51         0.50 o                         
   5   4   7        629.96        579.53         9.57 o                         
   6   4   7        617.63        573.52         8.83 o                         
   7   4   7         41.79         41.98         2.00 o                         
   8   4   7        239.09        258.63         6.46 o                         
   9   4   7         19.95         21.74         1.73 o                         
  -6   5   7        440.21        422.76        10.03 o                         
  -5   5   7        192.11        187.57         4.86 o                         
  -4   5   7         38.45         35.16         2.53 o                         
  -3   5   7         49.78         43.49         1.91 o                         
  -2   5   7       1211.29       1191.80        16.79 o                         
  -1   5   7          1.90          3.04         0.69 o                         
   0   5   7        235.06        255.95         6.85 o                         
   1   5   7        631.59        671.79        14.11 o                         
   2   5   7        370.13        400.69         8.21 o                         
   3   5   7         14.03         18.78         1.26 o                         
   4   5   7        861.83        770.27        13.91 o                         
   5   5   7         83.67         85.70         2.67 o                         
   6   5   7        422.53        399.18         7.30 o                         
   7   5   7         20.21         20.56         1.62 o                         
   8   5   7         76.44         76.18         2.99 o                         
  -6   6   7         11.26         10.20         1.24 o                         
  -5   6   7         79.20         75.08         2.68 o                         
  -4   6   7        632.00        612.97        11.46 o                         
  -3   6   7        105.35         86.41         3.07 o                         
  -2   6   7         34.37         39.51         1.70 o                         
  -1   6   7       1106.44       1106.56        15.68 o                         
   0   6   7        383.32        425.48        10.29 o                         
   1   6   7          0.95          3.04         0.73 o                         
   2   6   7        153.14        143.87         4.21 o                         
   3   6   7         12.57         12.83         1.02 o                         
   4   6   7         13.13          6.85         1.06 o                         
   5   6   7          2.23          3.77         0.70 o                         
   6   6   7        163.09        182.55         7.81 o                         
   7   6   7          7.96          8.09         1.04 o                         
   8   6   7        259.83        261.30         8.99 o                         
  -5   7   7         29.45         22.03         2.89 o                         
  -4   7   7          4.86          8.75         1.13 o                         
  -3   7   7        179.66        169.49         7.12 o                         
  -2   7   7        217.17        222.95         4.79 o                         
  -1   7   7        354.51        333.36         6.02 o                         
   0   7   7         45.45         38.41         1.85 o                         
   1   7   7        838.43        864.59        13.74 o                         
   2   7   7          0.55          2.22         0.82 o                         
   3   7   7         35.72         26.28         2.12 o                         
   4   7   7       1423.87       1375.85        30.96 o                         
   5   7   7        430.46        415.50        10.52 o                         
   6   7   7         37.17         35.93         2.05 o                         
   7   7   7         15.30         15.41         1.27 o                         
   8   7   7         69.62         61.14         4.39 o                         
  -4   8   7         15.42         15.84         1.41 o                         
  -3   8   7        346.83        331.89         8.69 o                         
  -2   8   7          0.13          0.17         0.51 o                         
  -1   8   7        894.01        909.49        15.93 o                         
   0   8   7        346.54        339.01         7.38 o                         
   1   8   7         18.37         12.63         1.17 o                         
   2   8   7          5.60          3.42         0.92 o                         
   3   8   7         14.00         16.34         1.17 o                         
   4   8   7        131.52        149.00         4.37 o                         
   5   8   7         63.36         54.96         2.40 o                         
   6   8   7        220.37        209.21         5.66 o                         
   7   8   7        195.33        197.35         4.93 o                         
  -3   9   7          0.49          0.95         0.53 o                         
  -2   9   7          5.10          6.56         0.82 o                         
  -1   9   7        206.41        212.90         5.16 o                         
   0   9   7         18.68         18.31         1.52 o                         
   1   9   7        232.68        247.38         7.07 o                         
   2   9   7        516.24        504.18        10.02 o                         
   3   9   7          5.13          6.69         0.76 o                         
   4   9   7        197.64        206.32         7.17 o                         
   5   9   7         33.06         30.34         1.76 o                         
   6   9   7        418.79        369.84        12.87 o                         
  -2  10   7         25.85         27.57         2.07 o                         
  -1  10   7        160.15        173.84         4.31 o                         
   0  10   7        156.02        171.26         6.36 o                         
   1  10   7          3.53          2.09         0.60 o                         
   2  10   7         13.12         18.38         1.24 o                         
   3  10   7          2.47          2.57         0.57 o                         
   4  10   7         29.94         27.84         1.47 o                         
   5  10   7         30.93         26.56         1.94 o                         
   0  11   7          3.63          2.16         0.42 o                         
   1  11   7         10.12         10.80         1.12 o                         
   2  11   7         96.46         93.41         3.15 o                         
   3  11   7         11.88          9.73         1.20 o                         
   4  11   7        148.32        134.75         6.98 o                         
  -1 -11   8          6.51          5.56         0.93 o                         
   0 -11   8         22.64         21.82         2.43 o                         
  -4 -10   8          7.48          9.20         1.06 o                         
  -3 -10   8         25.64         23.90         1.71 o                         
  -2 -10   8         38.03         38.74         1.94 o                         
  -1 -10   8        102.14        104.74         3.49 o                         
   0 -10   8        439.63        492.80        11.77 o                         
   1 -10   8          7.76          9.27         0.88 o                         
   2 -10   8          8.10          7.03         0.73 o                         
  -5  -9   8          0.47          1.01         0.48 o                         
  -4  -9   8        257.11        256.93         7.47 o                         
  -3  -9   8        141.88        149.35         4.77 o                         
  -2  -9   8        271.75        260.55         6.05 o                         
  -1  -9   8         55.80         52.71         2.40 o                         
   0  -9   8        103.71        106.82         4.08 o                         
   1  -9   8        322.76        345.77         9.98 o                         
   2  -9   8          6.30         10.11         1.33 o                         
   3  -9   8         48.56         51.56         2.66 o                         
   4  -9   8        264.57        247.15         9.98 o                         
  -6  -8   8        136.44        129.11         4.30 o                         
  -5  -8   8        270.60        269.18         7.54 o                         
  -4  -8   8         31.14         25.44         1.78 o                         
  -3  -8   8         76.09         81.35         3.45 o                         
  -2  -8   8        596.35        592.38        11.14 o                         
  -1  -8   8        794.82        799.67        14.58 o                         
   0  -8   8         74.70         88.15         7.05 o                         
   1  -8   8        155.72        166.40         5.70 o                         
   2  -8   8        112.62        103.22         4.66 o                         
   3  -8   8        223.66        228.51         6.35 o                         
   4  -8   8        125.42        108.85         3.96 o                         
   5  -8   8         44.70         53.51         6.19 o                         
  -6  -7   8         27.04         21.22         1.94 o                         
  -5  -7   8        123.68        113.48         3.82 o                         
  -4  -7   8        387.08        387.75        10.64 o                         
  -3  -7   8        289.71        273.98         6.87 o                         
  -2  -7   8        330.10        301.83         8.07 o                         
  -1  -7   8        801.43        836.79        18.61 o                         
   0  -7   8        346.78        346.76        16.62 o                         
   1  -7   8        506.59        491.83        11.19 o                         
   2  -7   8        535.82        525.48        10.96 o                         
   3  -7   8          6.93          5.49         0.87 o                         
   4  -7   8        667.78        618.15        10.67 o                         
   5  -7   8         19.63         20.39         1.51 o                         
   6  -7   8          8.04          6.69         1.52 o                         
  -7  -6   8         47.39         44.96         2.07 o                         
  -6  -6   8        245.53        265.19        11.66 o                         
  -5  -6   8          0.02          0.60         0.68 o                         
  -4  -6   8        121.83        129.06         4.38 o                         
  -3  -6   8         46.29         45.63         2.45 o                         
  -2  -6   8          3.36          3.60         1.35 o                         
  -1  -6   8        869.50        865.58        18.65 o                         
   0  -6   8        110.36        118.97         5.68 o                         
   1  -6   8        363.09        402.37         8.21 o                         
   2  -6   8        395.24        364.96         7.11 o                         
   3  -6   8        145.94        136.60         4.17 o                         
   4  -6   8        266.00        221.24         5.61 o                         
   5  -6   8         18.63         13.75         1.26 o                         
   6  -6   8        729.89        711.99        21.73 o                         
  -7  -5   8        125.18        142.72         4.65 o                         
  -6  -5   8         10.35         11.84         1.28 o                         
  -5  -5   8         19.76         15.65         1.42 o                         
  -4  -5   8       1290.21       1292.93        27.39 o                         
  -3  -5   8        116.31        115.18         3.51 o                         
  -2  -5   8         17.09         17.51         1.49 o                         
  -1  -5   8        169.25        170.33         4.44 o                         
   0  -5   8        447.24        443.70        15.40 o                         
   1  -5   8        940.86        965.28        15.73 o                         
   2  -5   8        422.16        414.11         7.65 o                         
   3  -5   8          0.45          1.63         0.49 o                         
   4  -5   8       1403.70       1325.80        20.79 o                         
   5  -5   8         11.98         14.09         1.24 o                         
   6  -5   8         34.13         36.82         1.62 o                         
   7  -5   8        183.19        176.94         5.50 o                         
  -7  -4   8         26.99         26.25         1.77 o                         
  -6  -4   8        239.33        257.00         7.63 o                         
  -5  -4   8          5.60          6.33         0.92 o                         
  -4  -4   8          3.83          3.79         0.89 o                         
  -3  -4   8        740.73        721.01        13.84 o                         
  -2  -4   8         92.84        101.13         3.26 o                         
  -1  -4   8        220.67        205.73         5.09 o                         
   0  -4   8          3.59          7.41         0.97 o                         
   1  -4   8        344.49        352.07         8.04 o                         
   2  -4   8         87.86         86.70         3.08 o                         
   3  -4   8         55.95         59.39         2.80 o                         
   4  -4   8        481.25        438.21         7.31 o                         
   5  -4   8          0.78          2.46         0.62 o                         
   6  -4   8        581.35        563.78        10.48 o                         
   7  -4   8         70.30         70.27         2.69 o                         
   8  -4   8         26.90         28.55         2.49 o                         
  -8  -3   8         44.54         44.38         2.58 o                         
  -7  -3   8         36.67         40.97         2.75 o                         
  -6  -3   8         98.12         92.51         2.90 o                         
  -5  -3   8          8.93         10.52         0.97 o                         
  -4  -3   8        582.72        555.22         9.36 o                         
  -3  -3   8        106.73        125.31         3.39 o                         
  -2  -3   8          0.44          0.22         0.52 o                         
  -1  -3   8       1132.67       1195.62        43.04 o                         
   0  -3   8        243.74        216.92        14.73 o                         
   1  -3   8        581.90        572.71        21.26 o                         
   2  -3   8       1192.63       1157.71        29.53 o                         
   3  -3   8        861.78        827.43        12.24 o                         
   4  -3   8        623.38        594.63        15.06 o                         
   5  -3   8        268.87        240.63         4.92 o                         
   6  -3   8          7.94          7.92         0.84 o                         
   7  -3   8        235.67        240.76         7.42 o                         
   8  -3   8          0.64          2.45         0.60 o                         
  -8  -2   8         58.89         57.70         3.73 o                         
  -7  -2   8         25.54         25.07         1.63 o                         
  -6  -2   8         31.07         33.73         2.32 o                         
  -5  -2   8        169.11        163.82         5.35 o                         
  -4  -2   8        350.51        351.13         8.22 o                         
  -3  -2   8        381.67        350.82        11.22 o                         
  -2  -2   8          1.06          1.27         0.65 o                         
  -1  -2   8       1238.41       1298.22        42.61 o                         
   0  -2   8        375.41        372.60        11.45 o                         
   1  -2   8       2127.89       2176.09        63.47 o                         
   2  -2   8        219.63        232.76        10.71 o                         
   3  -2   8        365.74        371.75        12.18 o                         
   4  -2   8        704.21        687.94        13.02 o                         
   5  -2   8         92.26         90.12         2.86 o                         
   6  -2   8         20.29         17.60         1.20 o                         
   7  -2   8        183.99        182.82         5.02 o                         
   8  -2   8         22.56         23.28         1.57 o                         
  -8  -1   8          1.91          3.25         1.01 o                         
  -7  -1   8        196.55        195.14         8.03 o                         
  -6  -1   8        247.10        247.61         7.57 o                         
  -5  -1   8          6.93          8.37         0.76 o                         
  -4  -1   8         42.97         41.90         1.57 o                         
  -3  -1   8          3.04          5.58         0.77 o                         
  -2  -1   8       1625.76       1593.84        38.03 o                         
  -1  -1   8         10.52         19.31         1.98 o                         
   0  -1   8        724.24        758.51        16.84 o                         
   1  -1   8         34.30         33.34         2.49 o                         
   2  -1   8       1614.76       1636.89        47.95 o                         
   3  -1   8        936.38        988.56        26.98 o                         
   4  -1   8         92.26         97.63         4.39 o                         
   5  -1   8        517.15        491.89        17.14 o                         
   6  -1   8         38.02         37.43         1.72 o                         
   7  -1   8        295.01        319.47         8.92 o                         
   8  -1   8        310.84        312.77         9.70 o                         
  -7   0   8        143.24        134.77         4.54 o                         
  -6   0   8         57.10         55.42         2.67 o                         
  -5   0   8        714.48        695.80        15.66 o                         
  -4   0   8         53.21         58.74         3.00 o                         
  -3   0   8         76.02         70.01         2.83 o                         
  -2   0   8        667.50        628.57        21.65 o                         
  -1   0   8         22.68         23.46         2.63 o                         
   0   0   8       5267.63       5685.47       124.99 o                         
   1   0   8       1288.21       1389.82        33.95 o                         
   2   0   8         28.12         22.13         2.67 o                         
   3   0   8        387.57        393.40        11.06 o                         
   4   0   8         10.48         10.85         0.89 o                         
   5   0   8          8.18         11.40         0.92 o                         
   6   0   8        387.43        382.19        16.46 o                         
   7   0   8         17.80         20.65         1.67 o                         
   8   0   8          0.77          2.16         0.59 o                         
   9   0   8        323.51        284.75        12.73 o                         
  -7   1   8        800.24        839.25        14.79 o                         
  -6   1   8         14.74         17.08         1.29 o                         
  -5   1   8          2.20          1.96         0.56 o                         
  -4   1   8        399.74        372.60         6.60 o                         
  -3   1   8         17.59         18.11         1.08 o                         
  -2   1   8        286.99        291.78        12.66 o                         
  -1   1   8        289.57        307.78        13.22 o                         
   0   1   8       1318.46       1330.47        32.86 o                         
   1   1   8        968.21       1048.93        23.40 o                         
   2   1   8        944.71       1044.26        26.86 o                         
   3   1   8        471.92        492.83        11.61 o                         
   4   1   8        256.25        245.42         9.17 o                         
   5   1   8        495.78        458.84         9.90 o                         
   6   1   8        132.34        128.12         3.85 o                         
   7   1   8         41.20         44.25         1.96 o                         
   8   1   8        498.43        529.77        11.15 o                         
   9   1   8        288.10        300.51         9.47 o                         
  -7   2   8          3.06          2.46         0.54 o                         
  -6   2   8          1.25          2.85         0.64 o                         
  -5   2   8        789.24        772.83        13.55 o                         
  -4   2   8          3.48          4.04         0.68 o                         
  -3   2   8        281.45        278.38         6.75 o                         
  -2   2   8       1243.90       1292.31        44.31 o                         
  -1   2   8          0.40          0.77         0.75 o                         
   0   2   8        868.00        868.42        43.39 o                         
   1   2   8       2639.45       2820.72        79.27 o                         
   2   2   8        358.32        328.38        10.47 o                         
   3   2   8        308.73        278.26        13.01 o                         
   4   2   8         30.23         24.31         2.04 o                         
   5   2   8         11.57          9.43         0.81 o                         
   6   2   8        641.22        613.45        14.81 o                         
   7   2   8         31.05         34.15         1.82 o                         
   8   2   8         24.62         25.36         1.51 o                         
   9   2   8         24.59         23.61         1.41 o                         
  -7   3   8        126.86        122.18         3.59 o                         
  -6   3   8         19.82         18.26         1.44 o                         
  -5   3   8        521.39        500.22        12.15 o                         
  -4   3   8        541.39        489.13         9.65 o                         
  -3   3   8          6.15         10.48         1.33 o                         
  -2   3   8          9.04          6.80         0.83 o                         
  -1   3   8         30.16         31.79         3.84 o                         
   0   3   8        225.17        259.95         8.91 o                         
   1   3   8        905.66        995.52        32.04 o                         
   2   3   8        175.54        183.08         7.50 o                         
   3   3   8        951.22        985.90        19.58 o                         
   4   3   8          0.42          0.89         0.56 o                         
   5   3   8        338.71        301.66         6.63 o                         
   6   3   8          8.12          6.90         0.79 o                         
   7   3   8         18.70         16.40         1.33 o                         
   8   3   8        674.31        776.83        25.68 o                         
   9   3   8         54.31         59.34         3.92 o                         
  -7   4   8         56.20         52.64         3.57 o                         
  -6   4   8        102.43        102.63         3.22 o                         
  -5   4   8        291.11        293.46         7.54 o                         
  -4   4   8         95.73         94.60         3.85 o                         
  -3   4   8          4.78          8.37         1.10 o                         
  -2   4   8       2075.06       2170.30        32.77 o                         
  -1   4   8          3.76          3.36         0.63 o                         
   0   4   8        267.69        296.45         8.11 o                         
   1   4   8        276.82        288.32        13.19 o                         
   2   4   8         10.42         10.25         1.10 o                         
   3   4   8        998.58       1019.63        22.25 o                         
   4   4   8        264.94        246.29         7.07 o                         
   5   4   8        138.43        138.06         4.29 o                         
   6   4   8       1601.65       1505.12        19.75 o                         
   7   4   8          0.27          1.41         0.63 o                         
   8   4   8         17.04         18.59         1.24 o                         
  -6   5   8          3.52          2.85         0.49 o                         
  -5   5   8          2.91          1.96         0.60 o                         
  -4   5   8        847.41        814.93        13.38 o                         
  -3   5   8          1.04          0.65         0.60 o                         
  -2   5   8         42.18         41.93         2.01 o                         
  -1   5   8       1006.02        997.01        15.90 o                         
   0   5   8        558.72        594.89        10.26 o                         
   1   5   8        980.95       1072.95        17.65 o                         
   2   5   8          0.73          2.17         0.86 o                         
   3   5   8        506.64        493.75        14.11 o                         
   4   5   8        690.23        628.99        11.67 o                         
   5   5   8         72.75         68.40         2.58 o                         
   6   5   8        202.22        188.83         4.54 o                         
   7   5   8         75.36         71.82         2.75 o                         
   8   5   8        609.52        664.07        12.54 o                         
  -6   6   8        105.22         86.81         5.31 o                         
  -5   6   8         80.56         80.44         4.00 o                         
  -4   6   8          0.09          1.05         0.57 o                         
  -3   6   8        873.52        852.04        14.89 o                         
  -2   6   8        814.91        833.94        12.99 o                         
  -1   6   8          0.51          0.53         0.52 o                         
   0   6   8         14.77         18.11         1.30 o                         
   1   6   8       1197.24       1211.35        18.74 o                         
   2   6   8        112.72        110.97         4.13 o                         
   3   6   8        264.60        276.20         6.72 o                         
   4   6   8        794.64        703.84        12.16 o                         
   5   6   8         14.50         11.05         1.36 o                         
   6   6   8       1400.95       1350.82        20.54 o                         
   7   6   8         35.11         36.03         1.74 o                         
   8   6   8         35.38         35.75         2.17 o                         
  -5   7   8          3.95          3.43         0.66 o                         
  -4   7   8        131.76        133.28         4.20 o                         
  -3   7   8         62.03         61.52         2.63 o                         
  -2   7   8          3.27          7.15         0.91 o                         
  -1   7   8       1897.29       1914.61        29.59 o                         
   0   7   8         24.12         25.56         1.54 o                         
   1   7   8        304.59        339.94         7.85 o                         
   2   7   8        436.70        438.70         9.11 o                         
   3   7   8        907.84        888.36        17.19 o                         
   4   7   8        453.21        448.46        12.31 o                         
   5   7   8        272.77        254.57         6.58 o                         
   6   7   8         94.05         85.21         3.11 o                         
   7   7   8        120.42        118.41         4.40 o                         
   8   7   8        301.22        292.77        12.98 o                         
  -4   8   8         39.41         37.56         3.44 o                         
  -3   8   8        132.58        123.44         3.48 o                         
  -2   8   8        108.32        111.80         3.47 o                         
  -1   8   8          4.55          4.32         1.06 o                         
   0   8   8        127.80        149.65         4.20 o                         
   1   8   8        365.44        358.70        10.10 o                         
   2   8   8          0.52          0.76         0.56 o                         
   3   8   8         91.33         97.91         3.39 o                         
   4   8   8        715.40        669.17        15.71 o                         
   5   8   8        204.68        200.37         5.22 o                         
   6   8   8        395.08        392.63         8.49 o                         
   7   8   8        242.67        222.86         8.20 o                         
  -3   9   8         37.46         28.86         1.85 o                         
  -2   9   8          4.78          5.06         0.71 o                         
  -1   9   8        671.30        742.43        13.86 o                         
   0   9   8          2.76          2.59         0.69 o                         
   1   9   8          0.29          2.02         0.74 o                         
   2   9   8        503.80        515.29         9.67 o                         
   3   9   8          2.17          2.29         0.55 o                         
   4   9   8        296.55        304.21         8.69 o                         
   5   9   8         46.02         39.66         1.93 o                         
   6   9   8         20.33         19.46         1.54 o                         
  -2  10   8         83.39         76.80         5.02 o                         
  -1  10   8         82.28        102.58         2.87 o                         
   0  10   8        136.85        155.22         4.55 o                         
   1  10   8         92.18        104.42         4.08 o                         
   2  10   8          5.06          6.80         1.07 o                         
   3  10   8         26.90         20.97         1.34 o                         
   4  10   8        107.33         98.98         3.39 o                         
   5  10   8         30.24         33.85         4.50 o                         
   1  11   8         45.65         55.10         2.39 o                         
   2  11   8        331.33        318.02         7.12 o                         
   3  11   8          4.47          3.73         1.04 o                         
  -3 -10   9         31.27         24.09         2.78 o                         
  -2 -10   9        195.42        216.16         7.47 o                         
  -1 -10   9        119.40        122.99         4.59 o                         
   0 -10   9        201.16        204.96         6.70 o                         
   1 -10   9         99.46        121.58         3.57 o                         
   2 -10   9         35.84         32.66         1.37 o                         
  -4  -9   9         30.20         30.58         2.60 o                         
  -3  -9   9          1.02          1.40         0.55 o                         
  -2  -9   9          0.34          2.04         0.57 o                         
  -1  -9   9        108.65        111.36         3.65 o                         
   0  -9   9         63.41         77.45         4.25 o                         
   1  -9   9        160.95        165.72         4.73 o                         
   2  -9   9        119.68        137.93         5.37 o                         
   3  -9   9        294.29        300.67        10.31 o                         
   4  -9   9         67.08         62.19         6.71 o                         
  -5  -8   9         17.84         19.53         1.77 o                         
  -4  -8   9        204.29        212.70         5.43 o                         
  -3  -8   9         26.79         33.66         2.08 o                         
  -2  -8   9         59.77         62.02         2.70 o                         
  -1  -8   9          8.62          6.37         1.09 o                         
   0  -8   9          8.73          9.95         1.53 o                         
   1  -8   9        556.98        572.52        14.78 o                         
   2  -8   9        101.32         85.99         4.01 o                         
   3  -8   9         78.27         70.49         3.85 o                         
   4  -8   9        138.88        129.88         7.19 o                         
   5  -8   9         73.31         65.29        10.89 o                         
  -6  -7   9         49.16         51.07         2.31 o                         
  -5  -7   9         15.88         14.32         1.62 o                         
  -4  -7   9        132.28        143.76         5.69 o                         
  -3  -7   9          2.47          3.14         1.00 o                         
  -2  -7   9         92.90        105.30         4.68 o                         
  -1  -7   9       1103.82       1104.99        23.28 o                         
   0  -7   9        144.62        140.15         7.35 o                         
   1  -7   9         20.80         27.51         2.31 o                         
   2  -7   9        132.53        136.33         6.33 o                         
   3  -7   9         80.81         77.53         5.79 o                         
   4  -7   9          4.37          3.05         0.70 o                         
   5  -7   9         10.17          6.89         0.85 o                         
   6  -7   9        141.17        129.03         7.01 o                         
  -6  -6   9         21.47         23.28         1.80 o                         
  -5  -6   9          2.02          1.31         0.58 o                         
  -4  -6   9          3.63          4.36         0.84 o                         
  -3  -6   9         83.97         81.23         3.36 o                         
  -2  -6   9        385.28        379.90         8.81 o                         
  -1  -6   9         77.68         74.60         3.81 o                         
   0  -6   9        108.86        100.83         5.53 o                         
   1  -6   9       1247.36       1292.87        24.10 o                         
   2  -6   9       1110.29       1090.33        22.45 o                         
   3  -6   9          3.61          4.87         0.90 o                         
   4  -6   9        662.62        595.69        12.01 o                         
   5  -6   9          3.27          3.85         1.06 o                         
   6  -6   9        128.01        129.15        11.16 o                         
  -7  -5   9         25.60         24.37         1.52 o                         
  -6  -5   9         10.83         12.16         1.35 o                         
  -5  -5   9         59.76         60.48         2.41 o                         
  -4  -5   9        366.40        373.23        10.22 o                         
  -3  -5   9        910.27        932.87        15.11 o                         
  -2  -5   9         89.30         79.99         2.96 o                         
  -1  -5   9        103.74         99.42         3.03 o                         
   0  -5   9         27.31         25.58         1.93 o                         
   1  -5   9        164.85        158.52         4.80 o                         
   2  -5   9        566.54        568.10        11.48 o                         
   3  -5   9        143.27        136.62         4.13 o                         
   4  -5   9          5.43          7.82         0.81 o                         
   5  -5   9          0.79          1.01         0.56 o                         
   6  -5   9        754.55        703.35        18.36 o                         
   7  -5   9         81.74         75.94         3.13 o                         
  -7  -4   9          3.10          2.88         0.74 o                         
  -6  -4   9          2.99          3.47         0.81 o                         
  -5  -4   9         56.34         59.32         2.27 o                         
  -4  -4   9        140.96        133.24         3.77 o                         
  -3  -4   9        299.79        286.99         5.77 o                         
  -2  -4   9        110.99        106.77         3.27 o                         
  -1  -4   9        690.90        683.76         9.89 o                         
   0  -4   9        173.03        188.07         4.75 o                         
   1  -4   9        258.32        276.48         6.62 o                         
   2  -4   9        284.62        297.27         9.82 o                         
   3  -4   9          1.62          1.88         0.89 o                         
   4  -4   9       1275.21       1189.85        16.52 o                         
   5  -4   9         25.17         25.55         1.51 o                         
   6  -4   9        232.56        234.31         5.49 o                         
   7  -4   9        419.18        407.22        12.42 o                         
  -7  -3   9          1.96          2.97         0.66 o                         
  -6  -3   9        142.07        149.88         5.83 o                         
  -5  -3   9          0.51          0.77         0.48 o                         
  -4  -3   9         25.55         20.08         1.31 o                         
  -3  -3   9       1801.54       1802.01        29.67 o                         
  -2  -3   9        208.77        202.18         5.36 o                         
  -1  -3   9        725.79        709.48        15.56 o                         
   0  -3   9        670.94        729.85        17.38 o                         
   1  -3   9        101.96        103.46         3.16 o                         
   2  -3   9        823.38        798.05        16.76 o                         
   3  -3   9        206.46        216.59         7.16 o                         
   4  -3   9         54.51         54.87         2.42 o                         
   5  -3   9        496.81        464.62         9.07 o                         
   6  -3   9        333.76        335.83         9.51 o                         
   7  -3   9         10.77         12.42         2.42 o                         
   8  -3   9        111.74        100.36         3.02 o                         
  -7  -2   9         44.44         42.70         4.51 o                         
  -6  -2   9         28.51         26.00         1.80 o                         
  -5  -2   9        483.10        452.09         8.64 o                         
  -4  -2   9        291.18        281.18         6.10 o                         
  -3  -2   9        464.63        457.57         8.41 o                         
  -2  -2   9        193.94        184.71         7.56 o                         
  -1  -2   9        592.73        544.77        20.01 o                         
   0  -2   9        665.47        695.33        16.20 o                         
   1  -2   9        649.36        722.34        17.04 o                         
   2  -2   9       1219.85       1324.04        60.22 o                         
   3  -2   9       1073.29       1080.27        18.34 o                         
   4  -2   9       1084.05       1015.70        21.36 o                         
   5  -2   9         56.12         52.77         2.01 o                         
   6  -2   9         24.88         24.48         1.54 o                         
   7  -2   9        836.54        803.18        19.12 o                         
   8  -2   9          6.38          5.92         0.96 o                         
  -7  -1   9        117.98        113.76         3.46 o                         
  -6  -1   9        173.83        170.52         6.47 o                         
  -5  -1   9         68.13         67.89         2.02 o                         
  -4  -1   9         16.87         16.15         1.11 o                         
  -3  -1   9        572.75        553.84         9.37 o                         
  -2  -1   9         83.88         76.26         6.00 o                         
  -1  -1   9        229.37        232.82         8.84 o                         
   0  -1   9       1371.28       1302.97        34.54 o                         
   1  -1   9          6.60          4.70         1.66 o                         
   2  -1   9       4257.01       4380.40       121.06 o                         
   3  -1   9        119.69        149.21         7.34 o                         
   4  -1   9        204.68        222.19         5.80 o                         
   5  -1   9       1165.05       1153.72        27.74 o                         
   6  -1   9         68.84         61.84         2.33 o                         
   7  -1   9          7.55          7.17         1.02 o                         
   8  -1   9        182.86        172.61         7.86 o                         
  -7   0   9        192.86        207.13         6.49 o                         
  -6   0   9          7.27          7.53         0.86 o                         
  -5   0   9        720.63        714.01        11.37 o                         
  -4   0   9         35.46         37.77         1.78 o                         
  -3   0   9        262.11        266.81         5.54 o                         
  -2   0   9         15.88         11.50         1.46 o                         
  -1   0   9         67.13         71.44         3.69 o                         
   0   0   9        331.23        334.83        10.98 o                         
   1   0   9         93.33         91.92         5.56 o                         
   2   0   9        414.74        397.26        15.49 o                         
   3   0   9        101.35        107.92         5.18 o                         
   4   0   9        577.82        605.15        16.95 o                         
   5   0   9         59.61         55.25         2.75 o                         
   6   0   9          0.20          1.60         0.61 o                         
   7   0   9        528.30        542.06        13.61 o                         
   8   0   9         29.19         29.29         1.64 o                         
  -7   1   9        828.73        873.69        20.50 o                         
  -6   1   9        150.38        145.63         3.88 o                         
  -5   1   9        327.78        315.84         5.89 o                         
  -4   1   9        236.21        238.24         4.89 o                         
  -3   1   9          3.58          2.92         0.57 o                         
  -2   1   9         21.75         12.88         1.64 o                         
  -1   1   9        439.09        471.45        18.02 o                         
   0   1   9        855.46        815.55        23.58 o                         
   1   1   9        243.85        271.13         9.07 o                         
   2   1   9        327.28        347.24        11.84 o                         
   3   1   9         83.68         78.04         4.88 o                         
   4   1   9        183.76        173.25         5.40 o                         
   5   1   9        247.21        222.10         5.41 o                         
   6   1   9        252.93        245.07        10.06 o                         
   7   1   9          4.75          6.83         0.86 o                         
   8   1   9         63.66         62.24         2.39 o                         
  -7   2   9         19.84         20.86         1.30 o                         
  -6   2   9          2.74          3.65         1.02 o                         
  -5   2   9       1192.96       1157.87        17.26 o                         
  -4   2   9        485.60        440.16        10.77 o                         
  -3   2   9        506.55        532.77        11.93 o                         
  -2   2   9         19.09         31.10         2.07 o                         
  -1   2   9        154.00        162.64         9.11 o                         
   0   2   9        210.47        174.22        15.47 o                         
   1   2   9        414.07        397.87        13.27 o                         
   2   2   9        129.83        173.18         7.67 o                         
   3   2   9         31.26         32.43         2.22 o                         
   4   2   9          4.79          4.23         0.69 o                         
   5   2   9          2.64          2.93         0.68 o                         
   6   2   9        113.97        115.75         3.35 o                         
   7   2   9        238.56        258.29         6.31 o                         
   8   2   9        113.03        114.47         4.73 o                         
   9   2   9          6.67          8.35         0.93 o                         
  -7   3   9          2.21          2.14         0.52 o                         
  -6   3   9         79.28         76.55         2.74 o                         
  -5   3   9        162.46        150.71         5.00 o                         
  -4   3   9          0.99          0.48         0.55 o                         
  -3   3   9         52.35         49.82         2.52 o                         
  -2   3   9          8.34          9.76         1.09 o                         
  -1   3   9         99.08        123.00         4.12 o                         
   0   3   9       1006.90        938.55        31.61 o                         
   1   3   9          7.92          5.78         1.73 o                         
   2   3   9          4.36          7.78         1.58 o                         
   3   3   9        184.71        175.88         5.51 o                         
   4   3   9        827.80        806.15        14.26 o                         
   5   3   9        243.89        212.37         6.91 o                         
   6   3   9        548.04        522.57        15.85 o                         
   7   3   9          0.05          0.58         0.53 o                         
   8   3   9        562.19        593.53        16.29 o                         
  -6   4   9         81.06         76.75         2.44 o                         
  -5   4   9         88.72         90.58         3.57 o                         
  -4   4   9        167.88        158.31         4.34 o                         
  -3   4   9        174.25        165.21         5.26 o                         
  -2   4   9        454.05        458.50         9.08 o                         
  -1   4   9        915.52        958.00        18.95 o                         
   0   4   9         61.37         57.22         2.28 o                         
   1   4   9        717.79        713.43        13.90 o                         
   2   4   9          9.32         11.14         1.13 o                         
   3   4   9        145.92        155.19         5.53 o                         
   4   4   9        600.17        569.82        15.27 o                         
   5   4   9         85.38         74.16         3.05 o                         
   6   4   9        152.25        137.19         3.57 o                         
   7   4   9          0.05          0.26         0.56 o                         
   8   4   9        316.07        363.23        13.54 o                         
  -6   5   9        186.19        162.80         4.72 o                         
  -5   5   9          0.70          0.88         0.46 o                         
  -4   5   9          0.83          1.76         0.82 o                         
  -3   5   9        364.62        342.90        10.13 o                         
  -2   5   9        381.11        411.09         8.00 o                         
  -1   5   9        287.12        297.93         6.11 o                         
   0   5   9        250.14        266.91         6.26 o                         
   1   5   9        422.37        436.02         8.77 o                         
   2   5   9         15.12         17.60         1.50 o                         
   3   5   9       1144.61       1137.95        21.57 o                         
   4   5   9        450.63        439.34        13.37 o                         
   5   5   9         68.62         66.14         2.89 o                         
   6   5   9       1106.69       1081.94        18.05 o                         
   7   5   9         36.03         31.45         1.79 o                         
   8   5   9        179.94        190.63         8.11 o                         
  -5   6   9         40.46         39.52         2.04 o                         
  -4   6   9        909.57        874.41        16.51 o                         
  -3   6   9         22.07         19.60         1.58 o                         
  -2   6   9         18.84         17.11         1.17 o                         
  -1   6   9       1655.63       1713.46        25.75 o                         
   0   6   9         32.59         36.50         2.02 o                         
   1   6   9       1040.46       1083.74        17.52 o                         
   2   6   9        399.87        424.52         8.16 o                         
   3   6   9         16.35         14.72         1.46 o                         
   4   6   9        706.46        636.36        31.41 o                         
   5   6   9        679.13        648.03        11.28 o                         
   6   6   9          0.52          1.33         0.55 o                         
   7   6   9        120.48        112.22         3.20 o                         
   8   6   9        249.85        246.68        17.92 o                         
  -5   7   9          3.05          3.16         0.98 o                         
  -4   7   9          1.45          2.61         0.61 o                         
  -3   7   9        222.70        223.56         6.08 o                         
  -2   7   9        778.06        767.51        13.54 o                         
  -1   7   9        120.51        113.37         3.84 o                         
   0   7   9        193.86        200.22         5.18 o                         
   1   7   9         67.01         64.65         2.93 o                         
   2   7   9        361.72        376.04         8.63 o                         
   3   7   9        863.22        862.52        22.03 o                         
   4   7   9       1438.17       1479.41        36.07 o                         
   5   7   9         38.67         35.77         2.11 o                         
   6   7   9        100.13         88.01         2.79 o                         
   7   7   9        160.66        148.37         4.44 o                         
  -4   8   9        453.82        372.06        16.86 o                         
  -3   8   9         55.56         54.02         2.46 o                         
  -2   8   9          2.55          2.82         0.67 o                         
  -1   8   9         83.52         93.90         4.27 o                         
   0   8   9        189.09        193.86         5.75 o                         
   1   8   9         80.03         84.64         3.74 o                         
   2   8   9        265.15        291.01         7.28 o                         
   3   8   9         15.62         17.88         1.79 o                         
   4   8   9       1384.84       1331.26        28.06 o                         
   5   8   9        176.29        175.19         6.58 o                         
   6   8   9        532.08        523.93        23.54 o                         
   7   8   9         46.85         38.19         4.31 o                         
  -3   9   9        287.57        237.35        24.74 o                         
  -2   9   9         96.69         86.45         3.07 o                         
  -1   9   9        167.87        174.38         4.95 o                         
   0   9   9         16.86         19.77         1.51 o                         
   1   9   9         48.15         54.84         2.82 o                         
   2   9   9        505.52        552.48        12.02 o                         
   3   9   9          4.94          6.02         1.07 o                         
   4   9   9         60.87         60.35         3.65 o                         
   5   9   9         42.46         33.50         2.36 o                         
   6   9   9        135.64        108.64         4.70 o                         
  -1  10   9         89.90         96.72         2.94 o                         
   0  10   9        207.29        223.43         6.29 o                         
   1  10   9        137.82        162.76         5.88 o                         
   2  10   9        184.14        207.51         5.35 o                         
   3  10   9          3.94          2.66         0.49 o                         
   4  10   9        491.57        468.02        15.68 o                         
   5  10   9         43.43         33.10         5.07 o                         
  -2 -10  10        354.85        363.34        11.68 o                         
  -1 -10  10         37.97         32.01         2.16 o                         
   0 -10  10         44.54         58.95         2.47 o                         
   1 -10  10         13.61         13.64         1.22 o                         
  -4  -9  10          1.24          1.44         0.79 o                         
  -3  -9  10          4.44          4.16         0.82 o                         
  -2  -9  10         37.84         43.61         2.24 o                         
  -1  -9  10          1.02          0.77         0.47 o                         
   0  -9  10        254.92        288.96         7.31 o                         
   1  -9  10         31.23         36.61         2.13 o                         
   2  -9  10         14.19         12.24         1.12 o                         
   3  -9  10        309.29        311.59        17.67 o                         
  -5  -8  10          0.18          0.00         0.55 o                         
  -4  -8  10         84.39         82.89         3.90 o                         
  -3  -8  10        116.14        109.31         4.03 o                         
  -2  -8  10          7.88          8.04         0.89 o                         
  -1  -8  10         74.67         76.75         3.32 o                         
   0  -8  10         35.56         32.30         3.80 o                         
   1  -8  10        163.73        169.72         5.55 o                         
   2  -8  10          8.08          8.79         1.14 o                         
   3  -8  10         37.33         37.57         2.07 o                         
   4  -8  10        125.98        127.52         6.60 o                         
  -6  -7  10        488.49        458.04        13.89 o                         
  -5  -7  10          0.33          0.69         0.49 o                         
  -4  -7  10         13.47         15.67         1.58 o                         
  -3  -7  10        200.68        192.04        10.11 o                         
  -2  -7  10         91.21         90.90         3.69 o                         
  -1  -7  10         50.73         45.77         4.69 o                         
   0  -7  10         35.39         38.20         4.12 o                         
   1  -7  10         29.85         28.40         2.50 o                         
   2  -7  10        185.74        168.00         7.55 o                         
   3  -7  10        194.68        195.36         8.04 o                         
   4  -7  10        185.48        184.21         7.28 o                         
   5  -7  10         20.69         15.91         1.26 o                         
  -6  -6  10          4.33          4.74         0.65 o                         
  -5  -6  10         19.63         17.13         1.27 o                         
  -4  -6  10        317.83        328.75         9.44 o                         
  -3  -6  10        302.12        295.62         7.21 o                         
  -2  -6  10        520.81        507.69        11.53 o                         
  -1  -6  10        476.14        505.30        10.87 o                         
   0  -6  10        268.84        284.74         6.90 o                         
   1  -6  10         26.31         26.39         2.15 o                         
   2  -6  10       1640.86       1713.93        24.74 o                         
   3  -6  10          0.10          0.79         0.65 o                         
   4  -6  10          4.62          4.72         0.96 o                         
   5  -6  10         15.78         14.43         2.34 o                         
   6  -6  10         14.41         12.28         2.56 o                         
  -7  -5  10          9.49          8.02         1.42 o                         
  -6  -5  10        136.31        140.97         4.01 o                         
  -5  -5  10         70.33         70.29         2.97 o                         
  -4  -5  10         26.26         26.85         1.62 o                         
  -3  -5  10        742.53        732.19        14.79 o                         
  -2  -5  10         85.90         88.29         3.10 o                         
  -1  -5  10        111.96        101.29         3.13 o                         
   0  -5  10        195.69        203.07         5.33 o                         
   1  -5  10        376.27        384.60         8.90 o                         
   2  -5  10        270.78        290.81         7.14 o                         
   3  -5  10          0.61          1.05         0.58 o                         
   4  -5  10        566.84        530.67        10.05 o                         
   5  -5  10         11.87         11.95         1.37 o                         
   6  -5  10        182.78        178.24         4.87 o                         
   7  -5  10         35.54         37.26         2.70 o                         
  -7  -4  10         40.95         44.39         2.39 o                         
  -6  -4  10          0.71          1.77         0.69 o                         
  -5  -4  10          4.71          3.89         0.77 o                         
  -4  -4  10        584.85        573.74        11.77 o                         
  -3  -4  10        107.90         99.08         2.77 o                         
  -2  -4  10         49.80         50.37         2.10 o                         
  -1  -4  10       1491.79       1478.22        17.29 o                         
   0  -4  10          0.43          1.86         0.53 o                         
   1  -4  10        543.97        543.65        14.46 o                         
   2  -4  10        839.41        836.07        14.14 o                         
   3  -4  10         40.22         34.38         2.35 o                         
   4  -4  10        779.50        741.95        12.01 o                         
   5  -4  10          0.32          0.65         0.50 o                         
   6  -4  10         49.45         46.99         2.26 o                         
   7  -4  10        585.68        565.02        14.32 o                         
  -7  -3  10          0.41          0.26         0.50 o                         
  -6  -3  10        161.97        170.30         5.52 o                         
  -5  -3  10         48.02         45.54         2.12 o                         
  -4  -3  10         11.30         15.11         1.32 o                         
  -3  -3  10       1959.27       1940.89        25.78 o                         
  -2  -3  10         63.08         51.42         2.10 o                         
  -1  -3  10          0.18          0.27         0.31 o                         
   0  -3  10        310.38        310.59         6.11 o                         
   1  -3  10         94.88         91.12         2.87 o                         
   2  -3  10        127.16        116.28         3.74 o                         
   3  -3  10        178.85        184.41         5.42 o                         
   4  -3  10        341.16        305.53         9.25 o                         
   5  -3  10        132.92        114.29         4.14 o                         
   6  -3  10        503.23        472.49        11.27 o                         
   7  -3  10        233.60        214.90         7.36 o                         
   8  -3  10          4.74          5.53         1.17 o                         
  -7  -2  10         52.28         57.01         3.93 o                         
  -6  -2  10        279.94        288.47         6.95 o                         
  -5  -2  10        535.60        523.73         9.29 o                         
  -4  -2  10        663.69        617.46        12.90 o                         
  -3  -2  10        442.63        433.64        11.91 o                         
  -2  -2  10        266.29        244.99         5.80 o                         
  -1  -2  10        895.72        901.84        15.28 o                         
   0  -2  10        470.74        498.43        10.11 o                         
   1  -2  10         20.32         12.30         1.46 o                         
   2  -2  10       2482.64       2494.53        44.85 o                         
   3  -2  10         46.47         49.09         2.30 o                         
   4  -2  10        752.30        697.15        13.32 o                         
   5  -2  10        101.38         93.56         3.83 o                         
   6  -2  10         20.76         23.03         2.49 o                         
   7  -2  10        282.21        285.86        10.45 o                         
   8  -2  10         10.70         11.97         1.19 o                         
  -7  -1  10        157.83        150.01         4.63 o                         
  -6  -1  10        833.85        814.89        16.85 o                         
  -5  -1  10        445.06        433.51         7.78 o                         
  -4  -1  10        315.00        311.63         6.72 o                         
  -3  -1  10       1978.70       2009.19        45.38 o                         
  -2  -1  10         12.06         12.82         1.22 o                         
  -1  -1  10        122.10        142.77         5.74 o                         
   0  -1  10         58.63         44.42         3.87 o                         
   1  -1  10         14.44         18.77         3.14 o                         
   2  -1  10        287.06        309.63         8.22 o                         
   3  -1  10        327.52        312.87         7.20 o                         
   4  -1  10       1341.94       1244.82        31.59 o                         
   5  -1  10        281.43        268.49         6.88 o                         
   6  -1  10         18.57         16.77         1.44 o                         
   7  -1  10        469.71        469.66        12.02 o                         
   8  -1  10          0.32          0.21         0.53 o                         
  -7   0  10         46.67         48.89         2.03 o                         
  -6   0  10         95.79         97.06         3.43 o                         
  -5   0  10        886.69        914.55        17.18 o                         
  -4   0  10         74.69         75.22         2.63 o                         
  -3   0  10        303.47        301.02         7.81 o                         
  -2   0  10          9.43         13.27         1.07 o                         
  -1   0  10        184.85        199.63         7.04 o                         
   0   0  10         71.62         76.06         4.61 o                         
   1   0  10          8.80          9.98         2.00 o                         
   2   0  10        214.47        185.79         7.28 o                         
   3   0  10         22.91         24.50         1.63 o                         
   4   0  10        471.87        441.63        13.34 o                         
   5   0  10       1420.08       1285.54        33.83 o                         
   6   0  10          0.36          0.86         0.61 o                         
   7   0  10        127.77        130.38         5.13 o                         
   8   0  10          1.17          1.48         0.88 o                         
  -7   1  10         40.36         34.19         2.83 o                         
  -6   1  10         30.85         32.47         1.70 o                         
  -5   1  10        462.19        458.40         9.11 o                         
  -4   1  10        142.29        142.01         3.99 o                         
  -3   1  10        953.84        979.90        15.01 o                         
  -2   1  10          2.65          3.46         1.13 o                         
  -1   1  10         91.57        101.05         3.69 o                         
   0   1  10          3.20          3.07         0.98 o                         
   1   1  10         43.14         52.32         3.52 o                         
   2   1  10        572.50        606.20        16.22 o                         
   3   1  10        782.13        784.49        14.31 o                         
   4   1  10         50.13         51.22         2.51 o                         
   5   1  10          8.74          9.53         1.02 o                         
   6   1  10         17.94         18.12         1.28 o                         
   7   1  10        407.68        429.25         9.48 o                         
   8   1  10         52.44         53.11         2.06 o                         
  -7   2  10        154.05        128.02         4.04 o                         
  -6   2  10        163.20        167.57         4.61 o                         
  -5   2  10        238.10        229.01         5.30 o                         
  -4   2  10       1182.50       1140.61        15.80 o                         
  -3   2  10        275.67        277.84         7.14 o                         
  -2   2  10        144.76        143.28         4.80 o                         
  -1   2  10        140.93        159.65         4.84 o                         
   0   2  10         15.44         24.65         2.74 o                         
   1   2  10        322.82        312.73        14.24 o                         
   2   2  10          1.22          3.94         0.84 o                         
   3   2  10        429.72        482.86         9.57 o                         
   4   2  10        239.77        236.84         5.43 o                         
   5   2  10        938.57        864.86        22.90 o                         
   6   2  10        116.72        115.69         3.56 o                         
   7   2  10          1.38          1.62         0.66 o                         
   8   2  10         54.18         53.33         3.32 o                         
  -6   3  10         51.67         48.88         2.38 o                         
  -5   3  10        167.80        163.57         4.59 o                         
  -4   3  10         53.76         52.02         2.28 o                         
  -3   3  10        264.52        274.48         8.02 o                         
  -2   3  10        964.94        984.29        16.81 o                         
  -1   3  10        295.60        310.61         7.75 o                         
   0   3  10       1384.28       1432.65        31.05 o                         
   1   3  10        486.25        463.38         9.31 o                         
   2   3  10         15.12         16.58         1.70 o                         
   3   3  10        629.90        572.14        13.25 o                         
   4   3  10        672.98        654.54        14.49 o                         
   5   3  10        641.05        622.01        15.51 o                         
   6   3  10        293.50        286.93         8.93 o                         
   7   3  10        177.26        188.80         7.77 o                         
   8   3  10        203.54        219.19         7.06 o                         
  -6   4  10          0.15          0.43         0.40 o                         
  -5   4  10        406.03        396.88         8.90 o                         
  -4   4  10        163.79        158.95         4.51 o                         
  -3   4  10         30.46         33.47         2.80 o                         
  -2   4  10        331.11        324.67         8.56 o                         
  -1   4  10        596.17        608.65        10.66 o                         
   0   4  10        238.22        253.09         5.35 o                         
   1   4  10        403.63        405.83         8.55 o                         
   2   4  10        670.59        691.22        12.09 o                         
   3   4  10        510.02        492.40        13.24 o                         
   4   4  10          1.07          2.88         0.78 o                         
   5   4  10        315.22        279.61         8.23 o                         
   6   4  10         42.86         40.29         3.41 o                         
   7   4  10         81.58         83.10         3.90 o                         
   8   4  10        551.50        558.80        17.47 o                         
  -5   5  10        305.88        293.45         7.56 o                         
  -4   5  10          0.43          1.16         0.68 o                         
  -3   5  10         36.87         31.97         2.31 o                         
  -2   5  10        495.06        538.86        10.36 o                         
  -1   5  10         13.26         19.48         1.36 o                         
   0   5  10        672.04        705.36        12.06 o                         
   1   5  10       2810.61       2965.43        44.47 o                         
   2   5  10        351.59        376.27         8.01 o                         
   3   5  10        328.27        324.86         8.65 o                         
   4   5  10         18.40         17.47         1.68 o                         
   5   5  10         72.63         74.88         3.95 o                         
   6   5  10        449.34        457.74        18.75 o                         
   7   5  10         12.72         14.23         1.42 o                         
   8   5  10        117.66        115.76         4.78 o                         
  -5   6  10          7.99          7.51         0.88 o                         
  -4   6  10        504.34        482.47        11.68 o                         
  -3   6  10         40.12         48.05         2.35 o                         
  -2   6  10        252.30        238.98         6.26 o                         
  -1   6  10        626.83        723.73        12.30 o                         
   0   6  10        128.68        129.46         4.32 o                         
   1   6  10         66.69         66.05         2.81 o                         
   2   6  10        139.72        143.10         4.82 o                         
   3   6  10        958.11        990.86        20.54 o                         
   4   6  10        278.90        275.90        15.18 o                         
   5   6  10        238.12        223.51        11.15 o                         
   6   6  10          0.45          2.58         1.16 o                         
   7   6  10        299.94        301.18        10.43 o                         
   8   6  10         86.07         74.26         5.12 o                         
  -4   7  10        104.37         88.69         6.65 o                         
  -3   7  10        254.37        235.87         6.76 o                         
  -2   7  10        377.34        372.55        10.56 o                         
  -1   7  10         19.47         16.85         1.31 o                         
   0   7  10        182.67        172.06         4.39 o                         
   1   7  10         39.23         49.23         2.56 o                         
   2   7  10        664.94        715.36        14.08 o                         
   3   7  10         61.97         61.00         2.93 o                         
   4   7  10         65.51         75.50         4.28 o                         
   5   7  10         76.63         77.82         5.28 o                         
   6   7  10         20.42         22.36         1.61 o                         
   7   7  10        101.98         89.70         3.51 o                         
  -3   8  10         35.74         35.53         2.79 o                         
  -2   8  10        166.00        143.45         4.59 o                         
  -1   8  10        268.12        280.67         6.54 o                         
   0   8  10         59.55         59.34         2.56 o                         
   1   8  10         95.68        108.72         3.57 o                         
   2   8  10         22.64         22.80         1.70 o                         
   3   8  10         19.30         19.77         1.53 o                         
   4   8  10         17.23         17.37         3.06 o                         
   5   8  10         75.23         75.43         3.68 o                         
   6   8  10         42.16         38.62         1.77 o                         
  -2   9  10          3.56          4.02         0.75 o                         
  -1   9  10         17.96         24.13         1.61 o                         
   0   9  10         28.11         25.74         1.57 o                         
   1   9  10         32.35         34.33         1.92 o                         
   2   9  10          3.59          6.54         0.86 o                         
   3   9  10         10.25          8.85         1.08 o                         
   4   9  10        132.79        137.59         8.51 o                         
   5   9  10          0.98          0.76         0.41 o                         
   6   9  10         28.82         25.58         2.21 o                         
  -1  10  10        544.99        455.49        19.20 o                         
   0  10  10         42.61         46.12         1.86 o                         
   1  10  10          4.17          7.38         0.83 o                         
   2  10  10        183.10        199.17         5.53 o                         
   3  10  10         98.36        104.95         6.16 o                         
   4  10  10        313.60        264.00         6.89 o                         
  -1 -10  11         81.79         66.94         3.71 o                         
   0 -10  11        202.04        192.82         5.54 o                         
  -3  -9  11         23.17         27.76         2.18 o                         
  -2  -9  11        339.83        350.75         8.79 o                         
  -1  -9  11         37.00         32.67         1.54 o                         
   0  -9  11          1.76          1.80         0.60 o                         
   1  -9  11        191.78        204.52         6.05 o                         
   2  -9  11          5.06          6.67         0.87 o                         
   3  -9  11         21.47         23.07         1.80 o                         
  -4  -8  11         86.83         85.29         3.72 o                         
  -3  -8  11          1.56          1.98         0.71 o                         
  -2  -8  11         29.80         32.35         2.11 o                         
  -1  -8  11         74.14         70.45         3.71 o                         
   0  -8  11        187.44        199.92         9.72 o                         
   1  -8  11         27.98         30.22         2.08 o                         
   2  -8  11          0.45          0.30         0.54 o                         
   3  -8  11        211.83        212.09         5.97 o                         
   4  -8  11          2.25          1.52         0.69 o                         
  -5  -7  11         26.05         20.64         1.64 o                         
  -4  -7  11        294.87        294.43         7.93 o                         
  -3  -7  11          0.60          0.70         0.89 o                         
  -2  -7  11        118.62        117.80         4.60 o                         
  -1  -7  11        230.07        240.94         8.62 o                         
   0  -7  11         70.27         72.02         5.84 o                         
   1  -7  11          7.41          8.41         1.31 o                         
   2  -7  11         81.68         74.98         3.98 o                         
   3  -7  11         99.13        100.20         5.55 o                         
   4  -7  11        524.05        536.25        21.44 o                         
   5  -7  11        124.99        121.17         7.42 o                         
  -6  -6  11        220.16        186.75         5.66 o                         
  -5  -6  11          0.06          0.50         0.72 o                         
  -4  -6  11         78.62         76.93         3.56 o                         
  -3  -6  11        566.82        563.11        12.10 o                         
  -2  -6  11          2.87          3.01         0.79 o                         
  -1  -6  11        887.95        899.07        15.47 o                         
   0  -6  11        153.06        162.91         5.22 o                         
   1  -6  11        227.04        240.50         6.38 o                         
   2  -6  11         43.73         49.10         2.39 o                         
   3  -6  11         86.45         91.51         4.00 o                         
   4  -6  11        270.32        271.87         9.04 o                         
   5  -6  11         53.67         56.01         2.89 o                         
   6  -6  11        210.12        190.04         6.62 o                         
  -6  -5  11         38.29         39.87         1.87 o                         
  -5  -5  11         25.67         23.81         1.69 o                         
  -4  -5  11        231.53        229.09         6.44 o                         
  -3  -5  11        217.33        221.91         6.03 o                         
  -2  -5  11        195.01        192.41         5.03 o                         
  -1  -5  11         82.48         83.83         2.84 o                         
   0  -5  11          0.24          1.33         0.62 o                         
   1  -5  11       1981.20       2073.31        43.68 o                         
   2  -5  11          1.67          1.69         0.75 o                         
   3  -5  11        266.99        265.16         6.81 o                         
   4  -5  11        465.10        447.21        11.94 o                         
   5  -5  11        166.22        162.95         4.54 o                         
   6  -5  11        516.73        474.35        10.88 o                         
  -6  -4  11        212.28        197.60         6.95 o                         
  -5  -4  11          1.32          0.69         0.59 o                         
  -4  -4  11        667.00        698.34        11.60 o                         
  -3  -4  11        419.61        385.17         7.16 o                         
  -2  -4  11         38.03         41.09         2.00 o                         
  -1  -4  11       3364.43       3312.66        45.12 o                         
   0  -4  11         13.03         14.80         1.43 o                         
   1  -4  11         15.15         16.61         1.39 o                         
   2  -4  11       1279.80       1295.79        26.74 o                         
   3  -4  11         95.17         95.64         3.77 o                         
   4  -4  11         39.18         43.89         1.96 o                         
   5  -4  11         41.34         38.63         1.96 o                         
   6  -4  11         37.35         34.32         1.95 o                         
   7  -4  11          5.87          5.45         0.82 o                         
  -7  -3  11         45.32         31.71         3.03 o                         
  -6  -3  11         41.16         40.95         2.25 o                         
  -5  -3  11        107.35        102.61         3.60 o                         
  -4  -3  11        352.40        339.69         6.63 o                         
  -3  -3  11       1245.84       1206.74        16.97 o                         
  -2  -3  11        495.17        501.00        11.52 o                         
  -1  -3  11        360.46        340.87         5.96 o                         
   0  -3  11         88.34         83.56         2.78 o                         
   1  -3  11       1466.57       1486.23        39.30 o                         
   2  -3  11       1053.74       1029.36        17.97 o                         
   3  -3  11         50.01         56.96         2.67 o                         
   4  -3  11       1897.31       1856.04        32.44 o                         
   5  -3  11         20.61         18.62         1.66 o                         
   6  -3  11        155.64        151.80         4.37 o                         
   7  -3  11        254.40        249.66         7.79 o                         
  -7  -2  11          0.69          0.63         0.54 o                         
  -6  -2  11        543.87        531.76         9.76 o                         
  -5  -2  11         57.83         51.11         2.31 o                         
  -4  -2  11        728.20        704.62        13.02 o                         
  -3  -2  11        744.29        737.23        13.04 o                         
  -2  -2  11        520.76        483.18         9.26 o                         
  -1  -2  11        953.21        880.20        13.63 o                         
   0  -2  11        662.51        686.31        11.62 o                         
   1  -2  11         24.19         22.28         1.57 o                         
   2  -2  11        621.60        590.33        10.82 o                         
   3  -2  11        107.89        117.37         3.84 o                         
   4  -2  11         51.24         38.05         2.10 o                         
   5  -2  11        315.63        312.80         9.18 o                         
   6  -2  11        681.13        617.01        12.46 o                         
   7  -2  11          4.86          6.30         0.83 o                         
   8  -2  11        228.18        219.68         7.42 o                         
  -7  -1  11         13.92         12.72         1.12 o                         
  -6  -1  11         48.62         47.45         2.66 o                         
  -5  -1  11        328.49        325.27         7.09 o                         
  -4  -1  11        885.16        839.21        21.65 o                         
  -3  -1  11        116.01        106.09         3.95 o                         
  -2  -1  11          5.65          5.16         0.78 o                         
  -1  -1  11        973.16        962.69        15.44 o                         
   0  -1  11         18.57         26.73         1.75 o                         
   1  -1  11        282.64        298.64         8.34 o                         
   2  -1  11        536.67        529.12        11.52 o                         
   3  -1  11        264.57        256.26         6.04 o                         
   4  -1  11       1039.33        933.34        22.27 o                         
   5  -1  11        684.19        631.78        12.54 o                         
   6  -1  11          8.39          6.64         0.96 o                         
   7  -1  11         25.95         24.83         1.84 o                         
   8  -1  11         72.91         71.21         5.46 o                         
  -7   0  11          1.80          1.83         0.57 o                         
  -6   0  11        140.97        141.06         4.44 o                         
  -5   0  11          7.95          9.19         0.98 o                         
  -4   0  11          0.67          1.17         0.64 o                         
  -3   0  11       1899.16       1949.49        46.81 o                         
  -2   0  11        160.73        151.33         4.13 o                         
  -1   0  11        368.10        392.38         7.73 o                         
   0   0  11        243.96        260.28         6.67 o                         
   1   0  11          3.38          1.68         0.82 o                         
   2   0  11        215.65        207.77         5.70 o                         
   3   0  11        384.60        379.39         7.39 o                         
   4   0  11         11.08          8.56         0.96 o                         
   5   0  11          6.41         10.19         1.39 o                         
   6   0  11         24.34         20.91         2.36 o                         
   7   0  11        397.77        384.10        11.93 o                         
   8   0  11        234.59        240.52         8.10 o                         
  -6   1  11         95.31         94.20         3.91 o                         
  -5   1  11        109.13        103.16         3.40 o                         
  -4   1  11          0.58          1.68         0.63 o                         
  -3   1  11        795.19        765.01        13.69 o                         
  -2   1  11        447.13        450.17         9.21 o                         
  -1   1  11        676.96        693.07        11.92 o                         
   0   1  11          2.48          3.56         0.82 o                         
   1   1  11       1606.85       1727.20        30.24 o                         
   2   1  11          1.10          1.21         0.47 o                         
   3   1  11        656.84        692.88        13.62 o                         
   4   1  11        178.40        160.64         4.52 o                         
   5   1  11        396.74        397.87        13.32 o                         
   6   1  11        147.79        138.43         4.35 o                         
   7   1  11          1.46          1.65         0.65 o                         
   8   1  11          1.95          2.13         0.61 o                         
  -6   2  11          1.12          1.13         0.60 o                         
  -5   2  11         55.97         55.37         2.51 o                         
  -4   2  11         87.55         85.48         3.10 o                         
  -3   2  11         46.12         44.81         2.23 o                         
  -2   2  11         13.69         13.97         1.27 o                         
  -1   2  11        493.30        476.89         9.81 o                         
   0   2  11       1724.91       1822.92        31.39 o                         
   1   2  11        483.21        524.11        12.53 o                         
   2   2  11        545.70        565.89        10.16 o                         
   3   2  11        530.73        557.71        10.91 o                         
   4   2  11         67.20         65.08         2.66 o                         
   5   2  11       1378.21       1259.18        26.07 o                         
   6   2  11        645.39        671.14        28.88 o                         
   7   2  11         26.94         22.71         1.74 o                         
   8   2  11        257.32        248.53         7.06 o                         
  -6   3  11          0.24         -0.29         0.48 o                         
  -5   3  11        630.88        611.80        14.37 o                         
  -4   3  11        119.94        122.11         3.60 o                         
  -3   3  11        287.24        270.50         7.72 o                         
  -2   3  11       1765.32       1796.08        30.67 o                         
  -1   3  11        442.54        458.65         9.56 o                         
   0   3  11        280.10        274.51         8.84 o                         
   1   3  11        930.93        976.14        18.27 o                         
   2   3  11       1302.28       1316.75        21.97 o                         
   3   3  11        431.96        461.16         9.61 o                         
   4   3  11         23.44         25.47         1.70 o                         
   5   3  11          0.72          1.31         0.58 o                         
   6   3  11        658.59        630.03        11.16 o                         
   7   3  11        549.83        566.31        16.84 o                         
   8   3  11        168.50        167.12         5.43 o                         
  -6   4  11          6.51          7.00         0.99 o                         
  -5   4  11        100.53        100.34         3.88 o                         
  -4   4  11        501.64        443.26        10.40 o                         
  -3   4  11        162.72        155.73         7.10 o                         
  -2   4  11          4.70          4.51         1.18 o                         
  -1   4  11          0.86          0.70         0.67 o                         
   0   4  11       5866.73       6042.13        87.97 o                         
   1   4  11        249.06        242.98         5.50 o                         
   2   4  11         88.92         91.53         3.57 o                         
   3   4  11       1259.04       1305.62        25.26 o                         
   4   4  11         78.86         75.77         2.90 o                         
   5   4  11        141.69        134.40         6.07 o                         
   6   4  11        606.16        613.29        19.24 o                         
   7   4  11        146.70        142.62         5.29 o                         
   8   4  11        815.00        794.59        22.84 o                         
  -5   5  11        270.07        245.99         7.14 o                         
  -4   5  11         10.27          9.85         1.20 o                         
  -3   5  11          6.46          6.51         1.51 o                         
  -2   5  11       2848.93       2777.18        45.41 o                         
  -1   5  11         17.15         23.26         2.81 o                         
   0   5  11          6.81          9.69         1.06 o                         
   1   5  11       1523.10       1636.73        26.81 o                         
   2   5  11       1297.91       1434.04        22.17 o                         
   3   5  11        421.18        431.53        13.66 o                         
   4   5  11         50.72         50.28         2.60 o                         
   5   5  11          5.46          7.47         1.10 o                         
   6   5  11        290.49        275.51         9.09 o                         
   7   5  11         59.19         56.19         5.10 o                         
   8   5  11         89.09         80.37         4.03 o                         
  -5   6  11        144.49        100.58         5.78 o                         
  -4   6  11        120.95        106.79         3.36 o                         
  -3   6  11         35.55         34.42         2.17 o                         
  -2   6  11          4.94          9.34         1.38 o                         
  -1   6  11        367.19        418.73         8.61 o                         
   0   6  11       2194.41       2348.03        35.62 o                         
   1   6  11         49.08         62.07         2.64 o                         
   2   6  11          0.71          1.88         0.75 o                         
   3   6  11        192.21        201.42         6.09 o                         
   4   6  11          0.11          0.91         0.69 o                         
   5   6  11         11.89         15.10         1.39 o                         
   6   6  11        107.49        123.53         4.49 o                         
   7   6  11          0.10          0.60         0.61 o                         
  -4   7  11          1.49          3.06         1.07 o                         
  -3   7  11        186.60        165.77         7.19 o                         
  -2   7  11        295.73        302.54         8.28 o                         
  -1   7  11        197.00        200.33         5.51 o                         
   0   7  11          6.55         10.57         1.07 o                         
   1   7  11         89.41        113.33         3.75 o                         
   2   7  11         57.96         68.07         3.07 o                         
   3   7  11         15.96         14.60         2.08 o                         
   4   7  11          3.98          5.80         1.10 o                         
   5   7  11         49.14         50.57         2.73 o                         
   6   7  11        245.30        237.81         9.39 o                         
   7   7  11          7.29          5.84         0.71 o                         
  -3   8  11         28.07         23.65         2.59 o                         
  -2   8  11         30.52         27.01         1.65 o                         
  -1   8  11        254.35        262.74         8.11 o                         
   0   8  11         13.69         12.47         1.20 o                         
   1   8  11         15.54         18.20         1.28 o                         
   2   8  11         12.69         18.62         1.49 o                         
   3   8  11         30.61         29.98         2.24 o                         
   4   8  11          4.94          4.86         1.52 o                         
   5   8  11          0.08          1.21         0.45 o                         
   6   8  11          5.31          6.48         0.63 o                         
  -2   9  11        138.30        103.10         6.03 o                         
  -1   9  11        168.94        161.09         5.12 o                         
   0   9  11          0.21          0.56         0.46 o                         
   1   9  11          6.30          9.25         1.05 o                         
   2   9  11         86.14         82.38         2.81 o                         
   3   9  11        115.53        112.35         3.21 o                         
   4   9  11        515.73        559.87        41.86 o                         
   5   9  11         55.32         50.79         2.44 o                         
   0  10  11         29.50         25.25         1.88 o                         
   1  10  11          3.29          3.39         0.63 o                         
   2  10  11         68.04         61.19         2.31 o                         
   3  10  11         52.92         48.80         2.87 o                         
  -3  -9  12          0.67          0.85         0.69 o                         
  -2  -9  12         36.25         38.69         3.25 o                         
  -1  -9  12          0.14          0.39         0.40 o                         
   0  -9  12        180.36        196.10         4.64 o                         
   1  -9  12         95.26        119.23         4.58 o                         
   2  -9  12          8.59         10.11         1.05 o                         
  -4  -8  12          1.02          0.41         0.42 o                         
  -3  -8  12         29.04         31.61         1.98 o                         
  -2  -8  12        598.32        650.84        13.25 o                         
  -1  -8  12         44.22         43.11         3.11 o                         
   0  -8  12         72.35         77.07         3.74 o                         
   1  -8  12         50.73         56.20         2.99 o                         
   2  -8  12          9.27          4.19         1.52 o                         
   3  -8  12        190.41        217.42         7.90 o                         
   4  -8  12         51.17         51.92         3.88 o                         
  -5  -7  12          0.11          0.19         0.63 o                         
  -4  -7  12         44.41         40.31         2.35 o                         
  -3  -7  12        126.00        123.08         5.60 o                         
  -2  -7  12         55.42         61.82         3.07 o                         
  -1  -7  12         23.22         21.39         2.06 o                         
   0  -7  12         99.48        107.95         4.88 o                         
   1  -7  12        214.05        243.97         7.09 o                         
   2  -7  12        180.29        218.46         8.42 o                         
   3  -7  12          8.77         12.60         1.47 o                         
   4  -7  12        676.26        699.51        23.79 o                         
   5  -7  12        170.44        163.36         8.34 o                         
  -5  -6  12         68.78         55.38         2.83 o                         
  -4  -6  12         27.98         27.79         1.91 o                         
  -3  -6  12         97.89        102.61         4.22 o                         
  -2  -6  12          3.83          3.06         0.86 o                         
  -1  -6  12         61.53         61.51         3.02 o                         
   0  -6  12        144.70        159.32         5.13 o                         
   1  -6  12          1.43          2.36         0.96 o                         
   2  -6  12          5.04          2.97         0.71 o                         
   3  -6  12        281.36        300.35         8.08 o                         
   4  -6  12        168.98        184.74         7.05 o                         
   5  -6  12          8.84          7.07         0.84 o                         
  -6  -5  12        142.09        120.96         9.28 o                         
  -5  -5  12          3.42          3.06         0.85 o                         
  -4  -5  12         42.90         43.12         2.33 o                         
  -3  -5  12        506.56        514.28        10.35 o                         
  -2  -5  12        382.56        390.58         7.78 o                         
  -1  -5  12         96.64         95.24         3.69 o                         
   0  -5  12         80.32         84.73         3.20 o                         
   1  -5  12       1522.27       1621.66        30.33 o                         
   2  -5  12        188.68        200.72         5.44 o                         
   3  -5  12         31.42         31.79         2.19 o                         
   4  -5  12        345.63        350.81        11.98 o                         
   5  -5  12          5.99          5.95         0.79 o                         
   6  -5  12        195.95        187.07         6.10 o                         
  -6  -4  12        388.10        363.33        12.25 o                         
  -5  -4  12         83.20         88.00         2.93 o                         
  -4  -4  12         29.70         28.08         1.58 o                         
  -3  -4  12        276.47        288.06         6.12 o                         
  -2  -4  12        118.49        108.96         3.39 o                         
  -1  -4  12        587.48        589.95         9.15 o                         
   0  -4  12        167.47        173.64         5.18 o                         
   1  -4  12        521.84        541.78        11.08 o                         
   2  -4  12         34.58         37.16         2.06 o                         
   3  -4  12        154.89        163.98         6.28 o                         
   4  -4  12        639.11        609.54        16.80 o                         
   5  -4  12         24.96         24.26         1.52 o                         
   6  -4  12        102.67         94.29         3.21 o                         
   7  -4  12        140.45        126.66         5.08 o                         
  -6  -3  12        283.30        279.08         6.52 o                         
  -5  -3  12        166.85        157.58         4.31 o                         
  -4  -3  12        485.67        473.45         9.17 o                         
  -3  -3  12         33.99         37.10         1.90 o                         
  -2  -3  12        105.77        111.57         3.03 o                         
  -1  -3  12       1069.74       1055.34        16.15 o                         
   0  -3  12        287.71        302.84         6.28 o                         
   1  -3  12       1731.03       1773.16        34.10 o                         
   2  -3  12       2459.06       2413.71        37.72 o                         
   3  -3  12        392.12        387.09         7.73 o                         
   4  -3  12         56.03         57.33         2.58 o                         
   5  -3  12        194.57        188.73         4.94 o                         
   6  -3  12          4.78          3.08         0.60 o                         
   7  -3  12        105.02        113.79         3.70 o                         
  -6  -2  12          0.92          0.47         0.55 o                         
  -5  -2  12        426.19        431.47        10.62 o                         
  -4  -2  12         10.88         13.03         1.35 o                         
  -3  -2  12          3.82          3.00         0.71 o                         
  -2  -2  12        200.06        173.10         5.48 o                         
  -1  -2  12        369.78        338.76         6.70 o                         
   0  -2  12        352.45        352.75         8.25 o                         
   1  -2  12        804.62        786.07        15.46 o                         
   2  -2  12        815.12        843.00        19.98 o                         
   3  -2  12         60.30         56.66         2.68 o                         
   4  -2  12       1406.36       1286.52        20.51 o                         
   5  -2  12         17.58         18.07         2.01 o                         
   6  -2  12          7.07          7.08         1.12 o                         
   7  -2  12        278.53        257.46         6.09 o                         
  -6  -1  12        166.88        168.80         5.15 o                         
  -5  -1  12        378.40        372.49         6.93 o                         
  -4  -1  12          0.17         -0.40         0.86 o                         
  -3  -1  12        248.84        225.16         6.12 o                         
  -2  -1  12         81.10         79.44         3.36 o                         
  -1  -1  12         25.35         21.22         1.46 o                         
   0  -1  12        260.22        266.37         6.29 o                         
   1  -1  12         64.96         60.25         2.77 o                         
   2  -1  12       1908.57       1953.14        31.68 o                         
   3  -1  12        117.94        116.93         3.72 o                         
   4  -1  12        244.63        245.50         7.34 o                         
   5  -1  12         12.50          9.76         1.39 o                         
   6  -1  12         24.88         24.05         1.61 o                         
   7  -1  12        181.73        174.01         4.87 o                         
   8  -1  12         67.09         63.09         4.48 o                         
  -6   0  12          2.69          2.26         0.58 o                         
  -5   0  12        733.53        707.38        12.73 o                         
  -4   0  12         31.14         33.42         2.17 o                         
  -3   0  12          9.54         10.97         1.51 o                         
  -2   0  12        302.23        296.02         6.92 o                         
  -1   0  12         39.54         43.40         2.24 o                         
   0   0  12        251.54        244.35         5.55 o                         
   1   0  12         96.98        123.97         8.05 o                         
   2   0  12         64.85         63.16         3.03 o                         
   3   0  12        180.95        192.85         5.25 o                         
   4   0  12        401.33        374.34         9.38 o                         
   5   0  12        161.93        153.59         6.53 o                         
   6   0  12        125.36        110.81         5.39 o                         
   7   0  12        108.17         94.37         4.47 o                         
   8   0  12        161.82        140.34         8.18 o                         
  -6   1  12         53.52         45.07         1.99 o                         
  -5   1  12         83.37         72.68         3.42 o                         
  -4   1  12         29.21         28.94         2.04 o                         
  -3   1  12         69.37         71.17         2.88 o                         
  -2   1  12        487.82        480.62         9.85 o                         
  -1   1  12         44.21         56.90         2.62 o                         
   0   1  12       1383.90       1431.01        21.96 o                         
   1   1  12        285.06        311.72         9.20 o                         
   2   1  12        229.20        213.40         5.47 o                         
   3   1  12        310.12        292.89         8.10 o                         
   4   1  12         20.77         19.98         2.20 o                         
   5   1  12        925.75        859.15        18.40 o                         
   6   1  12          4.52          3.90         0.99 o                         
   7   1  12        145.55        139.64         4.68 o                         
   8   1  12        191.52        168.57         4.73 o                         
  -6   2  12         32.22         28.44         1.61 o                         
  -5   2  12        658.78        638.66        13.22 o                         
  -4   2  12        289.47        285.74         7.14 o                         
  -3   2  12        631.65        619.33        14.32 o                         
  -2   2  12        155.69        163.20         4.30 o                         
  -1   2  12        263.66        256.49         6.10 o                         
   0   2  12       1855.90       1846.01        29.62 o                         
   1   2  12          3.85          1.67         0.79 o                         
   2   2  12        102.93        104.67         3.19 o                         
   3   2  12       2313.64       2346.52        45.98 o                         
   4   2  12        109.82        111.95         4.03 o                         
   5   2  12        335.30        327.20        13.72 o                         
   6   2  12        897.14        843.30        16.25 o                         
   7   2  12        295.22        295.01         7.95 o                         
   8   2  12          6.50          5.20         0.95 o                         
  -6   3  12          0.59          0.88         0.39 o                         
  -5   3  12        155.88        146.13         4.30 o                         
  -4   3  12        991.41        954.96        17.48 o                         
  -3   3  12         12.51         13.12         1.74 o                         
  -2   3  12         21.30         29.07         2.02 o                         
  -1   3  12        519.20        505.48         9.92 o                         
   0   3  12        236.75        245.15         7.05 o                         
   1   3  12        208.46        223.32         5.92 o                         
   2   3  12       1578.92       1522.04        25.13 o                         
   3   3  12        311.86        315.24         6.99 o                         
   4   3  12        107.55        112.42         7.17 o                         
   5   3  12       2395.90       2291.89        59.94 o                         
   6   3  12          8.16          8.30         1.14 o                         
   7   3  12          0.25          0.69         0.69 o                         
   8   3  12        679.16        649.36        18.57 o                         
  -5   4  12        544.45        472.92        14.50 o                         
  -4   4  12         53.56         48.45         2.43 o                         
  -3   4  12        140.90        151.39         5.97 o                         
  -2   4  12       1226.87       1224.79        28.90 o                         
  -1   4  12        389.05        403.26         9.37 o                         
   0   4  12       1012.79       1061.59        20.74 o                         
   1   4  12        174.43        158.96         4.62 o                         
   2   4  12        223.44        235.02         6.36 o                         
   3   4  12       1549.14       1611.61        28.46 o                         
   4   4  12         42.19         44.24         2.96 o                         
   5   4  12          1.15          2.23         0.70 o                         
   6   4  12        610.74        573.70        22.21 o                         
   7   4  12        107.98        105.50         4.52 o                         
   8   4  12         28.87         27.98         2.75 o                         
  -5   5  12         18.07         17.69         1.69 o                         
  -4   5  12        400.01        376.69        11.13 o                         
  -3   5  12          1.29          1.34         0.99 o                         
  -2   5  12          3.67          3.23         1.02 o                         
  -1   5  12          1.63          2.65         0.83 o                         
   0   5  12       1040.90       1079.17        17.46 o                         
   1   5  12        274.66        328.96         8.66 o                         
   2   5  12        156.63        169.82         5.09 o                         
   3   5  12         25.30         24.15         1.96 o                         
   4   5  12         91.90         90.36         3.92 o                         
   5   5  12        153.81        152.30        11.03 o                         
   6   5  12        216.20        220.17         8.78 o                         
   7   5  12         16.51         15.88         1.59 o                         
  -4   6  12         42.92         37.94         3.00 o                         
  -3   6  12          0.70          1.02         0.77 o                         
  -2   6  12         99.24         98.90         4.33 o                         
  -1   6  12         15.89         13.94         1.37 o                         
   0   6  12        299.19        299.30         7.41 o                         
   1   6  12        230.81        224.63         5.45 o                         
   2   6  12        617.55        651.23        16.03 o                         
   3   6  12        131.29        140.78         5.10 o                         
   4   6  12        678.01        730.91        30.50 o                         
   5   6  12         12.11         13.50         1.22 o                         
   6   6  12        107.73        100.14         3.55 o                         
   7   6  12         25.68         19.89         2.46 o                         
  -3   7  12         20.63         21.87         1.73 o                         
  -2   7  12          1.97          1.95         0.63 o                         
  -1   7  12        144.35        135.78         4.06 o                         
   0   7  12          7.00          6.39         0.89 o                         
   1   7  12        411.34        438.77         9.88 o                         
   2   7  12         18.57         23.46         1.90 o                         
   3   7  12        140.02        145.02         6.64 o                         
   4   7  12        156.38        179.87         8.40 o                         
   5   7  12          5.11          4.92         0.75 o                         
   6   7  12         29.04         28.93         1.75 o                         
  -2   8  12          0.52          0.01         0.57 o                         
  -1   8  12          1.72          1.19         0.49 o                         
   0   8  12         15.86         15.94         1.25 o                         
   1   8  12         83.79         89.83         2.91 o                         
   2   8  12         54.60         54.64         2.38 o                         
   3   8  12        135.13        144.41         6.13 o                         
   4   8  12        268.69        289.43         9.14 o                         
   5   8  12         82.66         78.15         3.97 o                         
   6   8  12        245.37        204.72        13.58 o                         
  -1   9  12        129.30        119.65         7.17 o                         
   0   9  12        136.48        134.87         4.34 o                         
   1   9  12        156.02        171.52         5.22 o                         
   2   9  12         68.03         70.53         2.58 o                         
   3   9  12         44.39         53.36         2.10 o                         
   4   9  12        132.92        130.96         4.69 o                         
   5   9  12         20.51         18.96         1.64 o                         
  -1  -9  13         56.73         52.04         3.98 o                         
   0  -9  13        250.21        255.67         6.13 o                         
   1  -9  13          2.40          0.84         0.40 o                         
  -3  -8  13         51.40         52.54         3.28 o                         
  -2  -8  13        179.19        204.66         7.79 o                         
  -1  -8  13          4.97          6.33         0.86 o                         
   0  -8  13        101.28        115.48         3.53 o                         
   1  -8  13        114.75        137.92         4.70 o                         
   2  -8  13         33.37         34.88         2.67 o                         
   3  -8  13         70.80         65.40         3.52 o                         
  -4  -7  13         97.23         90.11         3.55 o                         
  -3  -7  13          2.75          4.68         0.93 o                         
  -2  -7  13         46.93         55.27         2.91 o                         
  -1  -7  13        217.20        237.82         7.35 o                         
   0  -7  13          9.12         12.84         1.38 o                         
   1  -7  13         49.91         47.47         2.65 o                         
   2  -7  13         18.50         20.41         2.85 o                         
   3  -7  13         44.14         52.03         2.35 o                         
   4  -7  13          9.66          9.22         1.19 o                         
  -5  -6  13         60.62         58.70         3.07 o                         
  -4  -6  13         25.59         24.30         1.78 o                         
  -3  -6  13          2.45          1.31         0.62 o                         
  -2  -6  13        190.27        195.72         6.53 o                         
  -1  -6  13         57.20         66.16         3.03 o                         
   0  -6  13        121.78        129.75         6.93 o                         
   1  -6  13          1.95          2.81         0.88 o                         
   2  -6  13         88.30         94.63         3.46 o                         
   3  -6  13        795.86        861.49        16.75 o                         
   4  -6  13          7.96          7.76         0.96 o                         
   5  -6  13        289.42        271.45         7.29 o                         
  -5  -5  13         24.48         20.10         1.63 o                         
  -4  -5  13        411.48        416.10        12.68 o                         
  -3  -5  13        439.00        455.25         9.85 o                         
  -2  -5  13        445.11        440.22         9.74 o                         
  -1  -5  13         78.80         79.36         3.82 o                         
   0  -5  13         20.75         20.11         1.65 o                         
   1  -5  13        164.15        164.78         5.52 o                         
   2  -5  13        115.59        123.11         4.19 o                         
   3  -5  13          0.77          1.63         0.79 o                         
   4  -5  13        129.03        135.75         5.77 o                         
   5  -5  13         36.93         32.74         1.76 o                         
   6  -5  13        149.65        151.74         4.81 o                         
  -6  -4  13         17.96         19.01         2.31 o                         
  -5  -4  13         12.23          8.84         1.17 o                         
  -4  -4  13        112.53        112.83         3.63 o                         
  -3  -4  13         62.69         57.43         2.43 o                         
  -2  -4  13          8.10          8.33         0.95 o                         
  -1  -4  13        256.72        290.63         5.82 o                         
   0  -4  13       2391.96       2472.11        31.92 o                         
   1  -4  13        329.29        335.56         8.90 o                         
   2  -4  13         19.02         20.94         1.73 o                         
   3  -4  13         54.74         63.47         2.93 o                         
   4  -4  13        201.23        195.74         6.31 o                         
   5  -4  13          0.07         -0.23         0.45 o                         
   6  -4  13        270.43        256.56         6.52 o                         
  -6  -3  13        106.58        104.04         4.05 o                         
  -5  -3  13          6.34          8.66         1.09 o                         
  -4  -3  13          1.47          1.17         0.76 o                         
  -3  -3  13       1460.68       1409.32        20.65 o                         
  -2  -3  13        210.61        219.72         4.88 o                         
  -1  -3  13         15.16         18.58         1.29 o                         
   0  -3  13        128.91        124.92         3.66 o                         
   1  -3  13          7.11          7.88         1.41 o                         
   2  -3  13        210.71        200.03         6.20 o                         
   3  -3  13         49.07         50.20         2.34 o                         
   4  -3  13         42.21         40.11         2.28 o                         
   5  -3  13        194.47        191.57         5.51 o                         
   6  -3  13          7.81          9.68         0.89 o                         
   7  -3  13         43.84         37.62         1.98 o                         
  -6  -2  13         86.41         70.63         2.58 o                         
  -5  -2  13          7.07          6.07         0.95 o                         
  -4  -2  13          8.18         12.03         1.24 o                         
  -3  -2  13         39.58         44.69         4.01 o                         
  -2  -2  13        111.57        111.56         3.67 o                         
  -1  -2  13        643.25        609.04         9.43 o                         
   0  -2  13        565.85        575.18         9.58 o                         
   1  -2  13         35.39         32.41         2.01 o                         
   2  -2  13        803.05        819.97        15.49 o                         
   3  -2  13        242.02        234.20         5.80 o                         
   4  -2  13         39.14         36.53         2.08 o                         
   5  -2  13         40.68         34.07         2.30 o                         
   6  -2  13          9.43          9.82         1.03 o                         
   7  -2  13        423.23        402.43        10.40 o                         
  -6  -1  13          3.10          3.26         0.69 o                         
  -5  -1  13        426.35        422.41         8.20 o                         
  -4  -1  13         18.30         19.37         1.67 o                         
  -3  -1  13        202.75        192.65         7.26 o                         
  -2  -1  13         91.23         74.47         3.30 o                         
  -1  -1  13         43.06         44.80         2.21 o                         
   0  -1  13        485.37        517.70        10.45 o                         
   1  -1  13         37.57         32.88         1.93 o                         
   2  -1  13         26.99         31.14         2.03 o                         
   3  -1  13        138.03        155.11         4.64 o                         
   4  -1  13        112.11        112.27         4.11 o                         
   5  -1  13        157.05        149.55         5.16 o                         
   6  -1  13          1.86          1.92         0.72 o                         
   7  -1  13         36.74         29.35         1.50 o                         
  -6   0  13          4.58          4.22         0.72 o                         
  -5   0  13        247.97        226.36         5.08 o                         
  -4   0  13        184.12        181.83         5.18 o                         
  -3   0  13        154.95        149.49         6.12 o                         
  -2   0  13         35.89         36.16         2.32 o                         
  -1   0  13          9.55         14.95         1.37 o                         
   0   0  13        201.53        194.62         5.67 o                         
   1   0  13        428.66        441.77         9.60 o                         
   2   0  13         91.87         99.04         3.99 o                         
   3   0  13        113.05        113.24         5.47 o                         
   4   0  13        341.69        311.91         7.65 o                         
   5   0  13         18.03         16.05         1.57 o                         
   6   0  13         10.43         10.45         1.35 o                         
   7   0  13        315.50        305.39        10.88 o                         
   8   0  13         44.07         42.38         3.25 o                         
  -6   1  13         16.70         15.31         1.06 o                         
  -5   1  13        230.87        220.21         5.89 o                         
  -4   1  13          5.20          5.25         0.96 o                         
  -3   1  13       1697.58       1619.27        31.72 o                         
  -2   1  13        213.06        219.46         5.45 o                         
  -1   1  13        793.69        815.04        14.93 o                         
   0   1  13        146.38        139.84         4.55 o                         
   1   1  13        870.67        900.80        19.03 o                         
   2   1  13        101.77         97.80         3.72 o                         
   3   1  13         36.57         33.45         2.14 o                         
   4   1  13        191.90        186.24         6.28 o                         
   5   1  13        485.03        462.43        10.40 o                         
   6   1  13         91.17         82.71         3.75 o                         
   7   1  13         21.23         21.38         1.55 o                         
   8   1  13        381.54        324.77        16.39 o                         
  -5   2  13       1199.41       1117.44        24.92 o                         
  -4   2  13        236.21        240.92         7.42 o                         
  -3   2  13         47.07         43.93         3.16 o                         
  -2   2  13         80.34         75.04         2.92 o                         
  -1   2  13        735.22        712.31        12.56 o                         
   0   2  13         33.24         34.81         2.00 o                         
   1   2  13       1822.41       1861.50        36.07 o                         
   2   2  13         59.23         66.69         3.04 o                         
   3   2  13         20.49         18.05         1.40 o                         
   4   2  13        476.33        457.39        16.56 o                         
   5   2  13          3.91          3.25         0.79 o                         
   6   2  13         53.97         48.79         2.85 o                         
   7   2  13        133.81        132.59         6.70 o                         
   8   2  13          1.27          1.01         0.63 o                         
  -5   3  13         90.44         92.38        10.23 o                         
  -4   3  13         44.51         44.46         3.36 o                         
  -3   3  13       1188.48       1193.63        26.52 o                         
  -2   3  13        339.80        347.93         8.48 o                         
  -1   3  13         11.95          9.61         1.48 o                         
   0   3  13        177.60        178.52         5.38 o                         
   1   3  13         29.40         29.88         2.05 o                         
   2   3  13        508.60        497.03         9.09 o                         
   3   3  13        249.38        251.11         6.55 o                         
   4   3  13         21.64         22.50         1.59 o                         
   5   3  13        392.24        379.07        12.10 o                         
   6   3  13        143.24        129.20         4.97 o                         
   7   3  13        193.85        193.91         6.95 o                         
   8   3  13        363.50        286.23        12.69 o                         
  -5   4  13        554.81        513.32        17.16 o                         
  -4   4  13        166.04        149.04         6.15 o                         
  -3   4  13         38.75         44.05         3.10 o                         
  -2   4  13         21.80         18.92         1.83 o                         
  -1   4  13          3.05          2.87         0.76 o                         
   0   4  13          9.09         11.88         1.63 o                         
   1   4  13        334.86        358.95         7.33 o                         
   2   4  13          2.61          2.56         0.71 o                         
   3   4  13        248.78        274.39         6.82 o                         
   4   4  13         45.73         40.22         2.13 o                         
   5   4  13        111.50        100.99         3.83 o                         
   6   4  13        236.53        254.00        16.49 o                         
   7   4  13         27.56         25.37         1.78 o                         
  -4   5  13         13.43         11.71         1.83 o                         
  -3   5  13          1.59          1.04         0.74 o                         
  -2   5  13        281.69        283.16         8.25 o                         
  -1   5  13        109.75        106.66         4.28 o                         
   0   5  13         57.68         58.63         2.60 o                         
   1   5  13         98.38         90.23         4.49 o                         
   2   5  13        223.11        231.28         6.12 o                         
   3   5  13        145.24        149.01         6.69 o                         
   4   5  13          7.69          7.95         1.40 o                         
   5   5  13         49.63         50.80         2.63 o                         
   6   5  13        482.34        475.01        11.35 o                         
   7   5  13         29.34         25.28         1.93 o                         
  -4   6  13        130.66        100.50         4.23 o                         
  -3   6  13          0.00          0.63         0.52 o                         
  -2   6  13         30.65         29.22         1.85 o                         
  -1   6  13        447.84        470.68        11.57 o                         
   0   6  13         11.57         10.94         1.12 o                         
   1   6  13        587.07        628.41        13.92 o                         
   2   6  13        265.96        289.34         7.25 o                         
   3   6  13        112.67        103.33         4.17 o                         
   4   6  13        116.99        129.61         5.86 o                         
   5   6  13         17.91         14.99         1.46 o                         
   6   6  13         34.65         37.45         1.82 o                         
   7   6  13         42.20         35.15         3.19 o                         
  -3   7  13         29.33         22.96         2.68 o                         
  -2   7  13         11.31          8.47         1.04 o                         
  -1   7  13          9.75          9.91         1.03 o                         
   0   7  13         54.44         50.01         1.98 o                         
   1   7  13         99.06        113.97         3.74 o                         
   2   7  13          2.76          3.93         0.89 o                         
   3   7  13        179.48        189.97         6.36 o                         
   4   7  13        334.42        342.17        17.73 o                         
   5   7  13         90.96         87.01         2.99 o                         
   6   7  13        235.48        222.24         8.82 o                         
  -2   8  13         26.91         23.15         2.49 o                         
  -1   8  13        294.21        257.80        21.55 o                         
   0   8  13         10.18         12.51         0.96 o                         
   1   8  13         78.82         86.87         2.48 o                         
   2   8  13         91.25         90.98         2.75 o                         
   3   8  13         12.25         12.47         1.35 o                         
   4   8  13        235.98        244.86        12.10 o                         
   5   8  13          1.01          1.08         0.41 o                         
   0   9  13          0.65          0.50         0.43 o                         
   1   9  13         45.28         43.72         2.15 o                         
   2   9  13          8.58          8.72         0.90 o                         
   3   9  13          1.36          1.30         0.39 o                         
   4   9  13          0.85          0.80         0.32 o                         
  -2  -8  14          9.75         10.58         1.15 o                         
  -1  -8  14         82.18         76.32         2.58 o                         
   0  -8  14         54.02         55.97         2.08 o                         
   1  -8  14         29.30         26.23         1.79 o                         
   2  -8  14          0.02          0.28         0.82 o                         
  -3  -7  14         95.52        102.29         5.05 o                         
  -2  -7  14        274.38        268.33        11.57 o                         
  -1  -7  14         81.94         82.44         2.92 o                         
   0  -7  14          5.00          5.07         0.88 o                         
   1  -7  14        173.75        206.29         6.47 o                         
   2  -7  14          8.10         10.02         1.21 o                         
   3  -7  14         19.44         19.55         2.18 o                         
   4  -7  14        262.34        236.43        10.96 o                         
  -4  -6  14        406.99        325.12        22.40 o                         
  -3  -6  14         84.62         86.26         3.20 o                         
  -2  -6  14        439.70        444.27        10.02 o                         
  -1  -6  14        225.63        233.60         5.97 o                         
   0  -6  14        198.02        217.19         6.38 o                         
   1  -6  14          4.04          6.89         1.03 o                         
   2  -6  14        195.59        232.01         6.17 o                         
   3  -6  14        181.50        201.06         5.80 o                         
   4  -6  14         61.48         47.75         2.68 o                         
   5  -6  14         12.18          9.79         1.61 o                         
  -5  -5  14          0.16          0.31         0.39 o                         
  -4  -5  14        250.49        243.94         7.99 o                         
  -3  -5  14         37.60         39.27         2.67 o                         
  -2  -5  14        855.37        861.79        16.05 o                         
  -1  -5  14          0.68          2.38         0.77 o                         
   0  -5  14         79.95         78.67         3.31 o                         
   1  -5  14        254.70        273.73         7.04 o                         
   2  -5  14          0.48          0.19         0.63 o                         
   3  -5  14         61.79         73.53         3.13 o                         
   4  -5  14        164.81        180.35         5.21 o                         
   5  -5  14        134.14        128.95         4.81 o                         
  -5  -4  14         66.34         61.83         3.86 o                         
  -4  -4  14        305.32        296.30         8.32 o                         
  -3  -4  14        325.65        342.66         8.85 o                         
  -2  -4  14        397.74        379.43         8.84 o                         
  -1  -4  14        463.86        475.73         9.52 o                         
   0  -4  14        292.76        272.28         5.50 o                         
   1  -4  14         10.38          7.71         1.24 o                         
   2  -4  14        193.42        217.85         6.38 o                         
   3  -4  14          1.90          3.80         0.89 o                         
   4  -4  14        357.07        352.71        11.64 o                         
   5  -4  14          1.83          1.77         0.49 o                         
   6  -4  14         57.95         55.88         2.48 o                         
  -5  -3  14          0.70          0.45         0.71 o                         
  -4  -3  14          3.23          2.50         0.72 o                         
  -3  -3  14        289.76        275.91         5.69 o                         
  -2  -3  14         25.18         31.09         1.87 o                         
  -1  -3  14        201.52        205.76         4.66 o                         
   0  -3  14         53.05         42.95         2.14 o                         
   1  -3  14         37.96         36.99         1.97 o                         
   2  -3  14        127.81        126.01         4.62 o                         
   3  -3  14         30.31         36.37         2.09 o                         
   4  -3  14        331.04        340.62         9.72 o                         
   5  -3  14          0.08          0.37         0.41 o                         
   6  -3  14        229.20        218.05         5.95 o                         
  -5  -2  14         36.76         34.40         1.92 o                         
  -4  -2  14        195.12        184.81         5.09 o                         
  -3  -2  14        200.77        218.16         5.98 o                         
  -2  -2  14          5.78          5.18         0.74 o                         
  -1  -2  14        236.73        208.90         5.37 o                         
   0  -2  14         38.88         42.11         1.86 o                         
   1  -2  14         15.60         14.06         1.28 o                         
   2  -2  14        661.38        693.87        12.80 o                         
   3  -2  14         84.08         83.85         3.07 o                         
   4  -2  14        195.58        206.40         5.76 o                         
   5  -2  14         51.55         50.58         2.73 o                         
   6  -2  14          8.49          6.67         0.75 o                         
   7  -2  14         37.71         32.71         1.82 o                         
  -5  -1  14        220.45        220.83         5.14 o                         
  -4  -1  14          8.31          8.14         0.85 o                         
  -3  -1  14        122.83        123.64         4.85 o                         
  -2  -1  14         88.73         70.69         2.76 o                         
  -1  -1  14          5.44          2.51         0.67 o                         
   0  -1  14        162.13        150.71         4.89 o                         
   1  -1  14         43.70         53.90         4.39 o                         
   2  -1  14          8.32          7.50         0.95 o                         
   3  -1  14        277.09        287.13         7.11 o                         
   4  -1  14        217.87        194.42         5.20 o                         
   5  -1  14        208.63        204.65         6.72 o                         
   6  -1  14         65.46         57.42         2.84 o                         
   7  -1  14         60.73         57.55         2.30 o                         
  -5   0  14        171.22        167.34         4.08 o                         
  -4   0  14         97.14         88.18         3.06 o                         
  -3   0  14         10.29         11.69         1.32 o                         
  -2   0  14         76.13         67.21         3.15 o                         
  -1   0  14        244.08        221.16         6.43 o                         
   0   0  14         55.80         45.34         3.16 o                         
   1   0  14         14.30          9.21         1.13 o                         
   2   0  14        973.40        935.53        17.63 o                         
   3   0  14        253.88        269.33         7.00 o                         
   4   0  14          5.66          6.06         1.05 o                         
   5   0  14         19.89         15.01         1.86 o                         
   6   0  14        319.56        305.24        10.34 o                         
   7   0  14         24.19         26.29         2.48 o                         
  -5   1  14        380.60        363.95         8.72 o                         
  -4   1  14         91.94         92.65         3.77 o                         
  -3   1  14        125.57        101.87         4.72 o                         
  -2   1  14          3.06          2.33         0.70 o                         
  -1   1  14         83.43         72.97         3.16 o                         
   0   1  14          1.43          1.93         0.71 o                         
   1   1  14         54.71         70.14         3.35 o                         
   2   1  14        202.15        233.30         6.36 o                         
   3   1  14          2.11          1.93         0.93 o                         
   4   1  14         42.35         37.69         2.96 o                         
   5   1  14          7.95          7.23         0.96 o                         
   6   1  14          4.12          4.56         0.96 o                         
   7   1  14         44.92         45.22         1.96 o                         
  -5   2  14        152.95        154.01         4.33 o                         
  -4   2  14          3.70          6.28         1.48 o                         
  -3   2  14          2.25          1.33         1.01 o                         
  -2   2  14        147.50        141.83         4.64 o                         
  -1   2  14        149.23        131.21         4.41 o                         
   0   2  14        572.97        615.00        12.13 o                         
   1   2  14         33.08         41.15         3.20 o                         
   2   2  14         32.47         47.78         2.60 o                         
   3   2  14         76.94         72.41         2.89 o                         
   4   2  14        309.35        311.16         9.48 o                         
   5   2  14        136.27        111.19         4.49 o                         
   6   2  14        103.54        103.87         3.97 o                         
   7   2  14        139.54        131.80         5.50 o                         
  -5   3  14        214.71        191.80         6.03 o                         
  -4   3  14         32.10         26.87         2.02 o                         
  -3   3  14          0.67          1.70         0.97 o                         
  -2   3  14         56.72         63.96         2.97 o                         
  -1   3  14         14.30         15.01         1.41 o                         
   0   3  14        556.65        572.12        15.88 o                         
   1   3  14        512.94        534.96        11.22 o                         
   2   3  14        283.56        268.46         6.41 o                         
   3   3  14          6.40         10.77         1.36 o                         
   4   3  14        343.43        390.33         9.52 o                         
   5   3  14         62.11         64.93         5.91 o                         
   6   3  14        159.01        150.61         6.19 o                         
   7   3  14         70.45         61.01         3.63 o                         
  -4   4  14         36.45         34.96         2.38 o                         
  -3   4  14          0.07          0.14         0.62 o                         
  -2   4  14        182.38        181.81         5.74 o                         
  -1   4  14        325.73        361.48         8.55 o                         
   0   4  14        228.63        247.21        10.21 o                         
   1   4  14        168.44        190.62         5.73 o                         
   2   4  14          0.52          0.78         0.60 o                         
   3   4  14        332.90        364.02         9.62 o                         
   4   4  14         50.85         53.73         2.51 o                         
   5   4  14          4.60          5.47         0.85 o                         
   6   4  14        181.72        181.88         8.21 o                         
   7   4  14          4.21          4.04         1.23 o                         
  -4   5  14          9.94         10.04         1.67 o                         
  -3   5  14          0.08          1.15         0.83 o                         
  -2   5  14        140.73        140.50         4.61 o                         
  -1   5  14        143.69        137.74         5.51 o                         
   0   5  14         38.26         45.93         2.54 o                         
   1   5  14        821.70        916.56        16.64 o                         
   2   5  14         24.55         22.52         2.08 o                         
   3   5  14        303.54        354.28        11.47 o                         
   4   5  14        305.82        341.19        10.58 o                         
   5   5  14         49.70         49.80         2.23 o                         
   6   5  14        705.24        657.32        17.03 o                         
   7   5  14         80.48         66.54         3.30 o                         
  -3   6  14         91.88         92.68         4.54 o                         
  -2   6  14          6.36          6.46         3.02 o                         
  -1   6  14         98.23        108.68         5.98 o                         
   0   6  14          5.73          5.83         0.93 o                         
   1   6  14         56.34         67.96         2.94 o                         
   2   6  14        188.53        193.43         5.83 o                         
   3   6  14        157.93        181.44         5.67 o                         
   4   6  14         61.41         51.85         4.03 o                         
   5   6  14         32.19         30.01         1.58 o                         
   6   6  14         96.99         83.57         3.58 o                         
  -2   7  14        304.78        301.38         9.54 o                         
  -1   7  14        176.18        171.53         5.22 o                         
   0   7  14          1.85          1.84         0.59 o                         
   1   7  14         46.93         55.23         2.35 o                         
   2   7  14          4.83          5.14         0.92 o                         
   3   7  14        158.63        187.50         5.99 o                         
   4   7  14        921.21        994.38        36.60 o                         
   5   7  14          1.22          0.83         0.35 o                         
   6   7  14          6.50          5.34         1.23 o                         
  -1   8  14         25.15         17.35         1.89 o                         
   0   8  14        233.96        243.40         7.32 o                         
   1   8  14         79.89         85.80         2.38 o                         
   2   8  14         98.70        106.83         3.69 o                         
   3   8  14          2.21          4.39         0.77 o                         
   4   8  14         26.21         28.27         2.06 o                         
   5   8  14         14.70         13.86         1.86 o                         
   1   9  14         50.49         42.25         3.32 o                         
   2   9  14        242.64        224.89         9.35 o                         
  -1  -8  15         30.61         36.25         2.29 o                         
   0  -8  15          9.73          9.01         0.96 o                         
   1  -8  15         23.87         21.01         2.04 o                         
  -3  -7  15        126.91        110.98         4.67 o                         
  -2  -7  15        103.28         94.27         4.96 o                         
  -1  -7  15         15.90         14.35         1.26 o                         
   0  -7  15          0.64          0.47         0.67 o                         
   1  -7  15         88.97         97.48        10.75 o                         
   2  -7  15         39.30         48.72         2.74 o                         
   3  -7  15          3.29          4.96         0.86 o                         
  -4  -6  15         10.42         10.89         1.64 o                         
  -3  -6  15         44.05         39.77         2.73 o                         
  -2  -6  15         67.26         59.50         2.54 o                         
  -1  -6  15         22.65         18.23         1.58 o                         
   0  -6  15         74.27         82.53         4.43 o                         
   1  -6  15          1.30          1.97         0.99 o                         
   2  -6  15         15.43         15.30         1.60 o                         
   3  -6  15        135.82        158.28         5.17 o                         
   4  -6  15         24.55         23.84         2.75 o                         
  -4  -5  15        470.24        424.83        13.60 o                         
  -3  -5  15         10.41         13.68         1.42 o                         
  -2  -5  15          9.61          9.17         1.16 o                         
  -1  -5  15         87.05         87.79         3.37 o                         
   0  -5  15        223.35        238.23         8.00 o                         
   1  -5  15        428.67        454.13        12.13 o                         
   2  -5  15        194.62        215.73         5.94 o                         
   3  -5  15         24.49         22.07         1.35 o                         
   4  -5  15        128.29        127.54         4.32 o                         
   5  -5  15         88.18         85.83         5.38 o                         
  -5  -4  15          0.53          0.44         0.40 o                         
  -4  -4  15          6.48          6.90         1.21 o                         
  -3  -4  15         90.15         93.83         4.05 o                         
  -2  -4  15        253.63        265.66         6.68 o                         
  -1  -4  15        535.66        520.93        15.69 o                         
   0  -4  15         18.25         25.80         1.91 o                         
   1  -4  15         42.78         39.96         3.07 o                         
   2  -4  15        719.32        765.55        13.95 o                         
   3  -4  15        134.10        136.67         4.83 o                         
   4  -4  15         41.21         40.84         1.76 o                         
   5  -4  15        209.20        195.47         4.71 o                         
   6  -4  15        126.98         88.77         5.31 o                         
  -5  -3  15          4.35          3.88         1.42 o                         
  -4  -3  15        606.32        579.68        12.40 o                         
  -3  -3  15          7.13          6.52         0.94 o                         
  -2  -3  15        128.98        129.23         4.84 o                         
  -1  -3  15         16.62         20.62         1.56 o                         
   0  -3  15         58.85         63.83         2.77 o                         
   1  -3  15        707.21        689.95        11.88 o                         
   2  -3  15        188.15        226.00         6.46 o                         
   3  -3  15         87.11         89.68         3.63 o                         
   4  -3  15       1104.98       1166.10        22.47 o                         
   5  -3  15         40.98         39.64         1.88 o                         
   6  -3  15         25.68         20.87         1.09 o                         
  -5  -2  15         55.07         49.36         2.54 o                         
  -4  -2  15          5.20          5.48         1.11 o                         
  -3  -2  15        724.91        731.38        15.56 o                         
  -2  -2  15        106.12        101.91         4.61 o                         
  -1  -2  15        240.32        242.36         6.40 o                         
   0  -2  15        249.38        256.51         4.97 o                         
   1  -2  15        215.81        204.64         5.58 o                         
   2  -2  15        503.73        508.33        10.19 o                         
   3  -2  15         43.24         31.01         2.17 o                         
   4  -2  15          0.93          1.35         0.73 o                         
   5  -2  15        330.43        319.02         8.56 o                         
   6  -2  15        187.83        171.50         5.99 o                         
  -5  -1  15        245.70        238.34         7.65 o                         
  -4  -1  15        239.33        226.06         5.18 o                         
  -3  -1  15          0.01          1.75         0.71 o                         
  -2  -1  15         42.64         44.87         2.55 o                         
  -1  -1  15        166.24        182.35         5.47 o                         
   0  -1  15         65.14         57.85         2.33 o                         
   1  -1  15        373.89        334.64         8.00 o                         
   2  -1  15         42.29         42.17         2.32 o                         
   3  -1  15          5.49          6.04         0.94 o                         
   4  -1  15        713.92        686.44        13.45 o                         
   5  -1  15        114.86        105.76         6.80 o                         
   6  -1  15        169.34        165.61         6.41 o                         
   7  -1  15        102.24         94.78         3.74 o                         
  -5   0  15         43.07         39.91         2.13 o                         
  -4   0  15          1.18          1.98         0.53 o                         
  -3   0  15        594.97        594.01        11.96 o                         
  -2   0  15         12.12         11.82         1.44 o                         
  -1   0  15        679.20        638.11        13.35 o                         
   0   0  15          9.02         15.97         1.50 o                         
   1   0  15         92.11         94.75         3.59 o                         
   2   0  15        183.05        191.57         5.47 o                         
   3   0  15          4.21         10.11         1.16 o                         
   4   0  15         25.27         27.98         2.10 o                         
   5   0  15         75.79         76.80         3.68 o                         
   6   0  15         22.69         22.17         1.82 o                         
   7   0  15         24.41         22.04         1.21 o                         
  -5   1  15          9.43          7.29         1.26 o                         
  -4   1  15          8.53          8.07         0.88 o                         
  -3   1  15        139.52        130.02         5.69 o                         
  -2   1  15         17.31         24.66         1.98 o                         
  -1   1  15         21.38         22.39         1.66 o                         
   0   1  15         94.20         94.52         4.11 o                         
   1   1  15       1049.61        929.52        19.61 o                         
   2   1  15          3.18          4.90         0.83 o                         
   3   1  15       1530.03       1516.14        33.45 o                         
   4   1  15        127.78        126.98         6.89 o                         
   5   1  15        320.33        311.49         7.81 o                         
   6   1  15         99.83         92.74         4.02 o                         
   7   1  15          2.89          2.24         0.63 o                         
  -5   2  15          8.08          7.17         1.39 o                         
  -4   2  15         49.71         53.78         3.29 o                         
  -3   2  15         20.28         20.49         1.91 o                         
  -2   2  15          0.52          2.16         0.78 o                         
  -1   2  15        380.38        352.53         8.42 o                         
   0   2  15        253.50        288.79         7.13 o                         
   1   2  15          0.52          0.66         0.70 o                         
   2   2  15          9.05          5.69         0.89 o                         
   3   2  15        143.08        123.66         4.46 o                         
   4   2  15         46.29         55.06         2.79 o                         
   5   2  15        833.54        774.40        18.05 o                         
   6   2  15        170.58        156.52         5.14 o                         
   7   2  15          4.27          3.88         0.97 o                         
  -4   3  15         52.27         51.98         2.38 o                         
  -3   3  15         98.41         82.45         4.70 o                         
  -2   3  15        113.72        113.62         4.20 o                         
  -1   3  15        293.42        317.75         8.47 o                         
   0   3  15         10.87         10.47         1.19 o                         
   1   3  15        136.26        170.79         5.96 o                         
   2   3  15         41.03         38.31         3.73 o                         
   3   3  15         93.85         92.87         3.92 o                         
   4   3  15        126.60        124.09         5.76 o                         
   5   3  15         14.14         10.69         2.74 o                         
   6   3  15         19.66         15.32         4.20 o                         
   7   3  15         18.91         15.64         3.16 o                         
  -4   4  15        212.08        185.34        10.11 o                         
  -3   4  15         19.63         20.46         2.79 o                         
  -2   4  15         34.53         40.51         2.27 o                         
  -1   4  15         11.48         14.42         1.50 o                         
   0   4  15        165.52        178.97         5.81 o                         
   1   4  15        382.51        444.44         9.86 o                         
   2   4  15          9.77         11.78         1.59 o                         
   3   4  15        403.35        443.15        13.23 o                         
   4   4  15        134.55        148.82         5.82 o                         
   5   4  15         37.43         39.39         2.27 o                         
   6   4  15        399.99        362.72        13.18 o                         
   7   4  15          9.51          6.16         1.42 o                         
  -3   5  15         20.52         18.00         1.79 o                         
  -2   5  15        160.01        151.90         5.10 o                         
  -1   5  15        456.80        479.97        13.03 o                         
   0   5  15          1.91          1.66         0.70 o                         
   1   5  15        733.31        846.89        16.20 o                         
   2   5  15         66.27         77.05         4.41 o                         
   3   5  15          1.00          1.85         0.85 o                         
   4   5  15        117.41        143.20         5.79 o                         
   5   5  15        136.20        138.58         5.66 o                         
   6   5  15         24.90         25.45         3.63 o                         
  -2   6  15        355.16        327.89        15.74 o                         
  -1   6  15         37.60         34.15         1.86 o                         
   0   6  15          6.28          5.85         1.06 o                         
   1   6  15         85.98         92.36         4.35 o                         
   2   6  15         28.74         30.24         7.20 o                         
   3   6  15        310.71        378.96         9.99 o                         
   4   6  15        146.91        150.14         6.98 o                         
   5   6  15        126.84        112.57         6.00 o                         
   6   6  15        414.42        338.62        14.94 o                         
  -1   7  15        149.54        122.85         8.41 o                         
   0   7  15         11.73         12.12         1.12 o                         
   1   7  15        195.35        202.99         8.07 o                         
   2   7  15          0.35          0.91         1.29 o                         
   3   7  15        113.92        138.57         5.62 o                         
   4   7  15        141.99        156.18         5.05 o                         
   5   7  15          0.55          1.62         0.49 o                         
   0   8  15          8.93          5.72         1.29 o                         
   1   8  15         14.29         16.27         1.72 o                         
   2   8  15         36.31         37.05         1.76 o                         
   3   8  15         94.07         99.80         8.02 o                         
   4   8  15          1.01          0.92         0.79 o                         
  -1  -7  16        391.20        381.68        12.18 o                         
   0  -7  16         25.84         28.66         1.65 o                         
   1  -7  16         38.94         46.71         4.29 o                         
   2  -7  16         48.87         52.32         2.58 o                         
  -3  -6  16         20.30         16.71         2.12 o                         
  -2  -6  16          0.81          0.61         0.38 o                         
  -1  -6  16          2.32          2.38         0.71 o                         
   0  -6  16         17.59         19.63         2.33 o                         
   1  -6  16        457.19        527.73        17.73 o                         
   2  -6  16          0.37          0.11         0.66 o                         
   3  -6  16          2.92          2.53         0.86 o                         
  -3  -5  16          5.89          3.94         0.83 o                         
  -2  -5  16         56.95         50.34         2.95 o                         
  -1  -5  16        488.22        513.34        10.11 o                         
   0  -5  16         10.07          8.76         1.36 o                         
   1  -5  16          8.31          8.87         1.50 o                         
   2  -5  16         36.56         40.38         2.14 o                         
   3  -5  16         63.37         72.24         2.59 o                         
   4  -5  16         73.75         75.14         3.23 o                         
  -4  -4  16         72.15         68.06         3.42 o                         
  -3  -4  16        353.81        363.69        13.32 o                         
  -2  -4  16          2.17          3.75         0.90 o                         
  -1  -4  16         80.98         81.12         3.51 o                         
   0  -4  16        372.34        393.07        11.06 o                         
   1  -4  16        381.29        386.17         8.72 o                         
   2  -4  16        109.48        109.61         3.60 o                         
   3  -4  16        104.22        100.58         3.68 o                         
   4  -4  16         43.60         35.94         1.59 o                         
   5  -4  16         29.93         24.79         1.59 o                         
  -4  -3  16        125.01        115.10         5.67 o                         
  -3  -3  16        264.42        258.67         6.55 o                         
  -2  -3  16         80.36         80.58         3.54 o                         
  -1  -3  16        616.36        645.16        21.01 o                         
   0  -3  16         61.98         74.90         3.28 o                         
   1  -3  16         96.56        100.74         3.33 o                         
   2  -3  16       1155.89       1245.37        24.46 o                         
   3  -3  16         33.69         40.95         2.29 o                         
   4  -3  16         15.37         16.86         1.11 o                         
   5  -3  16        132.13        121.77         4.89 o                         
   6  -3  16          7.93          7.83         1.33 o                         
  -4  -2  16         10.50         10.35         1.13 o                         
  -3  -2  16        515.57        485.56        10.55 o                         
  -2  -2  16          4.01          2.18         0.77 o                         
  -1  -2  16        260.63        267.36         6.88 o                         
   0  -2  16        205.64        235.98         5.51 o                         
   1  -2  16          6.51          5.34         0.84 o                         
   2  -2  16         35.95         40.55         2.44 o                         
   3  -2  16          9.89         12.83         1.39 o                         
   4  -2  16        381.78        384.58         9.86 o                         
   5  -2  16          8.97          8.07         0.74 o                         
   6  -2  16        126.11        125.96         3.61 o                         
  -4  -1  16          5.72          4.14         0.60 o                         
  -3  -1  16       1230.70       1246.06        24.43 o                         
  -2  -1  16          0.65          0.70         0.65 o                         
  -1  -1  16        315.08        323.07         7.15 o                         
   0  -1  16        186.35        193.28         4.83 o                         
   1  -1  16         18.12         21.25         1.89 o                         
   2  -1  16        299.77        366.05         9.52 o                         
   3  -1  16        204.76        214.72         5.49 o                         
   4  -1  16        294.04        281.79         7.49 o                         
   5  -1  16        126.90        133.46         4.80 o                         
   6  -1  16          2.76          1.54         0.42 o                         
  -4   0  16          0.08          0.08         0.41 o                         
  -3   0  16        258.87        269.43         6.58 o                         
  -2   0  16         36.15         41.27         2.31 o                         
  -1   0  16        658.99        658.50        14.45 o                         
   0   0  16          6.15         16.29         1.73 o                         
   1   0  16         28.06         28.92         1.92 o                         
   2   0  16         65.88         70.92         3.43 o                         
   3   0  16        146.89        160.85         4.94 o                         
   4   0  16         41.06         40.22         2.36 o                         
   5   0  16          0.35          0.75         0.57 o                         
   6   0  16        118.35        110.11         5.95 o                         
  -4   1  16          7.64          7.91         0.70 o                         
  -3   1  16        146.05        152.26         9.46 o                         
  -2   1  16         12.64         16.35         1.85 o                         
  -1   1  16         52.03         51.52         2.82 o                         
   0   1  16         96.97        114.92         4.21 o                         
   1   1  16         98.41        106.21         4.99 o                         
   2   1  16        389.61        466.97        10.96 o                         
   3   1  16         41.91         32.70         2.06 o                         
   4   1  16         66.33         70.30         3.64 o                         
   5   1  16        612.41        578.12        13.23 o                         
   6   1  16        135.43        126.00         3.96 o                         
   7   1  16         57.06         53.41         2.94 o                         
  -4   2  16          4.02          3.56         0.62 o                         
  -3   2  16        233.14        224.61         9.47 o                         
  -2   2  16         13.22         14.56         2.42 o                         
  -1   2  16         40.39         43.99         3.23 o                         
   0   2  16        249.38        288.73         8.01 o                         
   1   2  16        311.53        364.83         9.42 o                         
   2   2  16         14.52         15.76         2.44 o                         
   3   2  16        241.58        245.39         6.75 o                         
   4   2  16        248.13        257.34         9.02 o                         
   5   2  16        249.40        232.40        10.42 o                         
   6   2  16        648.91        597.12        21.25 o                         
   7   2  16        203.03        176.90         8.84 o                         
  -4   3  16        116.28         76.12         9.74 o                         
  -3   3  16         10.35         11.18         1.77 o                         
  -2   3  16        274.18        286.04        11.90 o                         
  -1   3  16          0.00          0.87         0.72 o                         
   0   3  16         49.38         51.67         2.61 o                         
   1   3  16        173.83        181.94         5.43 o                         
   2   3  16        213.72        229.70         7.53 o                         
   3   3  16         95.80        132.00         6.04 o                         
   4   3  16         52.73         48.94         2.21 o                         
   5   3  16        162.66        157.55         6.07 o                         
   6   3  16          0.29          0.51         0.47 o                         
  -3   4  16          5.24          6.35         1.00 o                         
  -2   4  16        112.38        102.82         5.90 o                         
  -1   4  16         86.07         97.32         5.14 o                         
   0   4  16        562.30        597.97        12.98 o                         
   1   4  16        826.08        897.48        18.40 o                         
   2   4  16          0.12          0.95         1.61 o                         
   3   4  16        129.54        144.17         4.95 o                         
   4   4  16         48.93         50.76         2.55 o                         
   5   4  16        128.22        127.48         4.97 o                         
   6   4  16        293.97        253.05        20.53 o                         
  -3   5  16         12.91         13.39         1.86 o                         
  -2   5  16          0.04          1.18         0.85 o                         
  -1   5  16        446.82        460.63        11.16 o                         
   0   5  16         49.74         50.32         3.45 o                         
   1   5  16         14.20         12.57         1.21 o                         
   2   5  16          7.47          3.70         1.10 o                         
   3   5  16        126.18        135.31         4.43 o                         
   4   5  16         32.67         34.58         2.10 o                         
   5   5  16         10.05         10.93         0.98 o                         
   6   5  16         92.56         75.25         5.18 o                         
  -2   6  16         48.78         43.61         3.73 o                         
  -1   6  16         53.21         46.35         3.22 o                         
   0   6  16          7.76          7.37         1.01 o                         
   1   6  16        733.11        857.04        20.98 o                         
   2   6  16         35.83         38.75         3.35 o                         
   3   6  16         52.31         54.83         2.70 o                         
   4   6  16        162.90        178.46         9.43 o                         
   5   6  16        296.47        254.12        12.09 o                         
   0   7  16          0.79          0.38         0.66 o                         
   1   7  16          9.87          8.11         1.12 o                         
   2   7  16         47.16         53.41         3.93 o                         
   3   7  16          2.86          1.65         0.41 o                         
   4   7  16          7.85          6.07         0.66 o                         
  -1  -6  17         61.11         56.12         2.60 o                         
   0  -6  17         50.21         57.62         5.95 o                         
   1  -6  17         63.13         60.81         2.96 o                         
   2  -6  17          2.60          1.48         0.55 o                         
  -3  -5  17        157.14        117.60         6.63 o                         
  -2  -5  17         19.08         13.98         1.28 o                         
  -1  -5  17        146.15        147.19         4.65 o                         
   0  -5  17         10.51         10.05         1.33 o                         
   1  -5  17          1.22         -0.10         0.76 o                         
   2  -5  17         96.40        116.39         3.81 o                         
   3  -5  17          8.37          7.97         1.36 o                         
   4  -5  17          0.80          0.17         0.41 o                         
  -3  -4  17          0.16          0.15         0.52 o                         
  -2  -4  17          3.94          6.63         0.95 o                         
  -1  -4  17         73.61         82.88         3.67 o                         
   0  -4  17         20.42         19.71         1.86 o                         
   1  -4  17        233.11        262.75         7.91 o                         
   2  -4  17        368.05        411.79         8.79 o                         
   3  -4  17          7.12          5.18         1.07 o                         
   4  -4  17        118.21        129.39         4.13 o                         
  -3  -3  17        488.75        463.20        16.40 o                         
  -2  -3  17          0.01          0.39         0.56 o                         
  -1  -3  17        135.71        144.79         6.09 o                         
   0  -3  17        111.05        130.20         5.23 o                         
   1  -3  17         16.94         18.04         1.35 o                         
   2  -3  17        340.93        382.36         8.46 o                         
   3  -3  17        136.92        134.68         5.07 o                         
   4  -3  17        332.51        318.64        10.37 o                         
   5  -3  17          2.82          3.41         0.62 o                         
  -4  -2  17        142.85        115.77         4.92 o                         
  -3  -2  17        253.07        250.09         7.57 o                         
  -2  -2  17         56.06         68.86         3.32 o                         
  -1  -2  17        180.27        191.85         5.59 o                         
   0  -2  17         13.05         12.92         1.32 o                         
   1  -2  17         25.05         27.35         1.88 o                         
   2  -2  17        707.05        734.66        13.11 o                         
   3  -2  17         21.75         20.08         1.43 o                         
   4  -2  17        170.91        181.16         5.77 o                         
   5  -2  17        389.93        358.15        15.38 o                         
  -4  -1  17          0.06          0.41         0.85 o                         
  -3  -1  17        140.87        142.20         3.55 o                         
  -2  -1  17         18.09         19.66         1.49 o                         
  -1  -1  17         13.68         13.48         1.19 o                         
   0  -1  17        198.36        221.33         5.48 o                         
   1  -1  17         34.49         34.19         2.30 o                         
   2  -1  17         62.89         69.47         3.69 o                         
   3  -1  17        291.11        319.10         7.50 o                         
   4  -1  17        121.10        117.87         6.53 o                         
   5  -1  17         43.74         41.87         2.56 o                         
   6  -1  17          8.34          8.45         0.75 o                         
  -4   0  17         23.60         20.78         2.37 o                         
  -3   0  17        201.42        200.33         6.37 o                         
  -2   0  17         43.38         52.08         2.69 o                         
  -1   0  17          3.19          3.41         0.85 o                         
   0   0  17        131.01        133.18         4.37 o                         
   1   0  17         78.73         73.80         3.50 o                         
   2   0  17        316.12        355.61         9.99 o                         
   3   0  17          3.17          3.11         0.76 o                         
   4   0  17         43.60         37.78         2.37 o                         
   5   0  17        177.16        176.49         6.70 o                         
   6   0  17         65.39         64.25         3.51 o                         
  -4   1  17         11.94          9.76         1.61 o                         
  -3   1  17        137.81        138.01         5.32 o                         
  -2   1  17          6.82          6.07         1.14 o                         
  -1   1  17          2.91          0.71         0.68 o                         
   0   1  17        114.93        134.22         4.41 o                         
   1   1  17         27.02         27.11         2.29 o                         
   2   1  17         23.60         26.27         2.00 o                         
   3   1  17        583.30        614.55        15.53 o                         
   4   1  17        200.77        210.59         6.44 o                         
   5   1  17         67.80         65.57         2.86 o                         
   6   1  17        248.17        221.13         6.85 o                         
  -3   2  17          0.79          0.60         0.51 o                         
  -2   2  17        353.40        339.64        10.40 o                         
  -1   2  17          6.51          9.28         1.28 o                         
   0   2  17         42.45         39.50         2.03 o                         
   1   2  17        223.20        230.93         6.66 o                         
   2   2  17         44.60         46.53         4.16 o                         
   3   2  17        148.59        155.21         5.64 o                         
   4   2  17         14.54         14.93         1.89 o                         
   5   2  17        535.73        521.82        11.71 o                         
   6   2  17        120.69        117.17         3.90 o                         
  -3   3  17         77.79         65.67         3.02 o                         
  -2   3  17         40.82         40.88         3.28 o                         
  -1   3  17          0.03         -0.60         0.63 o                         
   0   3  17        681.79        726.74        15.09 o                         
   1   3  17          1.73          2.92         0.73 o                         
   2   3  17          1.18          1.34         0.82 o                         
   3   3  17        691.85        771.55        15.59 o                         
   4   3  17          2.13          2.05         0.93 o                         
   5   3  17        137.92        137.34         6.50 o                         
   6   3  17        363.33        335.38        22.14 o                         
  -2   4  17        183.73        154.24         6.59 o                         
  -1   4  17         57.62         57.50         3.79 o                         
   0   4  17          5.27          8.11         1.46 o                         
   1   4  17        657.70        735.17        15.18 o                         
   2   4  17         67.21         57.63         3.57 o                         
   3   4  17         86.93         93.52         4.80 o                         
   4   4  17         37.46         41.28         2.78 o                         
   5   4  17        135.36        124.44         5.12 o                         
   6   4  17          8.75          9.41         1.55 o                         
  -2   5  17        207.93        188.75        13.07 o                         
  -1   5  17          1.00          2.39         0.64 o                         
   0   5  17         24.76         15.32         2.05 o                         
   1   5  17         68.77         81.60         3.56 o                         
   2   5  17         25.63         28.45         2.34 o                         
   3   5  17        737.68        892.39        18.49 o                         
   4   5  17        174.58        197.23         5.96 o                         
   5   5  17         68.26         63.86         3.23 o                         
  -1   6  17        230.84        193.19        18.65 o                         
   0   6  17          1.34          0.94         0.70 o                         
   1   6  17        352.40        385.03        10.63 o                         
   2   6  17        214.37        247.63         9.36 o                         
   3   6  17         21.08         25.79         1.59 o                         
   4   6  17          1.10          1.73         0.40 o                         
   1   7  17         25.55         23.93         1.43 o                         
   2   7  17         15.07         12.23         1.29 o                         
   3   7  17        205.30        175.17         8.65 o                         
  -1  -5  18         29.39         25.50         2.16 o                         
   0  -5  18          3.17          3.89         0.74 o                         
   1  -5  18        130.11        140.53         6.55 o                         
   2  -5  18          1.39          4.19         0.79 o                         
   3  -5  18         20.13         12.92         1.80 o                         
  -2  -4  18         14.27         16.74         1.68 o                         
  -1  -4  18        630.90        645.33        14.00 o                         
   0  -4  18         17.52         17.50         1.33 o                         
   1  -4  18         45.82         43.76         3.56 o                         
   2  -4  18        151.93        178.82         4.90 o                         
   3  -4  18         17.64         18.02         1.29 o                         
   4  -4  18         84.12         68.34         4.52 o                         
  -3  -3  18        272.00        243.60         8.31 o                         
  -2  -3  18          4.59          3.06         0.67 o                         
  -1  -3  18          3.72          5.42         0.99 o                         
   0  -3  18         72.00         94.06         4.61 o                         
   1  -3  18        223.94        229.80         9.00 o                         
   2  -3  18         35.05         33.75         1.93 o                         
   3  -3  18         65.96         68.27         2.99 o                         
   4  -3  18        200.63        192.93         6.78 o                         
  -3  -2  18        145.25        134.84         8.08 o                         
  -2  -2  18         60.12         65.42         2.85 o                         
  -1  -2  18        246.36        258.31         9.06 o                         
   0  -2  18        292.92        292.93         7.46 o                         
   1  -2  18         51.85         56.69         3.11 o                         
   2  -2  18        289.70        326.73         7.29 o                         
   3  -2  18         84.24         98.50         3.23 o                         
   4  -2  18        103.69        106.11         3.31 o                         
   5  -2  18        333.19        329.70        10.01 o                         
  -3  -1  18        111.43         95.60         4.26 o                         
  -2  -1  18          3.91          5.06         0.81 o                         
  -1  -1  18          8.57          9.88         1.04 o                         
   0  -1  18         22.59         20.74         1.48 o                         
   1  -1  18         11.75         14.20         1.61 o                         
   2  -1  18         43.14         40.76         2.61 o                         
   3  -1  18         84.13         78.43         2.91 o                         
   4  -1  18        201.28        204.05         6.96 o                         
   5  -1  18        145.50        135.21         5.59 o                         
  -3   0  18        284.51        294.86        10.19 o                         
  -2   0  18          9.31          9.01         0.99 o                         
  -1   0  18         76.08         80.80         4.02 o                         
   0   0  18         93.69        103.36         3.79 o                         
   1   0  18         32.00         37.25         1.94 o                         
   2   0  18         79.00         78.64         4.44 o                         
   3   0  18        230.19        257.89         6.72 o                         
   4   0  18        223.94        223.79         5.12 o                         
   5   0  18        282.83        271.87         8.62 o                         
  -3   1  18        396.50        348.51        10.62 o                         
  -2   1  18         51.80         51.88         3.23 o                         
  -1   1  18         53.39         53.51         2.94 o                         
   0   1  18         19.40         19.90         1.51 o                         
   1   1  18         35.56         34.38         2.01 o                         
   2   1  18          0.08          0.86         0.60 o                         
   3   1  18        215.58        247.18         7.49 o                         
   4   1  18         18.93         17.51         1.35 o                         
   5   1  18        166.49        143.43         7.37 o                         
  -3   2  18         83.19         65.51         3.14 o                         
  -2   2  18         31.75         29.42         1.88 o                         
  -1   2  18         30.73         24.84         2.09 o                         
   0   2  18        256.91        279.18         7.18 o                         
   1   2  18          4.90          8.37         1.16 o                         
   2   2  18         34.38         34.95         2.42 o                         
   3   2  18         14.81         17.89         1.73 o                         
   4   2  18         29.23         22.40         1.93 o                         
   5   2  18        477.69        420.74        26.35 o                         
  -2   3  18        377.09        349.88         9.61 o                         
  -1   3  18         22.72         22.94         1.59 o                         
   0   3  18        114.69        120.95         5.92 o                         
   1   3  18        724.89        850.78        18.75 o                         
   2   3  18         46.81         53.63         3.38 o                         
   3   3  18        129.89        144.83         4.44 o                         
   4   3  18          5.39          8.60         1.53 o                         
   5   3  18          0.21          0.77         0.57 o                         
  -2   4  18         59.39         51.58         2.71 o                         
  -1   4  18        121.85        114.84         5.20 o                         
   0   4  18        273.51        303.32         8.99 o                         
   1   4  18         72.56         78.72         3.01 o                         
   2   4  18          1.90          1.67         0.84 o                         
   3   4  18        532.25        631.98        20.74 o                         
   4   4  18          0.31          0.75         0.63 o                         
   5   4  18         73.12         65.49         4.74 o                         
  -1   5  18         70.52         63.79         3.13 o                         
   0   5  18         92.94         89.70         4.24 o                         
   1   5  18        999.05       1075.73        23.60 o                         
   2   5  18         11.76         14.89         1.78 o                         
   3   5  18        174.30        193.76         5.21 o                         
   4   5  18        116.52         91.03         4.31 o                         
   1   6  18          0.64          0.16         0.66 o                         
   2   6  18          0.03          0.58         0.33 o                         
   3   6  18        253.10        241.74        11.34 o                         
  -1  -4  19        212.40        172.64         9.00 o                         
   0  -4  19          7.77         10.82         1.09 o                         
   1  -4  19         16.52         14.64         1.13 o                         
   2  -4  19        137.92        134.71         5.59 o                         
  -1  -3  19        138.42        138.98         5.49 o                         
   0  -3  19         55.95         67.31         2.55 o                         
   1  -3  19        230.90        235.89         7.53 o                         
   2  -3  19        554.63        607.61        27.19 o                         
   3  -3  19          5.69          7.80         0.73 o                         
  -2  -2  19         10.54         16.11         1.66 o                         
  -1  -2  19        139.76        160.26         5.63 o                         
   0  -2  19         82.11         84.58         3.98 o                         
   1  -2  19         38.65         39.74         3.90 o                         
   2  -2  19        298.45        332.90        10.07 o                         
   3  -2  19         51.11         58.51         2.26 o                         
   4  -2  19        284.28        264.74         6.26 o                         
  -2  -1  19          7.05         10.27         1.06 o                         
  -1  -1  19        155.80        162.86         5.68 o                         
   0  -1  19         26.95         28.27         2.26 o                         
   1  -1  19         60.17         60.80         2.46 o                         
   2  -1  19        434.70        466.45        13.24 o                         
   3  -1  19         78.16         99.37         4.36 o                         
   4  -1  19        350.24        332.73        20.52 o                         
  -2   0  19         40.35         41.80         1.69 o                         
  -1   0  19         69.39         55.66         2.56 o                         
   0   0  19         72.61         68.30         3.03 o                         
   1   0  19          6.02          8.40         0.97 o                         
   2   0  19        230.07        242.81         8.27 o                         
   3   0  19         66.42         73.31         4.03 o                         
   4   0  19         76.18         75.61         4.20 o                         
   5   0  19         25.48         15.57         4.53 o                         
  -2   1  19        198.38        175.66         5.47 o                         
  -1   1  19        179.69        149.18         7.41 o                         
   0   1  19         14.45         18.14         1.22 o                         
   1   1  19          9.78          7.31         0.80 o                         
   2   1  19        403.00        416.23        12.16 o                         
   3   1  19         51.51         56.88         2.79 o                         
   4   1  19         39.84         38.91         2.68 o                         
   5   1  19        123.21        110.36         7.15 o                         
  -2   2  19          8.72         10.39         1.17 o                         
  -1   2  19         66.34         61.02         3.72 o                         
   0   2  19        663.54        708.73        16.82 o                         
   1   2  19          0.85          1.01         0.47 o                         
   2   2  19         21.31         19.09         2.38 o                         
   3   2  19        130.50        168.81         5.28 o                         
   4   2  19        240.40        214.05        13.82 o                         
   5   2  19        236.11        173.40         8.68 o                         
  -1   3  19         25.89         22.83         1.35 o                         
   0   3  19          5.13          4.55         0.86 o                         
   1   3  19        101.85        116.78         6.58 o                         
   2   3  19        375.38        416.71        12.09 o                         
   3   3  19         10.48         17.49         1.63 o                         
   4   3  19         19.31         19.71         1.44 o                         
   0   4  19        766.57        712.12        24.39 o                         
   1   4  19        254.53        272.29         7.82 o                         
   2   4  19         24.17         30.34         2.36 o                         
   3   4  19        334.49        365.40        11.93 o                         
   4   4  19          0.96          0.36         0.34 o                         
   1   5  19        292.88        239.40        11.24 o                         
   2   5  19        108.18        126.66         7.04 o                         
   1  -3  20        287.06        260.75         6.14 o                         
   0  -2  20          7.24          5.72         1.02 o                         
   1  -2  20         66.17         72.96         3.25 o                         
   2  -2  20         41.97         52.92         3.12 o                         
   3  -2  20         18.64         14.78         1.99 o                         
  -1  -1  20        338.15        309.24         8.19 o                         
   0  -1  20        147.70        137.79         5.97 o                         
   1  -1  20         51.31         46.95         2.63 o                         
   2  -1  20        179.40        207.64         6.58 o                         
   3  -1  20         17.20         16.54         1.32 o                         
  -1   0  20          0.08          0.37         0.42 o                         
   0   0  20          6.94          4.88         1.09 o                         
   1   0  20         89.95         87.58         3.26 o                         
   2   0  20         15.55         17.06         1.90 o                         
   3   0  20         56.51         59.09         3.29 o                         
  -1   1  20         50.34         34.77         3.19 o                         
   0   1  20        504.48        528.11        18.19 o                         
   1   1  20         46.96         48.71         3.20 o                         
   2   1  20         91.93         91.14         4.70 o                         
   3   1  20          0.66          1.04         0.59 o                         
   0   2  20         20.50         16.77         2.37 o                         
   1   2  20         49.02         48.77         3.04 o                         
   2   2  20         73.69         63.03         4.99 o                         
   3   2  20        193.06        200.15         6.46 o                         
   1   3  20          6.41          7.52         1.52 o                         
   2   3  20         98.23        101.78         6.09 o                         
   3   3  20         70.39         60.22         4.23 o                         
                                                                                
